# Supplementary material for: Analysis of Age-Dependent Transcriptomic Changes in Response to Intracerebral Hemorrhage in Mice
Source: Front Mol Neurosci. 2022 May 23;15:908683. doi: 10.3389/fnmol.2022.908683 (PMC9169040; doi:10.3389/fnmol.2022.908683)
Supplement: Supplementary file 3 [file Data_Sheet_1.xlsx]

## Sheet: Sheet1
The sequencing depth, quality and the rates of alignment
Sample	Raw_reads	Clean_reads	Clean_bases	Error(%)	Q20(%)	Q30(%)	GC(%)	Total mapped
aged-ICH-1	97335744	95612568	13.19G	0.03	97.39	92.52	46.94	92240809(96.47%)
aged-ICH-2	79358756	77858336	10.8G	0.03	97.28	92.25	46.78	75126696(96.49%)
aged-ICH-3	85306344	84270982	11.69G	0.03	97.29	92.18	46.87	81004705(96.12%)
aged-sham-1	82161742	81345050	11.29G	0.03	97.39	92.35	47.12	78860834(96.95%)
aged-sham-2	81299112	80104460	11.11G	0.03	97.29	92.23	47.04	77394483(96.62%)
aged-sham-3	90798822	89894412	12.46G	0.03	97.45	92.52	46.98	87049014(96.83%)
young-ICH-1	91027966	89758320	12.43G	0.03	97.32	92.34	47.12	86808161(96.71%)
young-ICH-2	80840940	79754062	11.04G	0.03	97.33	92.29	47.17	77176017(96.77%)
young-ICH-3	83515742	82548292	11.43G	0.03	97.43	92.59	47.05	79828547(96.71%)
young-sham-1	99186232	97971058	13.57G	0.03	97.42	92.55	47.46	94787101(96.75%)
young-sham-2	87835680	86936322	12.04G	0.03	97.47	92.66	47.44	84147650(96.79%)
young-sham-3	85388790	82066738	11.36G	0.03	97.53	92.77	47.49	79400966(96.75%)
Averaged	8.70047e+07	8.56767e+07	11.87G	0.003	97.3825	92.4375	47.1217	82818749(96.66%)

## Sheet: Sheet2
The coordinate information of 12 samples in the principal component analysis plot
Sample name	Dim.1	Dim.2
young-sham-1	-107.607	-62.3561
young-sham-2	-136.99	38.3653
young-sham-3	-105.317	44.4702
young-ICH-1	51.7319	-37.6429
young-ICH-2	44.9277	79.6131
young-ICH-3	109.746	-130.623
aged-sham-1	-73.5981	27.8441
aged-sham-2	-74.9551	-55.113
aged-sham-3	-39.0747	12.6653
aged-ICH-1	141.408	58.4576
aged-ICH-2	75.0448	-83.0707
aged-ICH-3	114.684	107.39
