# Supplementary material for: Analysis of Age-Dependent Transcriptomic Changes in Response to Intracerebral Hemorrhage in Mice
Source: Front Mol Neurosci. 2022 May 23;15:908683. doi: 10.3389/fnmol.2022.908683 (PMC9169040; doi:10.3389/fnmol.2022.908683)
Supplement: Supplementary file 4 [file Data_Sheet_2.xlsx]

## Sheet: Sheet1
Metascape results of up-regulated genes in aged sham vs young sham
GroupID	Category	Term	Description	LogP	Log(q-value)	InTerm_InList	Genes	Symbols
1_Summary	GO Biological Processes	GO:0006954	inflammatory response	-11.8209	-7.53889	36/726	12062,12182,12267,12362,12475,12655,13011,14289,14293,15439,15937,16181,16365,17394,17952,18787,18816,19204,20201,20202,20302,20305,20307,20308,20969,21825,22038,54448,54483,55985,56644,56708,66222,77125,100340,102635290,16768,17381,17472,73914,242700	Bdkrb2,Bst1,C3ar1,Casp1,Cd14,Chil3,Cst7,Fpr2,Fpr1,Hp,Ier3,Il1rn,Acod1,Mmp8,Naip6,Serpine1,Serpinf2,Ptafr,S100a8,S100a9,Ccl3,Ccl6,Ccl8,Ccl9,Sdc1,Thbs1,Plscr1,Il36a,Mefv,Cxcl13,Clec7a,Clcf1,Serpinb1a,Il33,Smpdl3b,Ttc39aos1,Lag3,Mmp12,Gbp4,Irak3,Ifnlr1
1_Member	GO Biological Processes	GO:0006954	inflammatory response	-11.8209	-7.53889	36/726	12062,12182,12267,12362,12475,12655,13011,14289,14293,15439,15937,16181,16365,17394,17952,18787,18816,19204,20201,20202,20302,20305,20307,20308,20969,21825,22038,54448,54483,55985,56644,56708,66222,77125,100340,102635290	Bdkrb2,Bst1,C3ar1,Casp1,Cd14,Chil3,Cst7,Fpr2,Fpr1,Hp,Ier3,Il1rn,Acod1,Mmp8,Naip6,Serpine1,Serpinf2,Ptafr,S100a8,S100a9,Ccl3,Ccl6,Ccl8,Ccl9,Sdc1,Thbs1,Plscr1,Il36a,Mefv,Cxcl13,Clec7a,Clcf1,Serpinb1a,Il33,Smpdl3b,Ttc39aos1
1_Member	GO Biological Processes	GO:0031347	regulation of defense response	-5.57453	-2.63492	22/566	12182,12362,13011,14289,15937,16365,16768,17381,17394,17472,18787,20201,20202,20302,22038,54483,56708,66222,73914,77125,100340,242700	Bst1,Casp1,Cst7,Fpr2,Ier3,Acod1,Lag3,Mmp12,Mmp8,Gbp4,Serpine1,S100a8,S100a9,Ccl3,Plscr1,Mefv,Clcf1,Serpinb1a,Irak3,Il33,Smpdl3b,Ifnlr1
1_Member	GO Biological Processes	GO:0050727	regulation of inflammatory response	-4.53145	-1.92152	15/344	12182,12362,13011,14289,15937,16365,17394,18787,20201,20202,20302,54483,56708,77125,100340	Bst1,Casp1,Cst7,Fpr2,Ier3,Acod1,Mmp8,Serpine1,S100a8,S100a9,Ccl3,Mefv,Clcf1,Il33,Smpdl3b
1_Member	GO Biological Processes	GO:0032103	positive regulation of response to external stimulus	-3.7394	-1.41641	15/405	12267,14289,16365,16768,17381,17394,18787,18816,20201,20202,20302,21825,22038,55985,77125	C3ar1,Fpr2,Acod1,Lag3,Mmp12,Mmp8,Serpine1,Serpinf2,S100a8,S100a9,Ccl3,Thbs1,Plscr1,Cxcl13,Il33
1_Member	GO Biological Processes	GO:0031349	positive regulation of defense response	-2.80099	-0.799183	10/259	14289,16768,17381,17394,18787,20201,20202,20302,22038,77125	Fpr2,Lag3,Mmp12,Mmp8,Serpine1,S100a8,S100a9,Ccl3,Plscr1,Il33
1_Member	GO Biological Processes	GO:0050729	positive regulation of inflammatory response	-2.15764	-0.360762	6/135	17394,18787,20201,20202,20302,77125	Mmp8,Serpine1,S100a8,S100a9,Ccl3,Il33
2_Summary	GO Biological Processes	GO:0001817	regulation of cytokine production	-9.92142	-5.94042	33/722	11688,12267,12362,12475,13078,16365,16768,17002,17085,17381,17394,17472,18106,18787,18816,19204,20302,21825,26415,54448,54483,56619,56620,56644,60533,66222,73914,77125,93695,140497,217305,241639,328505	Alox8,C3ar1,Casp1,Cd14,Cyp1b1,Acod1,Lag3,Ltf,Ly9,Mmp12,Mmp8,Gbp4,Cd244a,Serpine1,Serpinf2,Ptafr,Ccl3,Thbs1,Mapk13,Il36a,Mefv,Clec4e,Clec4n,Clec7a,Cd274,Serpinb1a,Irak3,Il33,Gpnmb,Cd300c2,Cd300ld,Fermt1,Skint7
2_Member	GO Biological Processes	GO:0001817	regulation of cytokine production	-9.92142	-5.94042	33/722	11688,12267,12362,12475,13078,16365,16768,17002,17085,17381,17394,17472,18106,18787,18816,19204,20302,21825,26415,54448,54483,56619,56620,56644,60533,66222,73914,77125,93695,140497,217305,241639,328505	Alox8,C3ar1,Casp1,Cd14,Cyp1b1,Acod1,Lag3,Ltf,Ly9,Mmp12,Mmp8,Gbp4,Cd244a,Serpine1,Serpinf2,Ptafr,Ccl3,Thbs1,Mapk13,Il36a,Mefv,Clec4e,Clec4n,Clec7a,Cd274,Serpinb1a,Irak3,Il33,Gpnmb,Cd300c2,Cd300ld,Fermt1,Skint7
2_Member	GO Biological Processes	GO:0001819	positive regulation of cytokine production	-7.88431	-4.20434	23/452	11688,12267,12362,12475,13078,17085,17381,17394,18106,18787,18816,19204,20302,21825,26415,54448,56619,56620,56644,60533,77125,140497,241639	Alox8,C3ar1,Casp1,Cd14,Cyp1b1,Ly9,Mmp12,Mmp8,Cd244a,Serpine1,Serpinf2,Ptafr,Ccl3,Thbs1,Mapk13,Il36a,Clec4e,Clec4n,Clec7a,Cd274,Il33,Cd300c2,Fermt1
3_Summary	Reactome Gene Sets	R-MMU-6798695	Neutrophil degranulation	-8.20456	-4.39965	25/510	12182,12267,12475,14289,14293,14727,14869,15018,15439,16411,17002,17105,17394,17395,17474,18793,19204,20201,20202,56620,66222,110557,140497,100503605,101488143	Bst1,C3ar1,Cd14,Fpr2,Fpr1,Lilr4b,Gstp2,H2-Q7,Hp,Itgax,Ltf,Lyz2,Mmp8,Mmp9,Clec4d,Plaur,Ptafr,S100a8,S100a9,Clec4n,Serpinb1a,H2-Q6,Cd300c2,Hbb-bs,Hbb-bt
3_Member	Reactome Gene Sets	R-MMU-6798695	Neutrophil degranulation	-8.20456	-4.39965	25/510	12182,12267,12475,14289,14293,14727,14869,15018,15439,16411,17002,17105,17394,17395,17474,18793,19204,20201,20202,56620,66222,110557,140497,100503605,101488143	Bst1,C3ar1,Cd14,Fpr2,Fpr1,Lilr4b,Gstp2,H2-Q7,Hp,Itgax,Ltf,Lyz2,Mmp8,Mmp9,Clec4d,Plaur,Ptafr,S100a8,S100a9,Clec4n,Serpinb1a,H2-Q6,Cd300c2,Hbb-bs,Hbb-bt
4_Summary	GO Biological Processes	GO:0030595	leukocyte chemotaxis	-6.90072	-3.39684	15/221	12182,12267,14289,18787,20201,20202,20302,20305,20307,20308,20750,21825,55985,245195,320701,12332,12362,12705,15018,16365,17472,54483,634650,16181,26415,73914,17395,19204,77125,11601,14293,16007,16869,243967,11910,16156,16878,17318,17394,18816,22436,56708,72373,72514,93695,217203,245527,12475,20528	Bst1,C3ar1,Fpr2,Serpine1,S100a8,S100a9,Ccl3,Ccl6,Ccl8,Ccl9,Spp1,Thbs1,Cxcl13,Retnlg,Tafa4,Capg,Casp1,Cited1,H2-Q7,Acod1,Gbp4,Mefv,Gbp11,Il1rn,Mapk13,Irak3,Mmp9,Ptafr,Il33,Angpt2,Fpr1,Ccn1,Lhx1,Ntn5,Atf3,Il11,Lif,Mid1,Mmp8,Serpinf2,Xdh,Clcf1,Psca,Fgfbp3,Gpnmb,Tmem106a,Eda2r,Cd14,Slc2a4
4_Member	GO Biological Processes	GO:0030595	leukocyte chemotaxis	-6.90072	-3.39684	15/221	12182,12267,14289,18787,20201,20202,20302,20305,20307,20308,20750,21825,55985,245195,320701	Bst1,C3ar1,Fpr2,Serpine1,S100a8,S100a9,Ccl3,Ccl6,Ccl8,Ccl9,Spp1,Thbs1,Cxcl13,Retnlg,Tafa4
4_Member	GO Biological Processes	GO:0097529	myeloid leukocyte migration	-6.90072	-3.39684	15/221	12182,12267,14289,18787,20201,20202,20302,20305,20307,20308,20750,21825,55985,245195,320701	Bst1,C3ar1,Fpr2,Serpine1,S100a8,S100a9,Ccl3,Ccl6,Ccl8,Ccl9,Spp1,Thbs1,Cxcl13,Retnlg,Tafa4
4_Member	GO Biological Processes	GO:0034341	response to interferon-gamma	-6.82125	-3.38431	12/137	12332,12362,12705,15018,16365,17472,20302,20305,20307,20308,54483,634650	Capg,Casp1,Cited1,H2-Q7,Acod1,Gbp4,Ccl3,Ccl6,Ccl8,Ccl9,Mefv,Gbp11
4_Member	GO Biological Processes	GO:0070555	response to interleukin-1	-6.43645	-3.13508	10/97	12705,16181,16365,18787,20302,20305,20307,20308,26415,73914	Cited1,Il1rn,Acod1,Serpine1,Ccl3,Ccl6,Ccl8,Ccl9,Mapk13,Irak3
4_Member	GO Biological Processes	GO:0071621	granulocyte chemotaxis	-6.28513	-3.13508	11/126	12182,12267,20201,20202,20302,20305,20307,20308,20750,21825,55985	Bst1,C3ar1,S100a8,S100a9,Ccl3,Ccl6,Ccl8,Ccl9,Spp1,Thbs1,Cxcl13
4_Member	GO Biological Processes	GO:0030593	neutrophil chemotaxis	-6.27135	-3.13508	10/101	12182,12267,20201,20202,20302,20305,20307,20308,20750,55985	Bst1,C3ar1,S100a8,S100a9,Ccl3,Ccl6,Ccl8,Ccl9,Spp1,Cxcl13
4_Member	GO Biological Processes	GO:0071347	cellular response to interleukin-1	-6.12622	-3.02296	9/81	16181,16365,18787,20302,20305,20307,20308,26415,73914	Il1rn,Acod1,Serpine1,Ccl3,Ccl6,Ccl8,Ccl9,Mapk13,Irak3
4_Member	GO Biological Processes	GO:0050900	leukocyte migration	-6.10087	-3.02296	18/364	12182,12267,14289,17395,18787,19204,20201,20202,20302,20305,20307,20308,20750,21825,55985,77125,245195,320701	Bst1,C3ar1,Fpr2,Mmp9,Serpine1,Ptafr,S100a8,S100a9,Ccl3,Ccl6,Ccl8,Ccl9,Spp1,Thbs1,Cxcl13,Il33,Retnlg,Tafa4
4_Member	GO Biological Processes	GO:0071346	cellular response to interferon-gamma	-5.81866	-2.7919	10/113	12332,12362,15018,16365,17472,20302,20305,20307,20308,634650	Capg,Casp1,H2-Q7,Acod1,Gbp4,Ccl3,Ccl6,Ccl8,Ccl9,Gbp11
4_Member	GO Biological Processes	GO:0097530	granulocyte migration	-5.39589	-2.5042	11/155	12182,12267,20201,20202,20302,20305,20307,20308,20750,21825,55985	Bst1,C3ar1,S100a8,S100a9,Ccl3,Ccl6,Ccl8,Ccl9,Spp1,Thbs1,Cxcl13
4_Member	GO Biological Processes	GO:1990266	neutrophil migration	-5.3883	-2.5042	10/126	12182,12267,20201,20202,20302,20305,20307,20308,20750,55985	Bst1,C3ar1,S100a8,S100a9,Ccl3,Ccl6,Ccl8,Ccl9,Spp1,Cxcl13
4_Member	GO Biological Processes	GO:0060326	cell chemotaxis	-5.14595	-2.36353	15/305	12182,12267,14289,18787,20201,20202,20302,20305,20307,20308,20750,21825,55985,245195,320701	Bst1,C3ar1,Fpr2,Serpine1,S100a8,S100a9,Ccl3,Ccl6,Ccl8,Ccl9,Spp1,Thbs1,Cxcl13,Retnlg,Tafa4
4_Member	GO Biological Processes	GO:0006935	chemotaxis	-4.54228	-1.92301	21/611	11601,12182,12267,14289,14293,16007,16869,18787,19204,20201,20202,20302,20305,20307,20308,20750,21825,55985,243967,245195,320701	Angpt2,Bst1,C3ar1,Fpr2,Fpr1,Ccn1,Lhx1,Serpine1,Ptafr,S100a8,S100a9,Ccl3,Ccl6,Ccl8,Ccl9,Spp1,Thbs1,Cxcl13,Ntn5,Retnlg,Tafa4
4_Member	GO Biological Processes	GO:0042330	taxis	-4.49077	-1.90771	21/616	11601,12182,12267,14289,14293,16007,16869,18787,19204,20201,20202,20302,20305,20307,20308,20750,21825,55985,243967,245195,320701	Angpt2,Bst1,C3ar1,Fpr2,Fpr1,Ccn1,Lhx1,Serpine1,Ptafr,S100a8,S100a9,Ccl3,Ccl6,Ccl8,Ccl9,Spp1,Thbs1,Cxcl13,Ntn5,Retnlg,Tafa4
4_Member	GO Biological Processes	GO:0071674	mononuclear cell migration	-4.23149	-1.72031	10/171	12267,14289,18787,20302,20305,20307,20308,21825,55985,245195	C3ar1,Fpr2,Serpine1,Ccl3,Ccl6,Ccl8,Ccl9,Thbs1,Cxcl13,Retnlg
4_Member	GO Biological Processes	GO:0002548	monocyte chemotaxis	-4.16875	-1.6791	6/56	14289,18787,20302,20305,20307,20308	Fpr2,Serpine1,Ccl3,Ccl6,Ccl8,Ccl9
4_Member	GO Biological Processes	GO:0043408	regulation of MAPK cascade	-4.05611	-1.59362	22/711	11910,14289,16007,16156,16181,16878,17318,17394,18816,20302,20305,20307,20308,21825,22436,56708,72373,72514,73914,93695,217203,245527	Atf3,Fpr2,Ccn1,Il11,Il1rn,Lif,Mid1,Mmp8,Serpinf2,Ccl3,Ccl6,Ccl8,Ccl9,Thbs1,Xdh,Clcf1,Psca,Fgfbp3,Irak3,Gpnmb,Tmem106a,Eda2r
4_Member	GO Biological Processes	GO:0000165	MAPK cascade	-4.00559	-1.57106	23/768	11910,14289,16007,16156,16181,16878,17318,17394,18816,20302,20305,20307,20308,21825,22436,26415,56708,72373,72514,73914,93695,217203,245527	Atf3,Fpr2,Ccn1,Il11,Il1rn,Lif,Mid1,Mmp8,Serpinf2,Ccl3,Ccl6,Ccl8,Ccl9,Thbs1,Xdh,Mapk13,Clcf1,Psca,Fgfbp3,Irak3,Gpnmb,Tmem106a,Eda2r
4_Member	GO Biological Processes	GO:0070372	regulation of ERK1 and ERK2 cascade	-3.70962	-1.39607	13/319	11910,14289,16007,16878,18816,20302,20305,20307,20308,56708,72373,72514,93695	Atf3,Fpr2,Ccn1,Lif,Serpinf2,Ccl3,Ccl6,Ccl8,Ccl9,Clcf1,Psca,Fgfbp3,Gpnmb
4_Member	GO Biological Processes	GO:0043410	positive regulation of MAPK cascade	-3.53227	-1.26727	17/519	14289,16156,16181,16878,17318,17394,18816,20302,20305,20307,20308,21825,22436,72514,93695,217203,245527	Fpr2,Il11,Il1rn,Lif,Mid1,Mmp8,Serpinf2,Ccl3,Ccl6,Ccl8,Ccl9,Thbs1,Xdh,Fgfbp3,Gpnmb,Tmem106a,Eda2r
4_Member	GO Biological Processes	GO:0070371	ERK1 and ERK2 cascade	-3.45497	-1.21433	13/339	11910,14289,16007,16878,18816,20302,20305,20307,20308,56708,72373,72514,93695	Atf3,Fpr2,Ccn1,Lif,Serpinf2,Ccl3,Ccl6,Ccl8,Ccl9,Clcf1,Psca,Fgfbp3,Gpnmb
4_Member	GO Biological Processes	GO:0048247	lymphocyte chemotaxis	-3.29456	-1.13608	5/53	20302,20305,20307,20308,55985	Ccl3,Ccl6,Ccl8,Ccl9,Cxcl13
4_Member	GO Biological Processes	GO:0070098	chemokine-mediated signaling pathway	-3.01299	-0.935072	5/61	20302,20305,20307,20308,55985	Ccl3,Ccl6,Ccl8,Ccl9,Cxcl13
4_Member	GO Biological Processes	GO:1990868	response to chemokine	-2.71652	-0.758773	5/71	20302,20305,20307,20308,55985	Ccl3,Ccl6,Ccl8,Ccl9,Cxcl13
4_Member	GO Biological Processes	GO:1990869	cellular response to chemokine	-2.71652	-0.758773	5/71	20302,20305,20307,20308,55985	Ccl3,Ccl6,Ccl8,Ccl9,Cxcl13
4_Member	GO Biological Processes	GO:0034612	response to tumor necrosis factor	-2.56954	-0.664082	8/190	12362,12475,16365,20302,20305,20307,20308,20528	Casp1,Cd14,Acod1,Ccl3,Ccl6,Ccl8,Ccl9,Slc2a4
4_Member	GO Biological Processes	GO:0071356	cellular response to tumor necrosis factor	-2.25766	-0.426732	7/170	12362,16365,20302,20305,20307,20308,20528	Casp1,Acod1,Ccl3,Ccl6,Ccl8,Ccl9,Slc2a4
4_Member	GO Biological Processes	GO:0070374	positive regulation of ERK1 and ERK2 cascade	-2.15426	-0.360762	8/223	14289,18816,20302,20305,20307,20308,72514,93695	Fpr2,Serpinf2,Ccl3,Ccl6,Ccl8,Ccl9,Fgfbp3,Gpnmb
4_Member	GO Biological Processes	GO:0072676	lymphocyte migration	-2.01074	-0.274013	5/104	20302,20305,20307,20308,55985	Ccl3,Ccl6,Ccl8,Ccl9,Cxcl13
5_Summary	GO Biological Processes	GO:2000116	regulation of cysteine-type endopeptidase activity	-6.60276	-3.22381	15/233	12047,12362,12578,13011,16007,17002,17395,17952,18793,20201,20202,21825,22436,54483,230379,18787,18816,66222,18054,15925,77125,228775,11727,19204,20302,20305,20307,20308,21956,22038,55985,11535,11910,13078,15439,18566,56644,60533,80885	Bcl2a1d,Casp1,Cdkn2a,Cst7,Ccn1,Ltf,Mmp9,Naip6,Plaur,S100a8,S100a9,Thbs1,Xdh,Mefv,Acer2,Serpine1,Serpinf2,Serpinb1a,Ngp,Ide,Il33,Trib3,Ang,Ptafr,Ccl3,Ccl6,Ccl8,Ccl9,Tnnt2,Plscr1,Cxcl13,Adm,Atf3,Cyp1b1,Hp,Pdcd1,Clec7a,Cd274,Hcar2
5_Member	GO Biological Processes	GO:2000116	regulation of cysteine-type endopeptidase activity	-6.60276	-3.22381	15/233	12047,12362,12578,13011,16007,17002,17395,17952,18793,20201,20202,21825,22436,54483,230379	Bcl2a1d,Casp1,Cdkn2a,Cst7,Ccn1,Ltf,Mmp9,Naip6,Plaur,S100a8,S100a9,Thbs1,Xdh,Mefv,Acer2
5_Member	GO Biological Processes	GO:0052548	regulation of endopeptidase activity	-6.36583	-3.13508	18/349	12047,12362,12578,13011,16007,17002,17395,17952,18787,18793,18816,20201,20202,21825,22436,54483,66222,230379	Bcl2a1d,Casp1,Cdkn2a,Cst7,Ccn1,Ltf,Mmp9,Naip6,Serpine1,Plaur,Serpinf2,S100a8,S100a9,Thbs1,Xdh,Mefv,Serpinb1a,Acer2
5_Member	GO Biological Processes	GO:0052547	regulation of peptidase activity	-5.78527	-2.78199	19/423	12047,12362,12578,13011,16007,17002,17395,17952,18054,18787,18793,18816,20201,20202,21825,22436,54483,66222,230379	Bcl2a1d,Casp1,Cdkn2a,Cst7,Ccn1,Ltf,Mmp9,Naip6,Ngp,Serpine1,Plaur,Serpinf2,S100a8,S100a9,Thbs1,Xdh,Mefv,Serpinb1a,Acer2
5_Member	GO Biological Processes	GO:0043281	regulation of cysteine-type endopeptidase activity involved in apoptotic process	-4.8876	-2.17377	12/209	12047,12362,12578,16007,17395,17952,18793,20201,20202,21825,22436,230379	Bcl2a1d,Casp1,Cdkn2a,Ccn1,Mmp9,Naip6,Plaur,S100a8,S100a9,Thbs1,Xdh,Acer2
5_Member	GO Biological Processes	GO:0030162	regulation of proteolysis	-3.96881	-1.56184	22/721	12047,12362,12578,13011,15925,16007,17002,17395,17952,18054,18787,18793,18816,20201,20202,21825,22436,54483,66222,77125,228775,230379	Bcl2a1d,Casp1,Cdkn2a,Cst7,Ide,Ccn1,Ltf,Mmp9,Naip6,Ngp,Serpine1,Plaur,Serpinf2,S100a8,S100a9,Thbs1,Xdh,Mefv,Serpinb1a,Il33,Trib3,Acer2
5_Member	GO Biological Processes	GO:0051345	positive regulation of hydrolase activity	-3.36294	-1.16795	17/537	11727,12362,12578,16007,19204,20201,20202,20302,20305,20307,20308,21956,22038,22436,54483,55985,230379	Ang,Casp1,Cdkn2a,Ccn1,Ptafr,S100a8,S100a9,Ccl3,Ccl6,Ccl8,Ccl9,Tnnt2,Plscr1,Xdh,Mefv,Cxcl13,Acer2
5_Member	GO Biological Processes	GO:2001056	positive regulation of cysteine-type endopeptidase activity	-3.32219	-1.14737	8/145	12362,12578,16007,20201,20202,22436,54483,230379	Casp1,Cdkn2a,Ccn1,S100a8,S100a9,Xdh,Mefv,Acer2
5_Member	GO Biological Processes	GO:0006919	activation of cysteine-type endopeptidase activity involved in apoptotic process	-3.28138	-1.13607	6/81	12362,12578,20201,20202,22436,230379	Casp1,Cdkn2a,S100a8,S100a9,Xdh,Acer2
5_Member	GO Biological Processes	GO:0043280	positive regulation of cysteine-type endopeptidase activity involved in apoptotic process	-2.94831	-0.89416	7/128	12362,12578,16007,20201,20202,22436,230379	Casp1,Cdkn2a,Ccn1,S100a8,S100a9,Xdh,Acer2
5_Member	GO Biological Processes	GO:0010950	positive regulation of endopeptidase activity	-2.93804	-0.886452	8/166	12362,12578,16007,20201,20202,22436,54483,230379	Casp1,Cdkn2a,Ccn1,S100a8,S100a9,Xdh,Mefv,Acer2
5_Member	GO Biological Processes	GO:0010952	positive regulation of peptidase activity	-2.79208	-0.79785	8/175	12362,12578,16007,20201,20202,22436,54483,230379	Casp1,Cdkn2a,Ccn1,S100a8,S100a9,Xdh,Mefv,Acer2
5_Member	GO Biological Processes	GO:0010942	positive regulation of cell death	-2.7013	-0.752383	18/672	11535,11910,12362,12578,13078,15439,16007,17395,18566,20201,20202,20302,21825,22038,56644,60533,80885,230379	Adm,Atf3,Casp1,Cdkn2a,Cyp1b1,Hp,Ccn1,Mmp9,Pdcd1,S100a8,S100a9,Ccl3,Thbs1,Plscr1,Clec7a,Cd274,Hcar2,Acer2
5_Member	GO Biological Processes	GO:0043068	positive regulation of programmed cell death	-2.425	-0.547752	16/602	11535,11910,12362,12578,13078,16007,17395,18566,20201,20202,20302,21825,22038,56644,60533,80885	Adm,Atf3,Casp1,Cdkn2a,Cyp1b1,Ccn1,Mmp9,Pdcd1,S100a8,S100a9,Ccl3,Thbs1,Plscr1,Clec7a,Cd274,Hcar2
5_Member	GO Biological Processes	GO:0043065	positive regulation of apoptotic process	-2.15962	-0.360762	15/586	11535,11910,12362,12578,13078,16007,17395,18566,20201,20202,20302,21825,22038,60533,80885	Adm,Atf3,Casp1,Cdkn2a,Cyp1b1,Ccn1,Mmp9,Pdcd1,S100a8,S100a9,Ccl3,Thbs1,Plscr1,Cd274,Hcar2
6_Summary	GO Biological Processes	GO:0090303	positive regulation of wound healing	-6.35698	-3.13508	8/56	18787,18816,20202,21825,56644,68750,214593,241639,11535,14027,14058,16007,17381,19041,20969,66961,70194,74145,259277,13011,16878,20750,21815,12223,22436,23801,69847,246728	Serpine1,Serpinf2,S100a9,Thbs1,Clec7a,Rreb1,Duox2,Fermt1,Adm,Evpl,F10,Ccn1,Mmp12,Ppl,Sdc1,Neat1,2310075C17Rik,F13a1,Klk8,Cst7,Lif,Spp1,Tgif1,Btc,Xdh,Aloxe3,Wnk4,Oas2
6_Member	GO Biological Processes	GO:0090303	positive regulation of wound healing	-6.35698	-3.13508	8/56	18787,18816,20202,21825,56644,68750,214593,241639	Serpine1,Serpinf2,S100a9,Thbs1,Clec7a,Rreb1,Duox2,Fermt1
6_Member	GO Biological Processes	GO:1903036	positive regulation of response to wounding	-5.41511	-2.5042	8/74	18787,18816,20202,21825,56644,68750,214593,241639	Serpine1,Serpinf2,S100a9,Thbs1,Clec7a,Rreb1,Duox2,Fermt1
6_Member	GO Biological Processes	GO:0009611	response to wounding	-4.6647	-2.00469	19/507	11535,14027,14058,16007,17381,18787,18816,19041,20202,20969,21825,56644,66961,68750,70194,74145,214593,241639,259277	Adm,Evpl,F10,Ccn1,Mmp12,Serpine1,Serpinf2,Ppl,S100a9,Sdc1,Thbs1,Clec7a,Neat1,Rreb1,2310075C17Rik,F13a1,Duox2,Fermt1,Klk8
6_Member	GO Biological Processes	GO:0010757	negative regulation of plasminogen activation	-4.43027	-1.85654	3/6	18787,18816,21825	Serpine1,Serpinf2,Thbs1
6_Member	GO Biological Processes	GO:0042060	wound healing	-4.30584	-1.77191	15/360	14027,14058,16007,17381,18787,18816,19041,20202,20969,21825,56644,68750,74145,214593,241639	Evpl,F10,Ccn1,Mmp12,Serpine1,Serpinf2,Ppl,S100a9,Sdc1,Thbs1,Clec7a,Rreb1,F13a1,Duox2,Fermt1
6_Member	GO Biological Processes	GO:0051918	negative regulation of fibrinolysis	-4.19126	-1.69455	3/7	18787,18816,21825	Serpine1,Serpinf2,Thbs1
6_Member	GO Biological Processes	GO:0030194	positive regulation of blood coagulation	-3.92449	-1.54008	4/21	18787,18816,20202,21825	Serpine1,Serpinf2,S100a9,Thbs1
6_Member	GO Biological Processes	GO:1900048	positive regulation of hemostasis	-3.92449	-1.54008	4/21	18787,18816,20202,21825	Serpine1,Serpinf2,S100a9,Thbs1
6_Member	GO Biological Processes	GO:0050820	positive regulation of coagulation	-3.68794	-1.37903	4/24	18787,18816,20202,21825	Serpine1,Serpinf2,S100a9,Thbs1
6_Member	GO Biological Processes	GO:0051917	regulation of fibrinolysis	-3.66819	-1.36557	3/10	18787,18816,21825	Serpine1,Serpinf2,Thbs1
6_Member	GO Biological Processes	GO:0061041	regulation of wound healing	-3.66533	-1.36557	8/129	18787,18816,20202,21825,56644,68750,214593,241639	Serpine1,Serpinf2,S100a9,Thbs1,Clec7a,Rreb1,Duox2,Fermt1
6_Member	GO Biological Processes	GO:1903034	regulation of response to wounding	-3.53851	-1.26931	9/170	18787,18816,20202,21825,56644,68750,214593,241639,259277	Serpine1,Serpinf2,S100a9,Thbs1,Clec7a,Rreb1,Duox2,Fermt1,Klk8
6_Member	GO Biological Processes	GO:0010955	negative regulation of protein processing	-3.48277	-1.23012	4/27	13011,18787,18816,21825	Cst7,Serpine1,Serpinf2,Thbs1
6_Member	GO Biological Processes	GO:1903318	negative regulation of protein maturation	-3.48277	-1.23012	4/27	13011,18787,18816,21825	Cst7,Serpine1,Serpinf2,Thbs1
6_Member	GO Biological Processes	GO:0010755	regulation of plasminogen activation	-3.41297	-1.19912	3/12	18787,18816,21825	Serpine1,Serpinf2,Thbs1
6_Member	WikiPathways	WP113	TGF Beta Signaling Pathway	-3.33321	-1.15154	5/52	16878,18787,20750,21815,21825	Lif,Serpine1,Spp1,Tgif1,Thbs1
6_Member	GO Biological Processes	GO:0042730	fibrinolysis	-2.79706	-0.799183	3/19	18787,18816,21825	Serpine1,Serpinf2,Thbs1
6_Member	GO Biological Processes	GO:0071636	positive regulation of transforming growth factor beta production	-2.73047	-0.768586	3/20	18816,21825,241639	Serpinf2,Thbs1,Fermt1
6_Member	WikiPathways	WP460	Blood Clotting Cascade	-2.73047	-0.768586	3/20	14058,18787,18816	F10,Serpine1,Serpinf2
6_Member	GO Biological Processes	GO:0050878	regulation of body fluid levels	-2.69996	-0.752383	12/361	11535,12223,14058,18787,18816,20202,21825,22436,23801,69847,74145,246728	Adm,Btc,F10,Serpine1,Serpinf2,S100a9,Thbs1,Xdh,Aloxe3,Wnk4,F13a1,Oas2
6_Member	GO Biological Processes	GO:0031639	plasminogen activation	-2.4971	-0.604234	3/24	18787,18816,21825	Serpine1,Serpinf2,Thbs1
6_Member	GO Biological Processes	GO:0070613	regulation of protein processing	-2.07985	-0.304322	4/64	13011,18787,18816,21825	Cst7,Serpine1,Serpinf2,Thbs1
6_Member	GO Biological Processes	GO:0030193	regulation of blood coagulation	-2.03347	-0.277899	4/66	18787,18816,20202,21825	Serpine1,Serpinf2,S100a9,Thbs1
6_Member	GO Biological Processes	GO:1900046	regulation of hemostasis	-2.01091	-0.274013	4/67	18787,18816,20202,21825	Serpine1,Serpinf2,S100a9,Thbs1
6_Member	GO Biological Processes	GO:1903317	regulation of protein maturation	-2.01091	-0.274013	4/67	13011,18787,18816,21825	Cst7,Serpine1,Serpinf2,Thbs1
7_Summary	GO Biological Processes	GO:0002250	adaptive immune response	-6.27098	-3.13508	24/599	12267,12268,12506,15018,15024,16071,16197,16768,17085,17474,18106,18566,18733,19885,24099,56620,56708,60533,67664,75345,77125,110557,545645,619441,12475,15002,21825,56644,69142,69717,630499,12483,20969,12047,14289,14293,16365,17381,19204,22038,328505,17472,73914,242700,12824,140497,15925,17002,55985	C3ar1,C4b,Cd48,H2-Q7,H2-T10,Igkc,Il7r,Lag3,Ly9,Clec4d,Cd244a,Pdcd1,Pirb,Rorc,Tnfsf13b,Clec4n,Clcf1,Cd274,Rnf125,Slamf7,Il33,H2-Q6,Gm13283,Tnfsfm13,Cd14,H2-Ob,Thbs1,Clec7a,Cd209f,Gm10499,H2-K2,Cd22,Sdc1,Bcl2a1d,Fpr2,Fpr1,Acod1,Mmp12,Ptafr,Plscr1,Skint7,Gbp4,Irak3,Ifnlr1,Col2a1,Cd300c2,Ide,Ltf,Cxcl13
7_Member	GO Biological Processes	GO:0002250	adaptive immune response	-6.27098	-3.13508	24/599	12267,12268,12506,15018,15024,16071,16197,16768,17085,17474,18106,18566,18733,19885,24099,56620,56708,60533,67664,75345,77125,110557,545645,619441	C3ar1,C4b,Cd48,H2-Q7,H2-T10,Igkc,Il7r,Lag3,Ly9,Clec4d,Cd244a,Pdcd1,Pirb,Rorc,Tnfsf13b,Clec4n,Clcf1,Cd274,Rnf125,Slamf7,Il33,H2-Q6,Gm13283,Tnfsfm13
7_Member	KEGG Pathway	mmu04145	Phagosome	-4.60202	-1.96918	11/188	12267,12475,15002,15018,15024,21825,56644,69142,69717,110557,630499	C3ar1,Cd14,H2-Ob,H2-Q7,H2-T10,Thbs1,Clec7a,Cd209f,Gm10499,H2-Q6,H2-K2
7_Member	KEGG Pathway	mmu04514	Cell adhesion molecules (CAMs)	-4.23149	-1.72031	10/171	12483,15002,15018,15024,18566,20969,60533,69717,110557,630499	Cd22,H2-Ob,H2-Q7,H2-T10,Pdcd1,Sdc1,Cd274,Gm10499,H2-Q6,H2-K2
7_Member	GO Biological Processes	GO:0050778	positive regulation of immune response	-4.0448	-1.59044	21/662	12047,12267,12268,12483,14289,14293,15018,15024,16071,16365,16768,17381,19204,22038,24099,56708,60533,77125,110557,328505,619441	Bcl2a1d,C3ar1,C4b,Cd22,Fpr2,Fpr1,H2-Q7,H2-T10,Igkc,Acod1,Lag3,Mmp12,Ptafr,Plscr1,Tnfsf13b,Clcf1,Cd274,Il33,H2-Q6,Skint7,Tnfsfm13
7_Member	KEGG Pathway	mmu05330	Allograft rejection	-3.76689	-1.4391	6/66	15002,15018,15024,69717,110557,630499	H2-Ob,H2-Q7,H2-T10,Gm10499,H2-Q6,H2-K2
7_Member	KEGG Pathway	mmu05332	Graft-versus-host disease	-3.73064	-1.4124	6/67	15002,15018,15024,69717,110557,630499	H2-Ob,H2-Q7,H2-T10,Gm10499,H2-Q6,H2-K2
7_Member	KEGG Pathway	mmu04940	Type I diabetes mellitus	-3.55845	-1.28404	6/72	15002,15018,15024,69717,110557,630499	H2-Ob,H2-Q7,H2-T10,Gm10499,H2-Q6,H2-K2
7_Member	KEGG Pathway	ko04514	Cell adhesion molecules (CAMs)	-3.55747	-1.28404	9/169	12483,15002,15018,15024,18566,20969,60533,69717,110557	Cd22,H2-Ob,H2-Q7,H2-T10,Pdcd1,Sdc1,Cd274,Gm10499,H2-Q6
7_Member	GO Biological Processes	GO:0002697	regulation of immune effector process	-3.3678	-1.16795	15/439	12483,15018,15024,16197,16768,17381,17472,18106,19204,56708,73914,77125,110557,242700,619441	Cd22,H2-Q7,H2-T10,Il7r,Lag3,Mmp12,Gbp4,Cd244a,Ptafr,Clcf1,Irak3,Il33,H2-Q6,Ifnlr1,Tnfsfm13
7_Member	GO Biological Processes	GO:0002819	regulation of adaptive immune response	-3.35656	-1.16795	10/219	12506,15018,15024,16197,24099,56708,60533,77125,110557,619441	Cd48,H2-Q7,H2-T10,Il7r,Tnfsf13b,Clcf1,Cd274,Il33,H2-Q6,Tnfsfm13
7_Member	KEGG Pathway	ko04145	Phagosome	-3.28715	-1.13607	9/184	12475,15002,15018,15024,21825,56644,69142,69717,110557	Cd14,H2-Ob,H2-Q7,H2-T10,Thbs1,Clec7a,Cd209f,Gm10499,H2-Q6
7_Member	KEGG Pathway	mmu05320	Autoimmune thyroid disease	-3.25287	-1.11696	6/82	15002,15018,15024,69717,110557,630499	H2-Ob,H2-Q7,H2-T10,Gm10499,H2-Q6,H2-K2
7_Member	GO Biological Processes	GO:0002460	adaptive immune response based on somatic recombination of immune receptors built from immunoglobulin superfamily domains	-3.20725	-1.09253	15/455	12267,12268,15018,15024,16071,16197,17085,18733,19885,24099,56708,60533,77125,110557,619441	C3ar1,C4b,H2-Q7,H2-T10,Igkc,Il7r,Ly9,Pirb,Rorc,Tnfsf13b,Clcf1,Cd274,Il33,H2-Q6,Tnfsfm13
7_Member	KEGG Pathway	mmu05416	Viral myocarditis	-3.03877	-0.95539	6/90	15002,15018,15024,69717,110557,630499	H2-Ob,H2-Q7,H2-T10,Gm10499,H2-Q6,H2-K2
7_Member	GO Biological Processes	GO:0002822	regulation of adaptive immune response based on somatic recombination of immune receptors built from immunoglobulin superfamily domains	-2.98316	-0.913319	9/203	15018,15024,16197,24099,56708,60533,77125,110557,619441	H2-Q7,H2-T10,Il7r,Tnfsf13b,Clcf1,Cd274,Il33,H2-Q6,Tnfsfm13
7_Member	Reactome Gene Sets	R-MMU-198933	Immunoregulatory interactions between a Lymphoid and a non-Lymphoid cell	-2.96432	-0.899767	6/93	12483,12824,15018,75345,110557,140497	Cd22,Col2a1,H2-Q7,Slamf7,H2-Q6,Cd300c2
7_Member	KEGG Pathway	mmu04612	Antigen processing and presentation	-2.96432	-0.899767	6/93	15002,15018,15024,69717,110557,630499	H2-Ob,H2-Q7,H2-T10,Gm10499,H2-Q6,H2-K2
7_Member	KEGG Pathway	ko05330	Allograft rejection	-2.91835	-0.874362	5/64	15002,15018,15024,69717,110557	H2-Ob,H2-Q7,H2-T10,Gm10499,H2-Q6
7_Member	KEGG Pathway	ko05332	Graft-versus-host disease	-2.88796	-0.846474	5/65	15002,15018,15024,69717,110557	H2-Ob,H2-Q7,H2-T10,Gm10499,H2-Q6
7_Member	GO Biological Processes	GO:0002483	antigen processing and presentation of endogenous peptide antigen	-2.78082	-0.793249	4/41	15018,15024,15925,110557	H2-Q7,H2-T10,Ide,H2-Q6
7_Member	GO Biological Processes	GO:0019885	antigen processing and presentation of endogenous peptide antigen via MHC class I	-2.78082	-0.793249	4/41	15018,15024,15925,110557	H2-Q7,H2-T10,Ide,H2-Q6
7_Member	KEGG Pathway	ko04940	Type I diabetes mellitus	-2.74387	-0.769166	5/70	15002,15018,15024,69717,110557	H2-Ob,H2-Q7,H2-T10,Gm10499,H2-Q6
7_Member	GO Biological Processes	GO:0002824	positive regulation of adaptive immune response based on somatic recombination of immune receptors built from immunoglobulin superfamily domains	-2.70647	-0.752821	7/141	15018,15024,24099,56708,60533,110557,619441	H2-Q7,H2-T10,Tnfsf13b,Clcf1,Cd274,H2-Q6,Tnfsfm13
7_Member	GO Biological Processes	GO:0048002	antigen processing and presentation of peptide antigen	-2.68963	-0.744054	5/72	15002,15018,15024,15925,110557	H2-Ob,H2-Q7,H2-T10,Ide,H2-Q6
7_Member	GO Biological Processes	GO:0019883	antigen processing and presentation of endogenous antigen	-2.66621	-0.732477	4/44	15018,15024,15925,110557	H2-Q7,H2-T10,Ide,H2-Q6
7_Member	GO Biological Processes	GO:0002821	positive regulation of adaptive immune response	-2.58774	-0.676779	7/148	15018,15024,24099,56708,60533,110557,619441	H2-Q7,H2-T10,Tnfsf13b,Clcf1,Cd274,H2-Q6,Tnfsfm13
7_Member	KEGG Pathway	ko05320	Autoimmune thyroid disease	-2.51308	-0.61844	5/79	15002,15018,15024,69717,110557	H2-Ob,H2-Q7,H2-T10,Gm10499,H2-Q6
7_Member	GO Biological Processes	GO:0002474	antigen processing and presentation of peptide antigen via MHC class I	-2.43064	-0.549575	4/51	15018,15024,15925,110557	H2-Q7,H2-T10,Ide,H2-Q6
7_Member	GO Biological Processes	GO:0019882	antigen processing and presentation	-2.40421	-0.530413	6/120	15002,15018,15024,15925,21825,110557	H2-Ob,H2-Q7,H2-T10,Ide,Thbs1,H2-Q6
7_Member	GO Biological Processes	GO:0001906	cell killing	-2.36939	-0.507028	8/205	15018,15024,16197,16768,17002,55985,56644,110557	H2-Q7,H2-T10,Il7r,Lag3,Ltf,Cxcl13,Clec7a,H2-Q6
7_Member	GO Biological Processes	GO:0002705	positive regulation of leukocyte mediated immunity	-2.31332	-0.46586	7/166	15018,15024,16768,19204,56708,110557,619441	H2-Q7,H2-T10,Lag3,Ptafr,Clcf1,H2-Q6,Tnfsfm13
7_Member	GO Biological Processes	GO:0031341	regulation of cell killing	-2.26807	-0.430078	6/128	15018,15024,16197,16768,56644,110557	H2-Q7,H2-T10,Il7r,Lag3,Clec7a,H2-Q6
7_Member	KEGG Pathway	ko04612	Antigen processing and presentation	-2.25062	-0.423429	5/91	15002,15018,15024,69717,110557	H2-Ob,H2-Q7,H2-T10,Gm10499,H2-Q6
7_Member	GO Biological Processes	GO:0001914	regulation of T cell mediated cytotoxicity	-2.23013	-0.407494	4/58	15018,15024,16197,110557	H2-Q7,H2-T10,Il7r,H2-Q6
7_Member	GO Biological Processes	GO:0002699	positive regulation of immune effector process	-2.17885	-0.371696	9/268	15018,15024,16768,18106,19204,56708,77125,110557,619441	H2-Q7,H2-T10,Lag3,Cd244a,Ptafr,Clcf1,Il33,H2-Q6,Tnfsfm13
7_Member	GO Biological Processes	GO:0031343	positive regulation of cell killing	-2.17246	-0.368992	5/95	15018,15024,16768,56644,110557	H2-Q7,H2-T10,Lag3,Clec7a,H2-Q6
7_Member	GO Biological Processes	GO:0002486	antigen processing and presentation of endogenous peptide antigen via MHC class I via ER pathway, TAP-independent	-2.10214	-0.323901	3/33	15018,15024,110557	H2-Q7,H2-T10,H2-Q6
7_Member	GO Biological Processes	GO:0002476	antigen processing and presentation of endogenous peptide antigen via MHC class Ib	-2.06598	-0.295831	3/34	15018,15024,110557	H2-Q7,H2-T10,H2-Q6
7_Member	GO Biological Processes	GO:0002484	antigen processing and presentation of endogenous peptide antigen via MHC class I via ER pathway	-2.06598	-0.295831	3/34	15018,15024,110557	H2-Q7,H2-T10,H2-Q6
7_Member	GO Biological Processes	GO:0002428	antigen processing and presentation of peptide antigen via MHC class Ib	-2.03101	-0.277899	3/35	15018,15024,110557	H2-Q7,H2-T10,H2-Q6
7_Member	GO Biological Processes	GO:0002708	positive regulation of lymphocyte mediated immunity	-2.01225	-0.274013	6/145	15018,15024,16768,56708,110557,619441	H2-Q7,H2-T10,Lag3,Clcf1,H2-Q6,Tnfsfm13
8_Summary	KEGG Pathway	ko04610	Complement and coagulation cascades	-5.86081	-2.80923	9/87	12062,12267,12268,14058,16411,18787,18793,18816,74145	Bdkrb2,C3ar1,C4b,F10,Itgax,Serpine1,Plaur,Serpinf2,F13a1
8_Member	KEGG Pathway	ko04610	Complement and coagulation cascades	-5.86081	-2.80923	9/87	12062,12267,12268,14058,16411,18787,18793,18816,74145	Bdkrb2,C3ar1,C4b,F10,Itgax,Serpine1,Plaur,Serpinf2,F13a1
8_Member	KEGG Pathway	mmu04610	Complement and coagulation cascades	-5.24634	-2.416	9/103	12062,12267,12268,14058,16411,18787,18793,18816,74145	Bdkrb2,C3ar1,C4b,F10,Itgax,Serpine1,Plaur,Serpinf2,F13a1
9_Summary	GO Biological Processes	GO:0002274	myeloid leukocyte activation	-5.66912	-2.68811	14/241	12362,12506,13011,14289,17394,17474,18106,18733,19204,21825,22038,77125,217203,246746,12475,17002,20302,60533,73914,93695,217305,26415,54448	Casp1,Cd48,Cst7,Fpr2,Mmp8,Clec4d,Cd244a,Pirb,Ptafr,Thbs1,Plscr1,Il33,Tmem106a,Cd300lf,Cd14,Ltf,Ccl3,Cd274,Irak3,Gpnmb,Cd300ld,Mapk13,Il36a
9_Member	GO Biological Processes	GO:0002274	myeloid leukocyte activation	-5.66912	-2.68811	14/241	12362,12506,13011,14289,17394,17474,18106,18733,19204,21825,22038,77125,217203,246746	Casp1,Cd48,Cst7,Fpr2,Mmp8,Clec4d,Cd244a,Pirb,Ptafr,Thbs1,Plscr1,Il33,Tmem106a,Cd300lf
9_Member	GO Biological Processes	GO:0071706	tumor necrosis factor superfamily cytokine production	-5.60161	-2.6418	12/178	12475,17002,17394,19204,20302,21825,60533,73914,77125,93695,217203,217305	Cd14,Ltf,Mmp8,Ptafr,Ccl3,Thbs1,Cd274,Irak3,Il33,Gpnmb,Tmem106a,Cd300ld
9_Member	GO Biological Processes	GO:1903555	regulation of tumor necrosis factor superfamily cytokine production	-4.9874	-2.23684	11/171	12475,17002,17394,19204,20302,21825,60533,73914,77125,93695,217305	Cd14,Ltf,Mmp8,Ptafr,Ccl3,Thbs1,Cd274,Irak3,Il33,Gpnmb,Cd300ld
9_Member	GO Biological Processes	GO:0032640	tumor necrosis factor production	-4.89257	-2.17377	11/175	12475,17002,17394,19204,20302,21825,73914,77125,93695,217203,217305	Cd14,Ltf,Mmp8,Ptafr,Ccl3,Thbs1,Irak3,Il33,Gpnmb,Tmem106a,Cd300ld
9_Member	GO Biological Processes	GO:0032680	regulation of tumor necrosis factor production	-4.27458	-1.74842	10/169	12475,17002,17394,19204,20302,21825,73914,77125,93695,217305	Cd14,Ltf,Mmp8,Ptafr,Ccl3,Thbs1,Irak3,Il33,Gpnmb,Cd300ld
9_Member	GO Biological Processes	GO:0042116	macrophage activation	-3.59195	-1.30464	7/100	12362,13011,14289,17394,21825,77125,217203	Casp1,Cst7,Fpr2,Mmp8,Thbs1,Il33,Tmem106a
9_Member	GO Biological Processes	GO:0001774	microglial cell activation	-3.5847	-1.30267	5/46	12362,13011,14289,17394,77125	Casp1,Cst7,Fpr2,Mmp8,Il33
9_Member	GO Biological Processes	GO:0032635	interleukin-6 production	-2.87192	-0.835404	8/170	17394,19204,26415,54448,73914,77125,217203,217305	Mmp8,Ptafr,Mapk13,Il36a,Irak3,Il33,Tmem106a,Cd300ld
9_Member	GO Biological Processes	GO:0032760	positive regulation of tumor necrosis factor production	-2.75741	-0.774232	6/102	12475,17394,19204,20302,21825,77125	Cd14,Mmp8,Ptafr,Ccl3,Thbs1,Il33
9_Member	GO Biological Processes	GO:1903557	positive regulation of tumor necrosis factor superfamily cytokine production	-2.73581	-0.768586	6/103	12475,17394,19204,20302,21825,77125	Cd14,Mmp8,Ptafr,Ccl3,Thbs1,Il33
9_Member	GO Biological Processes	GO:0032675	regulation of interleukin-6 production	-2.43021	-0.549575	7/158	17394,19204,26415,54448,73914,77125,217305	Mmp8,Ptafr,Mapk13,Il36a,Irak3,Il33,Cd300ld
9_Member	GO Biological Processes	GO:0043032	positive regulation of macrophage activation	-2.2604	-0.426732	3/29	17394,21825,77125	Mmp8,Thbs1,Il33
9_Member	GO Biological Processes	GO:0043030	regulation of macrophage activation	-2.25698	-0.426732	4/57	13011,17394,21825,77125	Cst7,Mmp8,Thbs1,Il33
9_Member	GO Biological Processes	GO:0032755	positive regulation of interleukin-6 production	-2.04511	-0.285523	5/102	17394,19204,26415,54448,77125	Mmp8,Ptafr,Mapk13,Il36a,Il33
10_Summary	GO Biological Processes	GO:0010810	regulation of cell-substrate adhesion	-5.36329	-2.49623	13/221	11601,12182,12578,16007,17381,18787,20750,21825,68750,225631,230379,241639,380924,53867,101401,231830,13078,16181,16768,60533,93695	Angpt2,Bst1,Cdkn2a,Ccn1,Mmp12,Serpine1,Spp1,Thbs1,Rreb1,Onecut2,Acer2,Fermt1,Olfm4,Col5a3,Adamts9,Micall2,Cyp1b1,Il1rn,Lag3,Cd274,Gpnmb
10_Member	GO Biological Processes	GO:0010810	regulation of cell-substrate adhesion	-5.36329	-2.49623	13/221	11601,12182,12578,16007,17381,18787,20750,21825,68750,225631,230379,241639,380924	Angpt2,Bst1,Cdkn2a,Ccn1,Mmp12,Serpine1,Spp1,Thbs1,Rreb1,Onecut2,Acer2,Fermt1,Olfm4
10_Member	GO Biological Processes	GO:0031589	cell-substrate adhesion	-4.92937	-2.19141	16/358	11601,12182,12578,16007,17381,18787,20750,21825,53867,68750,101401,225631,230379,231830,241639,380924	Angpt2,Bst1,Cdkn2a,Ccn1,Mmp12,Serpine1,Spp1,Thbs1,Col5a3,Rreb1,Adamts9,Onecut2,Acer2,Micall2,Fermt1,Olfm4
10_Member	GO Biological Processes	GO:0001953	negative regulation of cell-matrix adhesion	-3.98581	-1.5671	5/38	12578,17381,18787,21825,230379	Cdkn2a,Mmp12,Serpine1,Thbs1,Acer2
10_Member	GO Biological Processes	GO:0010812	negative regulation of cell-substrate adhesion	-3.91855	-1.53961	6/62	11601,12578,17381,18787,21825,230379	Angpt2,Cdkn2a,Mmp12,Serpine1,Thbs1,Acer2
10_Member	GO Biological Processes	GO:0001952	regulation of cell-matrix adhesion	-3.80785	-1.4703	8/123	12182,12578,17381,18787,21825,225631,230379,241639	Bst1,Cdkn2a,Mmp12,Serpine1,Thbs1,Onecut2,Acer2,Fermt1
10_Member	GO Biological Processes	GO:0007160	cell-matrix adhesion	-3.37217	-1.16795	10/218	12182,12578,17381,18787,21825,53867,101401,225631,230379,241639	Bst1,Cdkn2a,Mmp12,Serpine1,Thbs1,Col5a3,Adamts9,Onecut2,Acer2,Fermt1
10_Member	GO Biological Processes	GO:0007162	negative regulation of cell adhesion	-2.93076	-0.881719	11/293	11601,12578,13078,16181,16768,17381,18787,21825,60533,93695,230379	Angpt2,Cdkn2a,Cyp1b1,Il1rn,Lag3,Mmp12,Serpine1,Thbs1,Cd274,Gpnmb,Acer2
11_Summary	GO Biological Processes	GO:0019221	cytokine-mediated signaling pathway	-5.31594	-2.46527	17/373	12362,16181,17381,18733,20302,20305,20307,20308,54448,55985,73914,77125,214593,242700,246728,246746,545645,16156,16197,16878,24099,56708,245527,20969	Casp1,Il1rn,Mmp12,Pirb,Ccl3,Ccl6,Ccl8,Ccl9,Il36a,Cxcl13,Irak3,Il33,Duox2,Ifnlr1,Oas2,Cd300lf,Gm13283,Il11,Il7r,Lif,Tnfsf13b,Clcf1,Eda2r,Sdc1
11_Member	GO Biological Processes	GO:0019221	cytokine-mediated signaling pathway	-5.31594	-2.46527	17/373	12362,16181,17381,18733,20302,20305,20307,20308,54448,55985,73914,77125,214593,242700,246728,246746,545645	Casp1,Il1rn,Mmp12,Pirb,Ccl3,Ccl6,Ccl8,Ccl9,Il36a,Cxcl13,Irak3,Il33,Duox2,Ifnlr1,Oas2,Cd300lf,Gm13283
11_Member	KEGG Pathway	ko04060	Cytokine-cytokine receptor interaction	-3.94849	-1.54851	12/261	16156,16197,16878,20302,20305,20307,20308,24099,55985,56708,242700,245527	Il11,Il7r,Lif,Ccl3,Ccl6,Ccl8,Ccl9,Tnfsf13b,Cxcl13,Clcf1,Ifnlr1,Eda2r
11_Member	KEGG Pathway	mmu04060	Cytokine-cytokine receptor interaction	-3.81073	-1.4703	12/270	16156,16197,16878,20302,20305,20307,20308,24099,55985,56708,242700,245527	Il11,Il7r,Lif,Ccl3,Ccl6,Ccl8,Ccl9,Tnfsf13b,Cxcl13,Clcf1,Ifnlr1,Eda2r
11_Member	Reactome Gene Sets	R-MMU-449147	Signaling by Interleukins	-3.32897	-1.15075	11/262	12362,16156,16181,16197,16878,20969,54448,56708,73914,77125,242700	Casp1,Il11,Il1rn,Il7r,Lif,Sdc1,Il36a,Clcf1,Irak3,Il33,Ifnlr1
11_Member	Reactome Gene Sets	R-MMU-1280215	Cytokine Signaling in Immune system	-2.87254	-0.835404	13/392	12362,16156,16181,16197,16878,20969,24099,54448,56708,73914,77125,242700,245527	Casp1,Il11,Il1rn,Il7r,Lif,Sdc1,Tnfsf13b,Il36a,Clcf1,Irak3,Il33,Ifnlr1,Eda2r
12_Summary	GO Biological Processes	GO:0030155	regulation of cell adhesion	-5.23563	-2.416	25/735	11601,12182,12578,13078,16007,16181,16197,16768,16878,17381,18106,18787,18793,19204,20750,21825,24099,55985,60533,68750,93695,225631,230379,241639,380924,12483,13011,16071,17394,17474,19885,22038,56644,56708,75345,77125,246746,619441,16411,20201,20202,26367,93877,93879,93885,226438,545645	Angpt2,Bst1,Cdkn2a,Cyp1b1,Ccn1,Il1rn,Il7r,Lag3,Lif,Mmp12,Cd244a,Serpine1,Plaur,Ptafr,Spp1,Thbs1,Tnfsf13b,Cxcl13,Cd274,Rreb1,Gpnmb,Onecut2,Acer2,Fermt1,Olfm4,Cd22,Cst7,Igkc,Mmp8,Clec4d,Rorc,Plscr1,Clec7a,Clcf1,Slamf7,Il33,Cd300lf,Tnfsfm13,Itgax,S100a8,S100a9,Ceacam2,Pcdhb6,Pcdhb8,Pcdhb14,Igfn1,Gm13283
12_Member	GO Biological Processes	GO:0030155	regulation of cell adhesion	-5.23563	-2.416	25/735	11601,12182,12578,13078,16007,16181,16197,16768,16878,17381,18106,18787,18793,19204,20750,21825,24099,55985,60533,68750,93695,225631,230379,241639,380924	Angpt2,Bst1,Cdkn2a,Cyp1b1,Ccn1,Il1rn,Il7r,Lag3,Lif,Mmp12,Cd244a,Serpine1,Plaur,Ptafr,Spp1,Thbs1,Tnfsf13b,Cxcl13,Cd274,Rreb1,Gpnmb,Onecut2,Acer2,Fermt1,Olfm4
12_Member	GO Biological Processes	GO:0002694	regulation of leukocyte activation	-4.62821	-1.97965	23/699	12182,12483,12578,13011,16071,16197,16768,17394,17474,18106,19204,19885,21825,22038,24099,56644,56708,60533,75345,77125,93695,246746,619441	Bst1,Cd22,Cdkn2a,Cst7,Igkc,Il7r,Lag3,Mmp8,Clec4d,Cd244a,Ptafr,Rorc,Thbs1,Plscr1,Tnfsf13b,Clec7a,Clcf1,Cd274,Slamf7,Il33,Gpnmb,Cd300lf,Tnfsfm13
12_Member	GO Biological Processes	GO:0050865	regulation of cell activation	-4.21189	-1.70801	23/744	12182,12483,12578,13011,16071,16197,16768,17394,17474,18106,19204,19885,21825,22038,24099,56644,56708,60533,75345,77125,93695,246746,619441	Bst1,Cd22,Cdkn2a,Cst7,Igkc,Il7r,Lag3,Mmp8,Clec4d,Cd244a,Ptafr,Rorc,Thbs1,Plscr1,Tnfsf13b,Clec7a,Clcf1,Cd274,Slamf7,Il33,Gpnmb,Cd300lf,Tnfsfm13
12_Member	GO Biological Processes	GO:0098609	cell-cell adhesion	-3.46784	-1.21923	22/783	12578,13078,16007,16181,16197,16411,16768,18106,18793,19204,20201,20202,21825,24099,26367,55985,60533,93695,93877,93879,93885,226438	Cdkn2a,Cyp1b1,Ccn1,Il1rn,Il7r,Itgax,Lag3,Cd244a,Plaur,Ptafr,S100a8,S100a9,Thbs1,Tnfsf13b,Ceacam2,Cxcl13,Cd274,Gpnmb,Pcdhb6,Pcdhb8,Pcdhb14,Igfn1
12_Member	GO Biological Processes	GO:0042100	B cell proliferation	-3.2458	-1.11299	7/114	12182,12483,12578,16197,24099,56708,545645	Bst1,Cd22,Cdkn2a,Il7r,Tnfsf13b,Clcf1,Gm13283
12_Member	GO Biological Processes	GO:0045785	positive regulation of cell adhesion	-2.85478	-0.825597	14/443	16007,16197,16878,18106,18793,19204,20750,21825,24099,55985,60533,68750,241639,380924	Ccn1,Il7r,Lif,Cd244a,Plaur,Ptafr,Spp1,Thbs1,Tnfsf13b,Cxcl13,Cd274,Rreb1,Fermt1,Olfm4
12_Member	GO Biological Processes	GO:0070661	leukocyte proliferation	-2.82233	-0.800365	12/349	12182,12483,12578,16197,16411,18106,24099,56708,60533,77125,93695,545645	Bst1,Cd22,Cdkn2a,Il7r,Itgax,Cd244a,Tnfsf13b,Clcf1,Cd274,Il33,Gpnmb,Gm13283
12_Member	GO Biological Processes	GO:0030888	regulation of B cell proliferation	-2.74387	-0.769166	5/70	12182,12483,12578,24099,56708	Bst1,Cd22,Cdkn2a,Tnfsf13b,Clcf1
12_Member	GO Biological Processes	GO:0046651	lymphocyte proliferation	-2.61894	-0.69674	11/321	12182,12483,12578,16197,16411,18106,24099,56708,60533,93695,545645	Bst1,Cd22,Cdkn2a,Il7r,Itgax,Cd244a,Tnfsf13b,Clcf1,Cd274,Gpnmb,Gm13283
12_Member	GO Biological Processes	GO:0032943	mononuclear cell proliferation	-2.58786	-0.676779	11/324	12182,12483,12578,16197,16411,18106,24099,56708,60533,93695,545645	Bst1,Cd22,Cdkn2a,Il7r,Itgax,Cd244a,Tnfsf13b,Clcf1,Cd274,Gpnmb,Gm13283
12_Member	GO Biological Processes	GO:0002696	positive regulation of leukocyte activation	-2.54385	-0.640216	14/479	12182,16071,16197,17394,17474,18106,19204,21825,24099,56644,56708,60533,77125,619441	Bst1,Igkc,Il7r,Mmp8,Clec4d,Cd244a,Ptafr,Thbs1,Tnfsf13b,Clec7a,Clcf1,Cd274,Il33,Tnfsfm13
12_Member	GO Biological Processes	GO:0050867	positive regulation of cell activation	-2.42495	-0.547752	14/494	12182,16071,16197,17394,17474,18106,19204,21825,24099,56644,56708,60533,77125,619441	Bst1,Igkc,Il7r,Mmp8,Clec4d,Cd244a,Ptafr,Thbs1,Tnfsf13b,Clec7a,Clcf1,Cd274,Il33,Tnfsfm13
12_Member	GO Biological Processes	GO:0070663	regulation of leukocyte proliferation	-2.34949	-0.491959	9/252	12182,12483,12578,18106,24099,56708,60533,77125,93695	Bst1,Cd22,Cdkn2a,Cd244a,Tnfsf13b,Clcf1,Cd274,Il33,Gpnmb
12_Member	GO Biological Processes	GO:0007159	leukocyte cell-cell adhesion	-2.30794	-0.462794	11/353	12578,16197,16768,18106,19204,20201,20202,21825,24099,60533,93695	Cdkn2a,Il7r,Lag3,Cd244a,Ptafr,S100a8,S100a9,Thbs1,Tnfsf13b,Cd274,Gpnmb
12_Member	GO Biological Processes	GO:0051249	regulation of lymphocyte activation	-2.14018	-0.354475	15/589	12182,12483,12578,16071,16197,16768,18106,19885,24099,56644,56708,60533,75345,93695,619441	Bst1,Cd22,Cdkn2a,Igkc,Il7r,Lag3,Cd244a,Rorc,Tnfsf13b,Clec7a,Clcf1,Cd274,Slamf7,Gpnmb,Tnfsfm13
12_Member	GO Biological Processes	GO:0050670	regulation of lymphocyte proliferation	-2.05563	-0.293546	8/232	12182,12483,12578,18106,24099,56708,60533,93695	Bst1,Cd22,Cdkn2a,Cd244a,Tnfsf13b,Clcf1,Cd274,Gpnmb
12_Member	GO Biological Processes	GO:0032944	regulation of mononuclear cell proliferation	-2.02396	-0.274683	8/235	12182,12483,12578,18106,24099,56708,60533,93695	Bst1,Cd22,Cdkn2a,Cd244a,Tnfsf13b,Clcf1,Cd274,Gpnmb
13_Summary	GO Biological Processes	GO:0072593	reactive oxygen species metabolic process	-5.21483	-2.40992	15/301	13078,14289,15122,15439,15937,16007,16365,17394,21825,22436,214593,216635,217203,320701,101488143	Cyp1b1,Fpr2,Hba-a1,Hp,Ier3,Ccn1,Acod1,Mmp8,Thbs1,Xdh,Duox2,Hbq1a,Tmem106a,Tafa4,Hbb-bt
13_Member	GO Biological Processes	GO:0072593	reactive oxygen species metabolic process	-5.21483	-2.40992	15/301	13078,14289,15122,15439,15937,16007,16365,17394,21825,22436,214593,216635,217203,320701,101488143	Cyp1b1,Fpr2,Hba-a1,Hp,Ier3,Ccn1,Acod1,Mmp8,Thbs1,Xdh,Duox2,Hbq1a,Tmem106a,Tafa4,Hbb-bt
13_Member	GO Biological Processes	GO:2000379	positive regulation of reactive oxygen species metabolic process	-3.31545	-1.14736	7/111	13078,14289,16365,17394,21825,22436,217203	Cyp1b1,Fpr2,Acod1,Mmp8,Thbs1,Xdh,Tmem106a
13_Member	GO Biological Processes	GO:2000377	regulation of reactive oxygen species metabolic process	-2.92393	-0.877428	9/207	13078,14289,15439,15937,16365,17394,21825,22436,217203	Cyp1b1,Fpr2,Hp,Ier3,Acod1,Mmp8,Thbs1,Xdh,Tmem106a
14_Summary	Reactome Gene Sets	R-MMU-444473	Formyl peptide receptors bind formyl peptides and many other ligands	-5.14042	-2.36353	4/11	14289,14293,20305,20308,12267,12268,15002,19204,12062,13490,15562,20302,54140,55985,80885,11535,93746,237175	Fpr2,Fpr1,Ccl6,Ccl9,C3ar1,C4b,H2-Ob,Ptafr,Bdkrb2,Drd3,Htr4,Ccl3,Avpr1a,Cxcl13,Hcar2,Adm,Gprc5d,Adgrg2
14_Member	Reactome Gene Sets	R-MMU-444473	Formyl peptide receptors bind formyl peptides and many other ligands	-5.14042	-2.36353	4/11	14289,14293,20305,20308	Fpr2,Fpr1,Ccl6,Ccl9
14_Member	KEGG Pathway	ko05150	Staphylococcus aureus infection	-4.35341	-1.79566	6/52	12267,12268,14289,14293,15002,19204	C3ar1,C4b,Fpr2,Fpr1,H2-Ob,Ptafr
14_Member	KEGG Pathway	mmu05150	Staphylococcus aureus infection	-4.03996	-1.59044	6/59	12267,12268,14289,14293,15002,19204	C3ar1,C4b,Fpr2,Fpr1,H2-Ob,Ptafr
14_Member	Reactome Gene Sets	R-MMU-373076	Class A/1 (Rhodopsin-like receptors)	-4.00183	-1.57106	13/298	12062,12267,13490,14289,14293,15562,19204,20302,20305,20308,54140,55985,80885	Bdkrb2,C3ar1,Drd3,Fpr2,Fpr1,Htr4,Ptafr,Ccl3,Ccl6,Ccl9,Avpr1a,Cxcl13,Hcar2
14_Member	Reactome Gene Sets	R-MMU-500792	GPCR ligand binding	-3.45697	-1.21433	14/384	11535,12062,12267,13490,14289,14293,15562,19204,20302,20305,20308,54140,55985,80885	Adm,Bdkrb2,C3ar1,Drd3,Fpr2,Fpr1,Htr4,Ptafr,Ccl3,Ccl6,Ccl9,Avpr1a,Cxcl13,Hcar2
14_Member	GO Biological Processes	GO:0002430	complement receptor mediated signaling pathway	-3.30303	-1.13827	3/13	12267,14289,14293	C3ar1,Fpr2,Fpr1
14_Member	Reactome Gene Sets	R-MMU-375276	Peptide ligand-binding receptors	-3.27014	-1.12975	9/185	12062,12267,14289,14293,20302,20305,20308,54140,55985	Bdkrb2,C3ar1,Fpr2,Fpr1,Ccl3,Ccl6,Ccl9,Avpr1a,Cxcl13
14_Member	WikiPathways	WP1396	Non-odorant GPCRs	-2.7039	-0.752383	10/267	12062,12267,13490,14293,15562,19204,54140,80885,93746,237175	Bdkrb2,C3ar1,Drd3,Fpr1,Htr4,Ptafr,Avpr1a,Hcar2,Gprc5d,Adgrg2
14_Member	WikiPathways	WP189	GPCRs, Class A Rhodopsin-like	-2.63644	-0.706591	9/228	12062,12267,13490,14289,14293,15562,19204,54140,80885	Bdkrb2,C3ar1,Drd3,Fpr2,Fpr1,Htr4,Ptafr,Avpr1a,Hcar2
14_Member	Reactome Gene Sets	R-MMU-418594	G alpha (i) signalling events	-2.14849	-0.359214	9/271	12062,12267,13490,14289,14293,20305,20308,55985,80885	Bdkrb2,C3ar1,Drd3,Fpr2,Fpr1,Ccl6,Ccl9,Cxcl13,Hcar2
15_Summary	Reactome Gene Sets	R-MMU-6799990	Metal sequestration by antimicrobial proteins	-5.12119	-2.35768	3/4	17002,20201,20202,21825,12475,13214,17105	Ltf,S100a8,S100a9,Thbs1,Cd14,Defb1,Lyz2
15_Member	Reactome Gene Sets	R-MMU-6799990	Metal sequestration by antimicrobial proteins	-5.12119	-2.35768	3/4	17002,20201,20202	Ltf,S100a8,S100a9
15_Member	GO Biological Processes	GO:0070486	leukocyte aggregation	-2.79706	-0.799183	3/19	20201,20202,21825	S100a8,S100a9,Thbs1
15_Member	Reactome Gene Sets	R-MMU-5686938	Regulation of TLR by endogenous ligand	-2.79706	-0.799183	3/19	12475,20201,20202	Cd14,S100a8,S100a9
15_Member	Reactome Gene Sets	R-MMU-6803157	Antimicrobial peptides	-2.29131	-0.450186	5/89	13214,17002,17105,20201,20202	Defb1,Ltf,Lyz2,S100a8,S100a9
16_Summary	GO Biological Processes	GO:0033628	regulation of cell adhesion mediated by integrin	-4.77728	-2.07503	6/44	13078,16878,18787,55985,230379,241639,17395,100340	Cyp1b1,Lif,Serpine1,Cxcl13,Acer2,Fermt1,Mmp9,Smpdl3b
16_Member	GO Biological Processes	GO:0033628	regulation of cell adhesion mediated by integrin	-4.77728	-2.07503	6/44	13078,16878,18787,55985,230379,241639	Cyp1b1,Lif,Serpine1,Cxcl13,Acer2,Fermt1
16_Member	GO Biological Processes	GO:0033629	negative regulation of cell adhesion mediated by integrin	-3.81908	-1.47155	3/9	13078,18787,230379	Cyp1b1,Serpine1,Acer2
16_Member	GO Biological Processes	GO:0033627	cell adhesion mediated by integrin	-3.62559	-1.33033	6/70	13078,16878,18787,55985,230379,241639	Cyp1b1,Lif,Serpine1,Cxcl13,Acer2,Fermt1
16_Member	GO Biological Processes	GO:0051546	keratinocyte migration	-2.79706	-0.799183	3/19	17395,18787,241639	Mmp9,Serpine1,Fermt1
16_Member	GO Biological Processes	GO:0033630	positive regulation of cell adhesion mediated by integrin	-2.66751	-0.732477	3/21	16878,55985,241639	Lif,Cxcl13,Fermt1
16_Member	GO Biological Processes	GO:0046466	membrane lipid catabolic process	-2.03101	-0.277899	3/35	13078,100340,230379	Cyp1b1,Smpdl3b,Acer2
17_Summary	GO Biological Processes	GO:0032496	response to lipopolysaccharide	-4.7101	-2.01913	16/373	11535,12362,12475,12705,16365,17002,18787,19204,20201,20202,22038,54448,55985,60533,73914,102635290,56644	Adm,Casp1,Cd14,Cited1,Acod1,Ltf,Serpine1,Ptafr,S100a8,S100a9,Plscr1,Il36a,Cxcl13,Cd274,Irak3,Ttc39aos1,Clec7a
17_Member	GO Biological Processes	GO:0032496	response to lipopolysaccharide	-4.7101	-2.01913	16/373	11535,12362,12475,12705,16365,17002,18787,19204,20201,20202,22038,54448,55985,60533,73914,102635290	Adm,Casp1,Cd14,Cited1,Acod1,Ltf,Serpine1,Ptafr,S100a8,S100a9,Plscr1,Il36a,Cxcl13,Cd274,Irak3,Ttc39aos1
17_Member	GO Biological Processes	GO:0002237	response to molecule of bacterial origin	-4.42257	-1.85654	16/394	11535,12362,12475,12705,16365,17002,18787,19204,20201,20202,22038,54448,55985,60533,73914,102635290	Adm,Casp1,Cd14,Cited1,Acod1,Ltf,Serpine1,Ptafr,S100a8,S100a9,Plscr1,Il36a,Cxcl13,Cd274,Irak3,Ttc39aos1
17_Member	GO Biological Processes	GO:0071216	cellular response to biotic stimulus	-2.1245	-0.342157	10/323	12362,12475,16365,17002,18787,22038,54448,55985,56644,60533	Casp1,Cd14,Acod1,Ltf,Serpine1,Plscr1,Il36a,Cxcl13,Clec7a,Cd274
18_Summary	GO Biological Processes	GO:0002683	negative regulation of immune system process	-4.68685	-2.00687	17/417	12483,12578,13011,15002,16197,16365,16768,17381,18566,21825,60533,73914,77125,93695,100340,246746,380924,11601,13490,14289,15937,17002,18787,18816,54483,55985,259277,17472,22038,66222,242700,12475,56619,16411,214593,246728	Cd22,Cdkn2a,Cst7,H2-Ob,Il7r,Acod1,Lag3,Mmp12,Pdcd1,Thbs1,Cd274,Irak3,Il33,Gpnmb,Smpdl3b,Cd300lf,Olfm4,Angpt2,Drd3,Fpr2,Ier3,Ltf,Serpine1,Serpinf2,Mefv,Cxcl13,Klk8,Gbp4,Plscr1,Serpinb1a,Ifnlr1,Cd14,Clec4e,Itgax,Duox2,Oas2
18_Member	GO Biological Processes	GO:0002683	negative regulation of immune system process	-4.68685	-2.00687	17/417	12483,12578,13011,15002,16197,16365,16768,17381,18566,21825,60533,73914,77125,93695,100340,246746,380924	Cd22,Cdkn2a,Cst7,H2-Ob,Il7r,Acod1,Lag3,Mmp12,Pdcd1,Thbs1,Cd274,Irak3,Il33,Gpnmb,Smpdl3b,Cd300lf,Olfm4
18_Member	GO Biological Processes	GO:0032102	negative regulation of response to external stimulus	-4.598	-1.96918	16/381	11601,13011,13490,14289,15937,16365,17002,17381,18787,18816,21825,54483,55985,73914,100340,259277	Angpt2,Cst7,Drd3,Fpr2,Ier3,Acod1,Ltf,Mmp12,Serpine1,Serpinf2,Thbs1,Mefv,Cxcl13,Irak3,Smpdl3b,Klk8
18_Member	GO Biological Processes	GO:0002831	regulation of response to biotic stimulus	-3.43206	-1.2031	12/297	14289,16365,16768,17002,17381,17472,22038,60533,66222,73914,100340,242700	Fpr2,Acod1,Lag3,Ltf,Mmp12,Gbp4,Plscr1,Cd274,Serpinb1a,Irak3,Smpdl3b,Ifnlr1
18_Member	GO Biological Processes	GO:0050777	negative regulation of immune response	-3.11272	-1.01254	8/156	16197,16365,17381,18566,73914,77125,100340,380924	Il7r,Acod1,Mmp12,Pdcd1,Irak3,Il33,Smpdl3b,Olfm4
18_Member	GO Biological Processes	GO:0034122	negative regulation of toll-like receptor signaling pathway	-3.04195	-0.95539	4/35	16365,73914,100340,246746	Acod1,Irak3,Smpdl3b,Cd300lf
18_Member	GO Biological Processes	GO:0034121	regulation of toll-like receptor signaling pathway	-2.8	-0.799183	5/68	16365,17002,73914,100340,246746	Acod1,Ltf,Irak3,Smpdl3b,Cd300lf
18_Member	GO Biological Processes	GO:0045088	regulation of innate immune response	-2.65566	-0.723874	8/184	14289,16365,16768,17381,22038,66222,73914,100340	Fpr2,Acod1,Lag3,Mmp12,Plscr1,Serpinb1a,Irak3,Smpdl3b
18_Member	GO Biological Processes	GO:0002224	toll-like receptor signaling pathway	-2.53315	-0.633135	6/113	12475,16365,17002,73914,100340,246746	Cd14,Acod1,Ltf,Irak3,Smpdl3b,Cd300lf
18_Member	GO Biological Processes	GO:0002221	pattern recognition receptor signaling pathway	-2.44537	-0.561274	7/157	12475,16365,17002,56619,73914,100340,246746	Cd14,Acod1,Ltf,Clec4e,Irak3,Smpdl3b,Cd300lf
18_Member	GO Biological Processes	GO:0009615	response to virus	-2.34326	-0.490304	10/300	16365,16411,17381,17472,22038,73914,77125,214593,242700,246728	Acod1,Itgax,Mmp12,Gbp4,Plscr1,Irak3,Il33,Duox2,Ifnlr1,Oas2
18_Member	GO Biological Processes	GO:0062207	regulation of pattern recognition receptor signaling pathway	-2.19161	-0.374959	5/94	16365,17002,73914,100340,246746	Acod1,Ltf,Irak3,Smpdl3b,Cd300lf
18_Member	GO Biological Processes	GO:0031348	negative regulation of defense response	-2.1884	-0.374716	8/220	13011,14289,15937,16365,17381,54483,73914,100340	Cst7,Fpr2,Ier3,Acod1,Mmp12,Mefv,Irak3,Smpdl3b
18_Member	GO Biological Processes	GO:0002832	negative regulation of response to biotic stimulus	-2.15356	-0.360762	5/96	16365,17002,17381,73914,100340	Acod1,Ltf,Mmp12,Irak3,Smpdl3b
18_Member	GO Biological Processes	GO:0045824	negative regulation of innate immune response	-2.05644	-0.293546	4/65	16365,17381,73914,100340	Acod1,Mmp12,Irak3,Smpdl3b
18_Member	GO Biological Processes	GO:0050728	negative regulation of inflammatory response	-2.02618	-0.275628	6/144	13011,14289,15937,16365,54483,100340	Cst7,Fpr2,Ier3,Acod1,Mefv,Smpdl3b
19_Summary	Reactome Gene Sets	R-MMU-1442490	Collagen degradation	-4.66347	-2.00469	6/46	12824,17381,17385,17394,17395,53867,11504,13078,16007,18816,101401,237759,241639,20750,18733,24099,259277,16411,20969,18787	Col2a1,Mmp12,Mmp11,Mmp8,Mmp9,Col5a3,Adamts1,Cyp1b1,Ccn1,Serpinf2,Adamts9,Col23a1,Fermt1,Spp1,Pirb,Tnfsf13b,Klk8,Itgax,Sdc1,Serpine1
19_Member	Reactome Gene Sets	R-MMU-1442490	Collagen degradation	-4.66347	-2.00469	6/46	12824,17381,17385,17394,17395,53867	Col2a1,Mmp12,Mmp11,Mmp8,Mmp9,Col5a3
19_Member	GO Biological Processes	GO:0030198	extracellular matrix organization	-3.88729	-1.51907	13/306	11504,12824,13078,16007,17381,17385,17394,17395,18816,53867,101401,237759,241639	Adamts1,Col2a1,Cyp1b1,Ccn1,Mmp12,Mmp11,Mmp8,Mmp9,Serpinf2,Col5a3,Adamts9,Col23a1,Fermt1
19_Member	GO Biological Processes	GO:0043062	extracellular structure organization	-3.87326	-1.51551	13/307	11504,12824,13078,16007,17381,17385,17394,17395,18816,53867,101401,237759,241639	Adamts1,Col2a1,Cyp1b1,Ccn1,Mmp12,Mmp11,Mmp8,Mmp9,Serpinf2,Col5a3,Adamts9,Col23a1,Fermt1
19_Member	GO Biological Processes	GO:0045229	external encapsulating structure organization	-3.87326	-1.51551	13/307	11504,12824,13078,16007,17381,17385,17394,17395,18816,53867,101401,237759,241639	Adamts1,Col2a1,Cyp1b1,Ccn1,Mmp12,Mmp11,Mmp8,Mmp9,Serpinf2,Col5a3,Adamts9,Col23a1,Fermt1
19_Member	WikiPathways	WP441	Matrix Metalloproteinases	-3.35985	-1.16795	4/29	17381,17385,17394,17395	Mmp12,Mmp11,Mmp8,Mmp9
19_Member	GO Biological Processes	GO:0030574	collagen catabolic process	-2.94956	-0.89416	4/37	17381,17385,17394,17395	Mmp12,Mmp11,Mmp8,Mmp9
19_Member	Reactome Gene Sets	R-MMU-1474228	Degradation of the extracellular matrix	-2.94831	-0.89416	7/128	12824,17381,17385,17394,17395,20750,53867	Col2a1,Mmp12,Mmp11,Mmp8,Mmp9,Spp1,Col5a3
19_Member	WikiPathways	WP2432	Spinal Cord Injury	-2.82381	-0.800365	6/99	12824,17381,17395,18733,24099,259277	Col2a1,Mmp12,Mmp9,Pirb,Tnfsf13b,Klk8
19_Member	Reactome Gene Sets	R-MMU-1474244	Extracellular matrix organization	-2.77632	-0.790956	10/261	12824,16411,17381,17385,17394,17395,20750,20969,53867,237759	Col2a1,Itgax,Mmp12,Mmp11,Mmp8,Mmp9,Spp1,Sdc1,Col5a3,Col23a1
19_Member	GO Biological Processes	GO:0032963	collagen metabolic process	-2.57185	-0.664404	6/111	17381,17385,17394,17395,18787,18816	Mmp12,Mmp11,Mmp8,Mmp9,Serpine1,Serpinf2
19_Member	GO Biological Processes	GO:0030199	collagen fibril organization	-2.25698	-0.426732	4/57	12824,13078,17385,18816	Col2a1,Cyp1b1,Mmp11,Serpinf2
20_Summary	KEGG Pathway	ko05144	Malaria	-4.50299	-1.90771	6/49	15122,20969,21825,110257,100503605,101488143,15439,216635,214593	Hba-a1,Sdc1,Thbs1,Hba-a2,Hbb-bs,Hbb-bt,Hp,Hbq1a,Duox2
20_Member	KEGG Pathway	ko05144	Malaria	-4.50299	-1.90771	6/49	15122,20969,21825,110257,100503605,101488143	Hba-a1,Sdc1,Thbs1,Hba-a2,Hbb-bs,Hbb-bt
20_Member	KEGG Pathway	mmu05144	Malaria	-4.30575	-1.77191	6/53	15122,20969,21825,110257,100503605,101488143	Hba-a1,Sdc1,Thbs1,Hba-a2,Hbb-bs,Hbb-bt
20_Member	GO Biological Processes	GO:0042744	hydrogen peroxide catabolic process	-3.42007	-1.20101	4/28	15122,15439,216635,101488143	Hba-a1,Hp,Hbq1a,Hbb-bt
20_Member	GO Biological Processes	GO:0042743	hydrogen peroxide metabolic process	-3.21974	-1.10206	5/55	15122,15439,214593,216635,101488143	Hba-a1,Hp,Duox2,Hbq1a,Hbb-bt
20_Member	KEGG Pathway	ko05143	African trypanosomiasis	-2.99502	-0.922506	4/36	15122,110257,100503605,101488143	Hba-a1,Hba-a2,Hbb-bs,Hbb-bt
20_Member	KEGG Pathway	mmu05143	African trypanosomiasis	-2.94956	-0.89416	4/37	15122,110257,100503605,101488143	Hba-a1,Hba-a2,Hbb-bs,Hbb-bt
20_Member	Reactome Gene Sets	R-MMU-2168880	Scavenging of heme from plasma	-2.66751	-0.732477	3/21	15439,100503605,101488143	Hp,Hbb-bs,Hbb-bt
20_Member	Reactome Gene Sets	R-MMU-2173782	Binding and Uptake of Ligands by Scavenger Receptors	-2.06598	-0.295831	3/34	15439,100503605,101488143	Hp,Hbb-bs,Hbb-bt

## Sheet: Sheet2
Metascape results of down-regulated genes in aged sham vs young sham
GroupID	Category	Term	Description	LogP	Log(q-value)	InTerm_InList	Genes	Symbols
1_Summary	GO Biological Processes	GO:0071385	cellular response to glucocorticoid stimulus	-5.03867	-0.943318	5/44	11826,12159,20606,20608,225872,13653,11548,13070,13654,16591,140498	Aqp1,Bmp4,Sstr2,Sstr4,Npas4,Egr1,Adra1b,Cyp11a1,Egr2,Kl,Rxfp2
1_Member	GO Biological Processes	GO:0071385	cellular response to glucocorticoid stimulus	-5.03867	-0.943318	5/44	11826,12159,20606,20608,225872	Aqp1,Bmp4,Sstr2,Sstr4,Npas4
1_Member	GO Biological Processes	GO:0071384	cellular response to corticosteroid stimulus	-4.80538	-0.943318	5/49	11826,12159,20606,20608,225872	Aqp1,Bmp4,Sstr2,Sstr4,Npas4
1_Member	GO Biological Processes	GO:0051384	response to glucocorticoid	-3.67438	-0.671855	5/84	11826,12159,20606,20608,225872	Aqp1,Bmp4,Sstr2,Sstr4,Npas4
1_Member	GO Biological Processes	GO:0031960	response to corticosteroid	-3.51206	-0.552631	5/91	11826,12159,20606,20608,225872	Aqp1,Bmp4,Sstr2,Sstr4,Npas4
1_Member	GO Biological Processes	GO:0072012	glomerulus vasculature development	-3.21443	-0.428107	3/26	11826,12159,13653	Aqp1,Bmp4,Egr1
1_Member	GO Biological Processes	GO:0061437	renal system vasculature development	-3.16532	-0.428107	3/27	11826,12159,13653	Aqp1,Bmp4,Egr1
1_Member	GO Biological Processes	GO:0061440	kidney vasculature development	-3.16532	-0.428107	3/27	11826,12159,13653	Aqp1,Bmp4,Egr1
1_Member	GO Biological Processes	GO:0072210	metanephric nephron development	-2.72775	-0.227391	3/38	11826,12159,13653	Aqp1,Bmp4,Egr1
1_Member	GO Biological Processes	GO:0048545	response to steroid hormone	-2.49513	-0.0787176	6/222	11548,11826,12159,20606,20608,225872	Adra1b,Aqp1,Bmp4,Sstr2,Sstr4,Npas4
1_Member	GO Biological Processes	GO:0071383	cellular response to steroid hormone stimulus	-2.38442	-0.0116211	5/163	11826,12159,20606,20608,225872	Aqp1,Bmp4,Sstr2,Sstr4,Npas4
1_Member	GO Biological Processes	GO:0009725	response to hormone	-2.2245	0	11/705	11548,11826,12159,13070,13653,13654,16591,20606,20608,140498,225872	Adra1b,Aqp1,Bmp4,Cyp11a1,Egr1,Egr2,Kl,Sstr2,Sstr4,Rxfp2,Npas4
1_Member	GO Biological Processes	GO:0032835	glomerulus development	-2.12487	0	3/62	11826,12159,13653	Aqp1,Bmp4,Egr1
2_Summary	GO Biological Processes	GO:0060048	cardiac muscle contraction	-4.68831	-0.943318	7/129	11548,17295,17868,17896,21924,70008,246133,11550,12638,14067,16591,18162,232156,11826,12424,13654,20606,53324,78896,64177,234889,574402,11516,12159,12766	Adra1b,Met,Mybpc3,Myl4,Tnnc1,Ace2,Kcne2,Adra1d,Cftr,F5,Kl,Npr3,Slc4a5,Aqp1,Cck,Egr2,Sstr2,Nptx2,Ecrg4,Trpv6,Gucy1a2,Gpr17,Adcyap1,Bmp4,Cxcr3
2_Member	GO Biological Processes	GO:0060048	cardiac muscle contraction	-4.68831	-0.943318	7/129	11548,17295,17868,17896,21924,70008,246133	Adra1b,Met,Mybpc3,Myl4,Tnnc1,Ace2,Kcne2
2_Member	GO Biological Processes	GO:0008015	blood circulation	-4.62254	-0.943318	13/505	11548,11550,12638,14067,16591,17295,17868,17896,18162,21924,70008,232156,246133	Adra1b,Adra1d,Cftr,F5,Kl,Met,Mybpc3,Myl4,Npr3,Tnnc1,Ace2,Slc4a5,Kcne2
2_Member	GO Biological Processes	GO:0003013	circulatory system process	-4.38054	-0.870039	13/533	11548,11550,12638,14067,16591,17295,17868,17896,18162,21924,70008,232156,246133	Adra1b,Adra1d,Cftr,F5,Kl,Met,Mybpc3,Myl4,Npr3,Tnnc1,Ace2,Slc4a5,Kcne2
2_Member	GO Biological Processes	GO:0006941	striated muscle contraction	-3.97466	-0.671855	7/167	11548,17295,17868,17896,21924,70008,246133	Adra1b,Met,Mybpc3,Myl4,Tnnc1,Ace2,Kcne2
2_Member	GO Biological Processes	GO:0060047	heart contraction	-3.92942	-0.671855	8/228	11548,11550,17295,17868,17896,21924,70008,246133	Adra1b,Adra1d,Met,Mybpc3,Myl4,Tnnc1,Ace2,Kcne2
2_Member	GO Biological Processes	GO:0003015	heart process	-3.81379	-0.671855	8/237	11548,11550,17295,17868,17896,21924,70008,246133	Adra1b,Adra1d,Met,Mybpc3,Myl4,Tnnc1,Ace2,Kcne2
2_Member	GO Biological Processes	GO:0044057	regulation of system process	-3.74426	-0.671855	13/617	11548,11550,11826,12424,13654,17868,17896,20606,21924,53324,70008,78896,246133	Adra1b,Adra1d,Aqp1,Cck,Egr2,Mybpc3,Myl4,Sstr2,Tnnc1,Nptx2,Ace2,Ecrg4,Kcne2
2_Member	GO Biological Processes	GO:0001976	nervous system process involved in regulation of systemic arterial blood pressure	-3.37505	-0.494342	3/23	11548,11550,70008	Adra1b,Adra1d,Ace2
2_Member	GO Biological Processes	GO:0006936	muscle contraction	-3.10225	-0.400749	8/303	11548,17295,17868,17896,20606,21924,70008,246133	Adra1b,Met,Mybpc3,Myl4,Sstr2,Tnnc1,Ace2,Kcne2
2_Member	GO Biological Processes	GO:0003073	regulation of systemic arterial blood pressure	-2.88497	-0.327966	5/125	11548,11550,16591,70008,232156	Adra1b,Adra1d,Kl,Ace2,Slc4a5
2_Member	GO Biological Processes	GO:0008016	regulation of heart contraction	-2.86869	-0.327773	6/187	11548,11550,17868,17896,70008,246133	Adra1b,Adra1d,Mybpc3,Myl4,Ace2,Kcne2
2_Member	KEGG Pathway	ko04970	Salivary secretion	-2.78876	-0.26335	4/78	11548,11550,64177,234889	Adra1b,Adra1d,Trpv6,Gucy1a2
2_Member	KEGG Pathway	mmu04970	Salivary secretion	-2.76834	-0.250486	4/79	11548,11550,64177,234889	Adra1b,Adra1d,Trpv6,Gucy1a2
2_Member	GO Biological Processes	GO:0045823	positive regulation of heart contraction	-2.63224	-0.173056	3/41	11548,11550,70008	Adra1b,Adra1d,Ace2
2_Member	GO Biological Processes	GO:0008217	regulation of blood pressure	-2.59407	-0.157887	6/212	11548,11550,16591,18162,70008,232156	Adra1b,Adra1d,Kl,Npr3,Ace2,Slc4a5
2_Member	GO Biological Processes	GO:1903524	positive regulation of blood circulation	-2.54408	-0.120127	3/44	11548,11550,70008	Adra1b,Adra1d,Ace2
2_Member	GO Biological Processes	GO:0002027	regulation of heart rate	-2.41235	-0.0341551	4/99	11548,11550,17868,246133	Adra1b,Adra1d,Mybpc3,Kcne2
2_Member	GO Biological Processes	GO:0007200	phospholipase C-activating G protein-coupled receptor signaling pathway	-2.41235	-0.0341551	4/99	11548,11550,18162,574402	Adra1b,Adra1d,Npr3,Gpr17
2_Member	GO Biological Processes	GO:0003012	muscle system process	-2.27605	0	8/412	11548,17295,17868,17896,20606,21924,70008,246133	Adra1b,Met,Mybpc3,Myl4,Sstr2,Tnnc1,Ace2,Kcne2
2_Member	GO Biological Processes	GO:0003044	regulation of systemic arterial blood pressure mediated by a chemical signal	-2.24766	0	3/56	11548,11550,70008	Adra1b,Adra1d,Ace2
2_Member	GO Biological Processes	GO:1903522	regulation of blood circulation	-2.2371	0	6/251	11548,11550,17868,17896,70008,246133	Adra1b,Adra1d,Mybpc3,Myl4,Ace2,Kcne2
2_Member	GO Biological Processes	GO:0007204	positive regulation of cytosolic calcium ion concentration	-2.22988	0	7/333	11516,11548,11550,12159,12766,64177,574402	Adcyap1,Adra1b,Adra1d,Bmp4,Cxcr3,Trpv6,Gpr17
3_Summary	GO Biological Processes	GO:1905114	cell surface receptor signaling pathway involved in cell-cell signaling	-4.30622	-0.870039	13/542	12159,12316,12560,13653,14275,17295,56811,66042,70433,212398,218581,225872,239405	Bmp4,Aspm,Cdh3,Egr1,Folr1,Met,Dkk2,Sostdc1,Draxin,Frat2,Depdc1b,Npas4,Rspo2
3_Member	GO Biological Processes	GO:1905114	cell surface receptor signaling pathway involved in cell-cell signaling	-4.30622	-0.870039	13/542	12159,12316,12560,13653,14275,17295,56811,66042,70433,212398,218581,225872,239405	Bmp4,Aspm,Cdh3,Egr1,Folr1,Met,Dkk2,Sostdc1,Draxin,Frat2,Depdc1b,Npas4,Rspo2
3_Member	GO Biological Processes	GO:0060828	regulation of canonical Wnt signaling pathway	-3.77642	-0.671855	8/240	12316,12560,13653,14275,56811,66042,70433,239405	Aspm,Cdh3,Egr1,Folr1,Dkk2,Sostdc1,Draxin,Rspo2
3_Member	GO Biological Processes	GO:0030111	regulation of Wnt signaling pathway	-3.71168	-0.671855	9/312	12316,12560,13653,14275,56811,66042,70433,218581,239405	Aspm,Cdh3,Egr1,Folr1,Dkk2,Sostdc1,Draxin,Depdc1b,Rspo2
3_Member	GO Biological Processes	GO:0016055	Wnt signaling pathway	-3.22592	-0.428107	10/442	12316,12560,13653,14275,56811,66042,70433,212398,218581,239405	Aspm,Cdh3,Egr1,Folr1,Dkk2,Sostdc1,Draxin,Frat2,Depdc1b,Rspo2
3_Member	GO Biological Processes	GO:0198738	cell-cell signaling by wnt	-3.21081	-0.428107	10/444	12316,12560,13653,14275,56811,66042,70433,212398,218581,239405	Aspm,Cdh3,Egr1,Folr1,Dkk2,Sostdc1,Draxin,Frat2,Depdc1b,Rspo2
3_Member	GO Biological Processes	GO:0060070	canonical Wnt signaling pathway	-3.18737	-0.428107	8/294	12316,12560,13653,14275,56811,66042,70433,239405	Aspm,Cdh3,Egr1,Folr1,Dkk2,Sostdc1,Draxin,Rspo2
3_Member	GO Biological Processes	GO:0030177	positive regulation of Wnt signaling pathway	-2.72334	-0.227391	5/136	12316,12560,56811,218581,239405	Aspm,Cdh3,Dkk2,Depdc1b,Rspo2
3_Member	GO Biological Processes	GO:0090263	positive regulation of canonical Wnt signaling pathway	-2.30686	0	4/106	12316,12560,56811,239405	Aspm,Cdh3,Dkk2,Rspo2
3_Member	GO Biological Processes	GO:0090090	negative regulation of canonical Wnt signaling pathway	-2.01029	0	4/129	13653,56811,66042,70433	Egr1,Dkk2,Sostdc1,Draxin
4_Summary	GO Biological Processes	GO:0051960	regulation of nervous system development	-4.30622	-0.870039	13/542	11516,12159,12316,12405,13654,17295,18261,18606,20450,65079,70433,78748,246048,12638	Adcyap1,Bmp4,Aspm,Cbln2,Egr2,Met,Ocm,Enpp2,St8sia2,Rtn4r,Draxin,Rassf10,Chodl,Cftr
4_Member	GO Biological Processes	GO:0051960	regulation of nervous system development	-4.30622	-0.870039	13/542	11516,12159,12316,12405,13654,17295,18261,18606,20450,65079,70433,78748,246048	Adcyap1,Bmp4,Aspm,Cbln2,Egr2,Met,Ocm,Enpp2,St8sia2,Rtn4r,Draxin,Rassf10,Chodl
4_Member	GO Biological Processes	GO:0050767	regulation of neurogenesis	-3.84765	-0.671855	11/443	11516,12159,12316,13654,17295,18261,18606,65079,70433,78748,246048	Adcyap1,Bmp4,Aspm,Egr2,Met,Ocm,Enpp2,Rtn4r,Draxin,Rassf10,Chodl
4_Member	GO Biological Processes	GO:0060284	regulation of cell development	-3.36823	-0.494342	12/588	11516,12159,12316,12638,13654,17295,18261,18606,65079,70433,78748,246048	Adcyap1,Bmp4,Aspm,Cftr,Egr2,Met,Ocm,Enpp2,Rtn4r,Draxin,Rassf10,Chodl
4_Member	GO Biological Processes	GO:0051962	positive regulation of nervous system development	-3.32799	-0.478073	9/352	12316,12405,13654,17295,18261,18606,20450,78748,246048	Aspm,Cbln2,Egr2,Met,Ocm,Enpp2,St8sia2,Rassf10,Chodl
4_Member	GO Biological Processes	GO:0010720	positive regulation of cell development	-3.18969	-0.428107	9/368	12159,12316,12638,13654,17295,18261,18606,78748,246048	Bmp4,Aspm,Cftr,Egr2,Met,Ocm,Enpp2,Rassf10,Chodl
4_Member	GO Biological Processes	GO:0050769	positive regulation of neurogenesis	-2.54776	-0.120127	7/291	12316,13654,17295,18261,18606,78748,246048	Aspm,Egr2,Met,Ocm,Enpp2,Rassf10,Chodl
4_Member	GO Biological Processes	GO:0014013	regulation of gliogenesis	-2.05715	0	4/125	11516,12159,13654,18606	Adcyap1,Bmp4,Egr2,Enpp2
5_Summary	GO Biological Processes	GO:0007188	adenylate cyclase-modulating G protein-coupled receptor signaling pathway	-4.05062	-0.672432	8/219	11516,11548,11550,12766,18162,20606,20608,140498,13603,574402,78896,12424	Adcyap1,Adra1b,Adra1d,Cxcr3,Npr3,Sstr2,Sstr4,Rxfp2,Opn3,Gpr17,Ecrg4,Cck
5_Member	GO Biological Processes	GO:0007188	adenylate cyclase-modulating G protein-coupled receptor signaling pathway	-4.05062	-0.672432	8/219	11516,11548,11550,12766,18162,20606,20608,140498	Adcyap1,Adra1b,Adra1d,Cxcr3,Npr3,Sstr2,Sstr4,Rxfp2
5_Member	GO Biological Processes	GO:0007189	adenylate cyclase-activating G protein-coupled receptor signaling pathway	-3.5117	-0.552631	6/141	11516,11548,11550,12766,20608,140498	Adcyap1,Adra1b,Adra1d,Cxcr3,Sstr4,Rxfp2
5_Member	WikiPathways	WP1396	Non-odorant GPCRs	-3.46359	-0.524733	8/267	11548,11550,12766,13603,20606,20608,140498,574402	Adra1b,Adra1d,Cxcr3,Opn3,Sstr2,Sstr4,Rxfp2,Gpr17
5_Member	GO Biological Processes	GO:0007218	neuropeptide signaling pathway	-2.65166	-0.176557	4/85	11516,20606,20608,78896	Adcyap1,Sstr2,Sstr4,Ecrg4
5_Member	Reactome Gene Sets	R-MMU-373076	Class A/1 (Rhodopsin-like receptors)	-2.49077	-0.0787176	7/298	12424,12766,13603,20606,20608,140498,574402	Cck,Cxcr3,Opn3,Sstr2,Sstr4,Rxfp2,Gpr17
5_Member	Reactome Gene Sets	R-MMU-500792	GPCR ligand binding	-2.45812	-0.0633276	8/384	11516,12424,12766,13603,20606,20608,140498,574402	Adcyap1,Cck,Cxcr3,Opn3,Sstr2,Sstr4,Rxfp2,Gpr17
5_Member	WikiPathways	WP189	GPCRs, Class A Rhodopsin-like	-2.43839	-0.0492023	6/228	11548,11550,12766,13603,20606,20608	Adra1b,Adra1d,Cxcr3,Opn3,Sstr2,Sstr4
5_Member	Reactome Gene Sets	R-MMU-375276	Peptide ligand-binding receptors	-2.15477	0	5/185	12424,12766,20606,20608,140498	Cck,Cxcr3,Sstr2,Sstr4,Rxfp2
6_Summary	GO Biological Processes	GO:0015701	bicarbonate transport	-3.77848	-0.671855	3/17	12638,208890,232156,11826,17295,232174,11550,12159,18162,12012,14067,12424	Cftr,Slc26a7,Slc4a5,Aqp1,Met,Cyp26b1,Adra1d,Bmp4,Npr3,Baat,F5,Cck
6_Member	GO Biological Processes	GO:0015701	bicarbonate transport	-3.77848	-0.671855	3/17	12638,208890,232156	Cftr,Slc26a7,Slc4a5
6_Member	GO Biological Processes	GO:0050891	multicellular organismal water homeostasis	-3.27231	-0.438181	4/58	11826,12638,17295,232174	Aqp1,Cftr,Met,Cyp26b1
6_Member	GO Biological Processes	GO:0003014	renal system process	-3.06401	-0.390926	5/114	11550,11826,12159,18162,232156	Adra1d,Aqp1,Bmp4,Npr3,Slc4a5
6_Member	GO Biological Processes	GO:0030104	water homeostasis	-3.05943	-0.390926	4/66	11826,12638,17295,232174	Aqp1,Cftr,Met,Cyp26b1
6_Member	KEGG Pathway	ko04976	Bile secretion	-2.94045	-0.344067	4/71	11826,12012,12638,232156	Aqp1,Baat,Cftr,Slc4a5
6_Member	KEGG Pathway	mmu04976	Bile secretion	-2.94045	-0.344067	4/71	11826,12012,12638,232156	Aqp1,Baat,Cftr,Slc4a5
6_Member	GO Biological Processes	GO:0032941	secretion by tissue	-2.36173	0	3/51	11826,18162,232156	Aqp1,Npr3,Slc4a5
6_Member	GO Biological Processes	GO:0050878	regulation of body fluid levels	-2.0461	0	7/361	11826,12638,14067,17295,18162,232156,232174	Aqp1,Cftr,F5,Met,Npr3,Slc4a5,Cyp26b1
6_Member	GO Biological Processes	GO:0007586	digestion	-2.0335	0	4/127	11826,12424,18162,208890	Aqp1,Cck,Npr3,Slc26a7
7_Summary	GO Biological Processes	GO:0034764	positive regulation of transmembrane transport	-3.69136	-0.671855	8/247	12159,12638,12766,13603,17295,70008,215748,246133,20606,208890,11516,12424,20608,78896	Bmp4,Cftr,Cxcr3,Opn3,Met,Ace2,Cnksr3,Kcne2,Sstr2,Slc26a7,Adcyap1,Cck,Sstr4,Ecrg4
7_Member	GO Biological Processes	GO:0034764	positive regulation of transmembrane transport	-3.69136	-0.671855	8/247	12159,12638,12766,13603,17295,70008,215748,246133	Bmp4,Cftr,Cxcr3,Opn3,Met,Ace2,Cnksr3,Kcne2
7_Member	GO Biological Processes	GO:0034767	positive regulation of ion transmembrane transport	-3.69136	-0.671855	8/247	12159,12638,12766,13603,17295,70008,215748,246133	Bmp4,Cftr,Cxcr3,Opn3,Met,Ace2,Cnksr3,Kcne2
7_Member	KEGG Pathway	ko04971	Gastric acid secretion	-2.87347	-0.327773	4/74	12638,20606,208890,246133	Cftr,Sstr2,Slc26a7,Kcne2
7_Member	KEGG Pathway	mmu04971	Gastric acid secretion	-2.85182	-0.318727	4/75	12638,20606,208890,246133	Cftr,Sstr2,Slc26a7,Kcne2
7_Member	GO Biological Processes	GO:0043270	positive regulation of ion transport	-2.61044	-0.161664	12/721	11516,12159,12424,12638,12766,13603,17295,20608,70008,78896,215748,246133	Adcyap1,Bmp4,Cck,Cftr,Cxcr3,Opn3,Met,Sstr4,Ace2,Ecrg4,Cnksr3,Kcne2
7_Member	GO Biological Processes	GO:1904064	positive regulation of cation transmembrane transport	-2.32904	0	5/168	12159,12766,70008,215748,246133	Bmp4,Cxcr3,Ace2,Cnksr3,Kcne2
7_Member	GO Biological Processes	GO:0032414	positive regulation of ion transmembrane transporter activity	-2.1183	0	4/120	12159,12638,215748,246133	Bmp4,Cftr,Cnksr3,Kcne2
7_Member	GO Biological Processes	GO:0032411	positive regulation of transporter activity	-2.02184	0	4/128	12159,12638,215748,246133	Bmp4,Cftr,Cnksr3,Kcne2
8_Summary	GO Biological Processes	GO:0015711	organic anion transport	-3.39105	-0.494342	9/345	12424,12638,14275,20608,67473,70008,208890,209837,232156,64177,246133,100040591	Cck,Cftr,Folr1,Sstr4,Slc47a1,Ace2,Slc26a7,Slc38a5,Slc4a5,Trpv6,Kcne2,Kcnj13
8_Member	GO Biological Processes	GO:0015711	organic anion transport	-3.39105	-0.494342	9/345	12424,12638,14275,20608,67473,70008,208890,209837,232156	Cck,Cftr,Folr1,Sstr4,Slc47a1,Ace2,Slc26a7,Slc38a5,Slc4a5
8_Member	GO Biological Processes	GO:0098739	import across plasma membrane	-3.01677	-0.368956	6/175	14275,64177,67473,70008,246133,100040591	Folr1,Trpv6,Slc47a1,Ace2,Kcne2,Kcnj13
8_Member	GO Biological Processes	GO:0046942	carboxylic acid transport	-2.59803	-0.157887	7/285	12424,14275,20608,67473,70008,208890,209837	Cck,Folr1,Sstr4,Slc47a1,Ace2,Slc26a7,Slc38a5
8_Member	GO Biological Processes	GO:0015849	organic acid transport	-2.35186	0	7/316	12424,14275,20608,67473,70008,208890,209837	Cck,Folr1,Sstr4,Slc47a1,Ace2,Slc26a7,Slc38a5
8_Member	GO Biological Processes	GO:0032892	positive regulation of organic acid transport	-2.26954	0	3/55	12424,20608,70008	Cck,Sstr4,Ace2
8_Member	GO Biological Processes	GO:1902475	L-alpha-amino acid transmembrane transport	-2.26954	0	3/55	67473,70008,209837	Slc47a1,Ace2,Slc38a5
8_Member	GO Biological Processes	GO:0098657	import into cell	-2.15677	0	6/261	14275,64177,67473,70008,246133,100040591	Folr1,Trpv6,Slc47a1,Ace2,Kcne2,Kcnj13
8_Member	GO Biological Processes	GO:0015807	L-amino acid transport	-2.14439	0	3/61	67473,70008,209837	Slc47a1,Ace2,Slc38a5
9_Summary	GO Biological Processes	GO:0031103	axon regeneration	-3.36065	-0.494342	4/55	14275,18261,27528,65079,319903	Folr1,Ocm,Nrep,Rtn4r,9630013A20Rik
9_Member	GO Biological Processes	GO:0031103	axon regeneration	-3.36065	-0.494342	4/55	14275,18261,27528,65079	Folr1,Ocm,Nrep,Rtn4r
9_Member	GO Biological Processes	GO:0031102	neuron projection regeneration	-3.10985	-0.400749	4/64	14275,18261,27528,65079	Folr1,Ocm,Nrep,Rtn4r
9_Member	GO Biological Processes	GO:0048678	response to axon injury	-2.91778	-0.344067	4/72	14275,18261,27528,65079	Folr1,Ocm,Nrep,Rtn4r
9_Member	GO Biological Processes	GO:0031099	regeneration	-2.47743	-0.0712078	5/155	14275,18261,27528,65079,319903	Folr1,Ocm,Nrep,Rtn4r,9630013A20Rik
10_Summary	GO Biological Processes	GO:0014706	striated muscle tissue development	-3.12927	-0.404292	10/455	11548,12159,13653,13654,17295,17868,21924,108000,232174,268697,12316,16551,17345,21973,68612,66042,68662,108961	Adra1b,Bmp4,Egr1,Egr2,Met,Mybpc3,Tnnc1,Cenpf,Cyp26b1,Ccnb1,Aspm,Kif11,Mki67,Top2a,Ube2c,Sostdc1,Scgb3a1,E2f8
10_Member	GO Biological Processes	GO:0014706	striated muscle tissue development	-3.12927	-0.404292	10/455	11548,12159,13653,13654,17295,17868,21924,108000,232174,268697	Adra1b,Bmp4,Egr1,Egr2,Met,Mybpc3,Tnnc1,Cenpf,Cyp26b1,Ccnb1
10_Member	GO Biological Processes	GO:0060537	muscle tissue development	-2.96018	-0.344067	10/479	11548,12159,13653,13654,17295,17868,21924,108000,232174,268697	Adra1b,Bmp4,Egr1,Egr2,Met,Mybpc3,Tnnc1,Cenpf,Cyp26b1,Ccnb1
10_Member	GO Biological Processes	GO:0000280	nuclear division	-2.68568	-0.196787	9/435	12159,12316,16551,17295,17345,21973,68612,232174,268697	Bmp4,Aspm,Kif11,Met,Mki67,Top2a,Ube2c,Cyp26b1,Ccnb1
10_Member	GO Biological Processes	GO:0007517	muscle organ development	-2.64392	-0.175549	8/358	12159,13653,13654,17295,17868,21924,108000,232174	Bmp4,Egr1,Egr2,Met,Mybpc3,Tnnc1,Cenpf,Cyp26b1
10_Member	GO Biological Processes	GO:0048285	organelle fission	-2.33859	0	9/491	12159,12316,16551,17295,17345,21973,68612,232174,268697	Bmp4,Aspm,Kif11,Met,Mki67,Top2a,Ube2c,Cyp26b1,Ccnb1
10_Member	GO Biological Processes	GO:0061061	muscle structure development	-2.30204	0	11/688	11548,12159,13653,13654,17295,17868,21924,66042,68662,108000,232174	Adra1b,Bmp4,Egr1,Egr2,Met,Mybpc3,Tnnc1,Sostdc1,Scgb3a1,Cenpf,Cyp26b1
10_Member	GO Biological Processes	GO:0007088	regulation of mitotic nuclear division	-2.27819	0	4/108	12159,17295,17345,268697	Bmp4,Met,Mki67,Ccnb1
10_Member	GO Biological Processes	GO:0048738	cardiac muscle tissue development	-2.14895	0	6/262	11548,12159,17295,17868,21924,268697	Adra1b,Bmp4,Met,Mybpc3,Tnnc1,Ccnb1
10_Member	GO Biological Processes	GO:0140014	mitotic nuclear division	-2.04346	0	6/276	12159,16551,17295,17345,68612,268697	Bmp4,Kif11,Met,Mki67,Ube2c,Ccnb1
10_Member	GO Biological Processes	GO:0001889	liver development	-2.02184	0	4/128	12159,17295,17345,108961	Bmp4,Met,Mki67,E2f8
11_Summary	GO Biological Processes	GO:0060571	morphogenesis of an epithelial fold	-3.07277	-0.390926	3/29	12159,66042,107586,14275,18552,13653,27528,77794,320202,13655,16591,17868,21924,11826,12766,18606,108961,329941	Bmp4,Sostdc1,Ovol2,Folr1,Pcsk5,Egr1,Nrep,Adamtsl2,Lefty2,Egr3,Kl,Mybpc3,Tnnc1,Aqp1,Cxcr3,Enpp2,E2f8,Col8a2
11_Member	GO Biological Processes	GO:0060571	morphogenesis of an epithelial fold	-3.07277	-0.390926	3/29	12159,66042,107586	Bmp4,Sostdc1,Ovol2
11_Member	GO Biological Processes	GO:0009799	specification of symmetry	-2.62827	-0.173056	5/143	12159,14275,18552,66042,107586	Bmp4,Folr1,Pcsk5,Sostdc1,Ovol2
11_Member	GO Biological Processes	GO:0007178	transmembrane receptor protein serine/threonine kinase signaling pathway	-2.46495	-0.0644833	8/383	12159,13653,14275,27528,66042,77794,107586,320202	Bmp4,Egr1,Folr1,Nrep,Sostdc1,Adamtsl2,Ovol2,Lefty2
11_Member	GO Biological Processes	GO:0090092	regulation of transmembrane receptor protein serine/threonine kinase signaling pathway	-2.2371	0	6/251	12159,14275,27528,66042,77794,320202	Bmp4,Folr1,Nrep,Sostdc1,Adamtsl2,Lefty2
11_Member	GO Biological Processes	GO:0001755	neural crest cell migration	-2.14439	0	3/61	12159,14275,107586	Bmp4,Folr1,Ovol2
11_Member	GO Biological Processes	GO:0071363	cellular response to growth factor stimulus	-2.09996	0	10/633	12159,13653,13655,14275,16591,27528,66042,77794,107586,320202	Bmp4,Egr1,Egr3,Folr1,Kl,Nrep,Sostdc1,Adamtsl2,Ovol2,Lefty2
11_Member	GO Biological Processes	GO:0003205	cardiac chamber development	-2.05219	0	5/196	12159,17868,18552,21924,107586	Bmp4,Mybpc3,Pcsk5,Tnnc1,Ovol2
11_Member	GO Biological Processes	GO:0070848	response to growth factor	-2.03695	0	10/647	12159,13653,13655,14275,16591,27528,66042,77794,107586,320202	Bmp4,Egr1,Egr3,Folr1,Kl,Nrep,Sostdc1,Adamtsl2,Ovol2,Lefty2
11_Member	GO Biological Processes	GO:0001568	blood vessel development	-2.02025	0	11/753	11826,12159,12766,13653,13655,14275,18552,18606,107586,108961,329941	Aqp1,Bmp4,Cxcr3,Egr1,Egr3,Folr1,Pcsk5,Enpp2,Ovol2,E2f8,Col8a2
12_Summary	GO Biological Processes	GO:0010817	regulation of hormone levels	-3.03021	-0.372172	11/554	11516,11826,12638,13070,13653,18552,22139,64177,78896,232174,235415	Adcyap1,Aqp1,Cftr,Cyp11a1,Egr1,Pcsk5,Ttr,Trpv6,Ecrg4,Cyp26b1,Cplx3
12_Member	GO Biological Processes	GO:0010817	regulation of hormone levels	-3.03021	-0.372172	11/554	11516,11826,12638,13070,13653,18552,22139,64177,78896,232174,235415	Adcyap1,Aqp1,Cftr,Cyp11a1,Egr1,Pcsk5,Ttr,Trpv6,Ecrg4,Cyp26b1,Cplx3
12_Member	GO Biological Processes	GO:0034754	cellular hormone metabolic process	-2.19578	0	4/114	13070,13653,22139,232174	Cyp11a1,Egr1,Ttr,Cyp26b1
13_Summary	GO Biological Processes	GO:0048608	reproductive structure development	-2.96018	-0.344067	10/479	11516,12159,12316,12638,17295,53601,107586,108961,140498,214253	Adcyap1,Bmp4,Aspm,Cftr,Met,Pcdh12,Ovol2,E2f8,Rxfp2,Etnk2
13_Member	GO Biological Processes	GO:0048608	reproductive structure development	-2.96018	-0.344067	10/479	11516,12159,12316,12638,17295,53601,107586,108961,140498,214253	Adcyap1,Bmp4,Aspm,Cftr,Met,Pcdh12,Ovol2,E2f8,Rxfp2,Etnk2
13_Member	GO Biological Processes	GO:0061458	reproductive system development	-2.93311	-0.344067	10/483	11516,12159,12316,12638,17295,53601,107586,108961,140498,214253	Adcyap1,Bmp4,Aspm,Cftr,Met,Pcdh12,Ovol2,E2f8,Rxfp2,Etnk2
13_Member	GO Biological Processes	GO:0001890	placenta development	-2.26516	0	5/174	17295,53601,107586,108961,214253	Met,Pcdh12,Ovol2,E2f8,Etnk2
14_Summary	Reactome Gene Sets	R-MMU-5694530	Cargo concentration in the ER	-2.94618	-0.344067	3/32	14067,14275,235416	F5,Folr1,Lman1l
14_Member	Reactome Gene Sets	R-MMU-5694530	Cargo concentration in the ER	-2.94618	-0.344067	3/32	14067,14275,235416	F5,Folr1,Lman1l
14_Member	Reactome Gene Sets	R-MMU-204005	COPII-mediated vesicle transport	-2.01474	0	3/68	14067,14275,235416	F5,Folr1,Lman1l
15_Summary	GO Biological Processes	GO:0015980	energy derivation by oxidation of organic compounds	-2.92065	-0.344067	7/250	11548,13603,16591,17720,53601,66414,268697,216019	Adra1b,Opn3,Kl,ND4L,Pcdh12,Ndufa12,Ccnb1,Hkdc1
15_Member	GO Biological Processes	GO:0015980	energy derivation by oxidation of organic compounds	-2.92065	-0.344067	7/250	11548,13603,16591,17720,53601,66414,268697	Adra1b,Opn3,Kl,ND4L,Pcdh12,Ndufa12,Ccnb1
15_Member	GO Biological Processes	GO:0006091	generation of precursor metabolites and energy	-2.32631	0	8/404	11548,13603,16591,17720,53601,66414,216019,268697	Adra1b,Opn3,Kl,ND4L,Pcdh12,Ndufa12,Hkdc1,Ccnb1
15_Member	GO Biological Processes	GO:0042773	ATP synthesis coupled electron transport	-2.12487	0	3/62	17720,66414,268697	ND4L,Ndufa12,Ccnb1
16_Summary	GO Biological Processes	GO:1903961	positive regulation of anion transmembrane transport	-2.89546	-0.330178	4/73	12638,13603,17295,70008,11826,14275,67473,209837,353169	Cftr,Opn3,Met,Ace2,Aqp1,Folr1,Slc47a1,Slc38a5,Slc2a12
16_Member	GO Biological Processes	GO:1903961	positive regulation of anion transmembrane transport	-2.89546	-0.330178	4/73	12638,13603,17295,70008	Cftr,Opn3,Met,Ace2
16_Member	GO Biological Processes	GO:0098656	anion transmembrane transport	-2.74026	-0.229829	9/427	11826,12638,13603,14275,17295,67473,70008,209837,353169	Aqp1,Cftr,Opn3,Folr1,Met,Slc47a1,Ace2,Slc38a5,Slc2a12
17_Summary	WikiPathways	WP1251	Metapathway biotransformation	-2.65486	-0.176557	5/141	12012,13070,53374,195646,232174	Baat,Cyp11a1,Chst3,Hs3st2,Cyp26b1
17_Member	WikiPathways	WP1251	Metapathway biotransformation	-2.65486	-0.176557	5/141	12012,13070,53374,195646,232174	Baat,Cyp11a1,Chst3,Hs3st2,Cyp26b1
18_Summary	GO Biological Processes	GO:0032602	chemokine production	-2.36611	0	4/102	11516,12766,13653,16803	Adcyap1,Cxcr3,Egr1,Lbp
18_Member	GO Biological Processes	GO:0032602	chemokine production	-2.36611	0	4/102	11516,12766,13653,16803	Adcyap1,Cxcr3,Egr1,Lbp
18_Member	GO Biological Processes	GO:0032722	positive regulation of chemokine production	-2.01474	0	3/68	11516,13653,16803	Adcyap1,Egr1,Lbp
19_Summary	GO Biological Processes	GO:0046189	phenol-containing compound biosynthetic process	-2.33795	0	3/52	12560,13603,16591,107586,232174,12159,17295,66042	Cdh3,Opn3,Kl,Ovol2,Cyp26b1,Bmp4,Met,Sostdc1
19_Member	GO Biological Processes	GO:0046189	phenol-containing compound biosynthetic process	-2.33795	0	3/52	12560,13603,16591	Cdh3,Opn3,Kl
19_Member	GO Biological Processes	GO:0030216	keratinocyte differentiation	-2.15646	0	4/117	12560,13603,107586,232174	Cdh3,Opn3,Ovol2,Cyp26b1
19_Member	GO Biological Processes	GO:0009913	epidermal cell differentiation	-2.03431	0	5/198	12159,12560,13603,107586,232174	Bmp4,Cdh3,Opn3,Ovol2,Cyp26b1
19_Member	GO Biological Processes	GO:0043588	skin development	-2.01459	0	6/280	12560,13603,17295,66042,107586,232174	Cdh3,Opn3,Met,Sostdc1,Ovol2,Cyp26b1
20_Summary	GO Biological Processes	GO:0050886	endocrine process	-2.33616	0	4/104	11826,64177,70008,78896	Aqp1,Trpv6,Ace2,Ecrg4
20_Member	GO Biological Processes	GO:0050886	endocrine process	-2.33616	0	4/104	11826,64177,70008,78896	Aqp1,Trpv6,Ace2,Ecrg4
20_Member	GO Biological Processes	GO:0060986	endocrine hormone secretion	-2.14439	0	3/61	11826,64177,78896	Aqp1,Trpv6,Ecrg4

## Sheet: Sheet3
Metascape results of DEGs in young ICH vs sham
GroupID	Category	Term	Description	LogP	Log(q-value)	InTerm_InList	Genes	Symbols
1_Summary	GO Biological Processes	GO:0006954	inflammatory response	-55.8126	-51.4515	203/726	11433,11441,11486,11501,11516,11541,11542,11689,11690,11801,11815,11990,12029,12061,12062,12182,12229,12267,12273,12326,12362,12363,12364,12475,12487,12505,12514,12562,12606,12608,12628,12654,12655,12702,12765,12766,12768,12772,12774,12801,12802,12918,12919,12977,13011,13024,13032,13057,13058,13601,13610,13836,14042,14127,14129,14130,14131,14268,14289,14462,14595,14728,14747,14825,15368,15439,158…	Acp5,Chrna7,Ada,Adam8,Adcyap1,Adora2b,Adora3,Alox5,Alox5ap,Cd5l,Apod,Atrn,Bcl6b,Bdkrb1,Bdkrb2,Bst1,Btk,C3ar1,C5ar1,Camk4,Casp1,Casp4,Casp12,Cd14,Cd28,Cd44,Cd68,Cdh5,Cebpa,Cebpb,Cfh,Chil1,Chil3,Socs3,Cxcr2,Cxcr3,Ccr1,Ccr2,Ccr5,Cnr1,Cnr2,Crh,Crhbp,Csf1,Cst7,Ctla2a,Ctsc,Cyba,Cybb,Ecm1,S1pr3,Epha2,Ext1,Fcer1g,Fcgr1,Fcgr2b,Fcgr3,Fn1,Fpr2,Gata3,B4galt1,Lilrb4a,Cmklr1,Cxcl1,Hmox1,Hp,Icam1,Ido1,Ier3,Cxcl…
1_Member	GO Biological Processes	GO:0006954	inflammatory response	-55.8126	-51.4515	203/726	11433,11441,11486,11501,11516,11541,11542,11689,11690,11801,11815,11990,12029,12061,12062,12182,12229,12267,12273,12326,12362,12363,12364,12475,12487,12505,12514,12562,12606,12608,12628,12654,12655,12702,12765,12766,12768,12772,12774,12801,12802,12918,12919,12977,13011,13024,13032,13057,13058,13601,13610,13836,14042,14127,14129,14130,14131,14268,14289,14462,14595,14728,14747,14825,15368,15439,158…	Acp5,Chrna7,Ada,Adam8,Adcyap1,Adora2b,Adora3,Alox5,Alox5ap,Cd5l,Apod,Atrn,Bcl6b,Bdkrb1,Bdkrb2,Bst1,Btk,C3ar1,C5ar1,Camk4,Casp1,Casp4,Casp12,Cd14,Cd28,Cd44,Cd68,Cdh5,Cebpa,Cebpb,Cfh,Chil1,Chil3,Socs3,Cxcr2,Cxcr3,Ccr1,Ccr2,Ccr5,Cnr1,Cnr2,Crh,Crhbp,Csf1,Cst7,Ctla2a,Ctsc,Cyba,Cybb,Ecm1,S1pr3,Epha2,Ext1,Fcer1g,Fcgr1,Fcgr2b,Fcgr3,Fn1,Fpr2,Gata3,B4galt1,Lilrb4a,Cmklr1,Cxcl1,Hmox1,Hp,Icam1,Ido1,Ier3,Cxcl…
1_Member	GO Biological Processes	GO:0031347	regulation of defense response	-38.5378	-34.6538	151/566	11433,11441,11486,11501,11516,11541,11542,11689,11690,11765,11846,12029,12182,12229,12258,12362,12363,12364,12426,12487,12505,12562,12606,12608,12702,12703,12768,12772,12774,12801,12802,12810,12918,13011,13024,13032,13057,13874,14127,14129,14130,14131,14190,14191,14289,14462,14825,15458,15930,15937,15944,15950,15951,16149,16170,16174,16176,16177,16193,16365,16643,16952,17096,17171,17381,17394,178…	Acp5,Chrna7,Ada,Adam8,Adcyap1,Adora2b,Adora3,Alox5,Alox5ap,Ap1g1,Arg1,Bcl6b,Bst1,Btk,Serping1,Casp1,Casp4,Casp12,Cckbr,Cd28,Cd44,Cdh5,Cebpa,Cebpb,Socs3,Socs1,Ccr1,Ccr2,Ccr5,Cnr1,Cnr2,Coch,Crh,Cst7,Ctla2a,Ctsc,Cyba,Ereg,Fcer1g,Fcgr1,Fcgr2b,Fcgr3,Fgl2,Fgr,Fpr2,Gata3,Cxcl1,Hpx,Ido1,Ier3,Irgm1,Ifi203,Ifi204,Cd74,Il16,Il18rap,Il1b,Il1r1,Il6,Acod1,Klrd1,Anxa1,Lyn,Mas1,Mmp12,Mmp8,Myd88,Myo1f,Nfkbia,Osm,…
1_Member	GO Biological Processes	GO:0032103	positive regulation of response to external stimulus	-36.7847	-33.1225	122/405	11501,11541,11542,11690,11765,11846,12229,12267,12273,12487,12554,12606,12608,12765,12766,12767,12768,12772,12774,12801,12810,12977,13032,13057,13614,13874,14068,14127,14129,14131,14173,14268,14289,14747,14825,15458,15507,15930,15944,15945,15950,15951,16149,16170,16174,16176,16193,16365,16643,17087,17381,17394,18035,18213,18390,18413,18654,18783,18787,18816,19229,19354,19419,19766,20201,20202,202…	Adam8,Adora2b,Adora3,Alox5ap,Ap1g1,Arg1,Btk,C3ar1,C5ar1,Cd28,Cdh13,Cebpa,Cebpb,Cxcr2,Cxcr3,Cxcr4,Ccr1,Ccr2,Ccr5,Cnr1,Coch,Csf1,Ctsc,Cyba,Edn1,Ereg,F7,Fcer1g,Fcgr1,Fcgr3,Fgf2,Fn1,Fpr2,Cmklr1,Cxcl1,Hpx,Hspb1,Ido1,Irgm1,Cxcl10,Ifi203,Ifi204,Cd74,Il16,Il18rap,Il1b,Il6,Acod1,Klrd1,Ly96,Mmp12,Mmp8,Nfkbia,Ntrk3,Oprm1,Osm,Pgf,Pla2g4a,Serpine1,Serpinf2,Ptk2b,Rac2,Rasgrp1,Ripk1,S100a8,S100a9,Scg2,Ccl2,Ccl3…
1_Member	GO Biological Processes	GO:0031349	positive regulation of defense response	-29.4011	-26.1861	86/259	11501,11541,11542,11690,11765,11846,12229,12426,12487,12606,12608,12772,12774,12801,12810,12918,13032,13057,13874,14127,14129,14131,14289,14825,15458,15930,15944,15950,15951,16149,16170,16174,16176,16193,16643,17381,17394,18035,18413,18783,18787,19419,19766,20201,20202,20302,20617,20850,21817,21898,21899,21926,21937,21943,22038,22177,22320,22324,23993,24088,28185,56312,60505,64685,66725,70110,771…	Adam8,Adora2b,Adora3,Alox5ap,Ap1g1,Arg1,Btk,Cckbr,Cd28,Cebpa,Cebpb,Ccr2,Ccr5,Cnr1,Coch,Crh,Ctsc,Cyba,Ereg,Fcer1g,Fcgr1,Fcgr3,Fpr2,Cxcl1,Hpx,Ido1,Irgm1,Ifi203,Ifi204,Cd74,Il16,Il18rap,Il1b,Il6,Klrd1,Mmp12,Mmp8,Nfkbia,Osm,Pla2g4a,Serpine1,Rasgrp1,Ripk1,S100a8,S100a9,Ccl3,Snca,Stat5a,Tgm2,Tlr4,Tlr6,Tnf,Tnfrsf1a,Tnfsf11,Plscr1,Tyrobp,Vamp8,Vav1,Klk7,Tlr2,Tomm70a,Nupr1,Il21,Nmi,Lrrk2,Ifi35,Il33,Ulbp1,…
1_Member	GO Biological Processes	GO:0050727	regulation of inflammatory response	-24.8444	-22.0018	94/344	11433,11441,11486,11501,11516,11541,11542,11689,11690,12029,12182,12229,12362,12363,12364,12487,12505,12562,12606,12608,12702,12772,12774,12801,12802,13011,13024,13032,14127,14129,14130,14131,14289,14462,15930,15937,16170,16176,16177,16193,16365,16952,17096,17171,17394,17874,18035,18413,18783,18787,19766,20201,20202,20302,20312,20563,20617,20698,20737,20850,21817,21898,21899,21926,21937,21938,219…	Acp5,Chrna7,Ada,Adam8,Adcyap1,Adora2b,Adora3,Alox5,Alox5ap,Bcl6b,Bst1,Btk,Casp1,Casp4,Casp12,Cd28,Cd44,Cdh5,Cebpa,Cebpb,Socs3,Ccr2,Ccr5,Cnr1,Cnr2,Cst7,Ctla2a,Ctsc,Fcer1g,Fcgr1,Fcgr2b,Fcgr3,Fpr2,Gata3,Ido1,Ier3,Il16,Il1b,Il1r1,Il6,Acod1,Anxa1,Lyn,Mas1,Mmp8,Myd88,Nfkbia,Osm,Pla2g4a,Serpine1,Ripk1,S100a8,S100a9,Ccl3,Cx3cl1,Slit2,Snca,Sphk1,Spn,Stat5a,Tgm2,Tlr4,Tlr6,Tnf,Tnfrsf1a,Tnfrsf1b,Tnfsf11,Pgly…
1_Member	GO Biological Processes	GO:0050729	positive regulation of inflammatory response	-18.0597	-15.5972	48/135	11501,11541,11542,11690,12229,12487,12606,12608,12772,12774,12801,13032,14127,14129,14131,15930,16170,16176,16193,17394,18035,18413,18783,18787,19766,20201,20202,20302,20617,20850,21817,21898,21899,21926,21937,21943,22320,24088,56312,64685,66725,70110,77125,80859,84112,237625,319197,329731	Adam8,Adora2b,Adora3,Alox5ap,Btk,Cd28,Cebpa,Cebpb,Ccr2,Ccr5,Cnr1,Ctsc,Fcer1g,Fcgr1,Fcgr3,Ido1,Il16,Il1b,Il6,Mmp8,Nfkbia,Osm,Pla2g4a,Serpine1,Ripk1,S100a8,S100a9,Ccl3,Snca,Stat5a,Tgm2,Tlr4,Tlr6,Tnf,Tnfrsf1a,Tnfsf11,Vamp8,Tlr2,Nupr1,Nmi,Lrrk2,Ifi35,Il33,Nfkbiz,Sucnr1,Pla2g3,Gpr4,Tafa3
1_Member	GO Biological Processes	GO:0002831	regulation of response to biotic stimulus	-16.6035	-14.2335	73/297	11501,11765,11846,12258,12523,12703,12768,12810,13057,13874,14190,14191,14289,14825,15458,15944,15950,15951,16149,16174,16176,16365,16643,17087,17381,17916,19260,19419,20311,20312,20737,20850,21354,21355,21898,22038,22174,22177,22324,23993,24088,26365,28185,60505,60533,64685,70110,73914,74748,77777,78781,80285,80287,80782,83430,97165,117149,170744,211770,214763,225825,226695,229898,230073,230738,…	Adam8,Ap1g1,Arg1,Serping1,Cd84,Socs1,Ccr1,Coch,Cyba,Ereg,Fgl2,Fgr,Fpr2,Cxcl1,Hpx,Irgm1,Ifi203,Ifi204,Cd74,Il18rap,Il1b,Acod1,Klrd1,Ly96,Mmp12,Myo1f,Ptpn22,Rasgrp1,Cxcl5,Cx3cl1,Spn,Stat5a,Tap1,Tap2,Tlr4,Plscr1,Tyro3,Tyrobp,Vav1,Klk7,Tlr2,Ceacam1,Tomm70a,Il21,Cd274,Nmi,Ifi35,Irak3,Slamf8,Ulbp1,Zc3hav1,Parp9,Apobec3,Klrb1b,Il23a,Hmgb2,Tirap,Tlr8,Trib1,Cgas,Cd226,Ifi205,Gbp5,Ddx58,Zc3h12a,A2m,Ifi209,…
1_Member	GO Biological Processes	GO:0045088	regulation of innate immune response	-15.3166	-13.0382	53/184	11501,11765,11846,12258,12703,12768,12810,13874,14191,14289,15458,15944,15950,15951,16149,16174,16365,16643,17381,17916,19419,20850,21354,21355,21898,22038,22174,22177,22324,24088,26365,28185,60505,64685,70110,73914,74748,77777,80285,80782,97165,117149,170744,214763,225825,226695,229898,232345,236312,381308,383619,434341,100040462	Adam8,Ap1g1,Arg1,Serping1,Socs1,Ccr1,Coch,Ereg,Fgr,Fpr2,Hpx,Irgm1,Ifi203,Ifi204,Cd74,Il18rap,Acod1,Klrd1,Mmp12,Myo1f,Rasgrp1,Stat5a,Tap1,Tap2,Tlr4,Plscr1,Tyro3,Tyrobp,Vav1,Tlr2,Ceacam1,Tomm70a,Il21,Nmi,Ifi35,Irak3,Slamf8,Ulbp1,Parp9,Klrb1b,Hmgb2,Tirap,Tlr8,Cgas,Cd226,Ifi205,Gbp5,A2m,Ifi209,Ifi211,Aim2,Nlrc5,Mndal
1_Member	GO Biological Processes	GO:0002833	positive regulation of response to biotic stimulus	-14.4818	-12.2444	47/156	11501,11765,11846,12810,13057,13874,14289,14825,15458,15944,15950,15951,16149,16174,16365,16643,17087,17381,19419,20850,21898,22038,22177,22324,23993,24088,28185,60505,60533,64685,70110,77777,78781,80285,97165,117149,170744,214763,225825,226695,229898,236312,327957,381308,383619,434341,100040462	Adam8,Ap1g1,Arg1,Coch,Cyba,Ereg,Fpr2,Cxcl1,Hpx,Irgm1,Ifi203,Ifi204,Cd74,Il18rap,Acod1,Klrd1,Ly96,Mmp12,Rasgrp1,Stat5a,Tlr4,Plscr1,Tyrobp,Vav1,Klk7,Tlr2,Tomm70a,Il21,Cd274,Nmi,Ifi35,Ulbp1,Zc3hav1,Parp9,Hmgb2,Tirap,Tlr8,Cgas,Cd226,Ifi205,Gbp5,Ifi209,Scimp,Ifi211,Aim2,Nlrc5,Mndal
1_Member	GO Biological Processes	GO:0045089	positive regulation of innate immune response	-13.1244	-10.9674	38/116	11501,11765,12810,13874,14289,15458,15944,15950,15951,16149,16174,16643,17381,19419,20850,21898,22038,22177,22324,24088,28185,60505,64685,70110,77777,80285,97165,117149,170744,214763,225825,226695,229898,236312,381308,383619,434341,100040462	Adam8,Ap1g1,Coch,Ereg,Fpr2,Hpx,Irgm1,Ifi203,Ifi204,Cd74,Il18rap,Klrd1,Mmp12,Rasgrp1,Stat5a,Tlr4,Plscr1,Tyrobp,Vav1,Tlr2,Tomm70a,Il21,Nmi,Ifi35,Ulbp1,Parp9,Hmgb2,Tirap,Tlr8,Cgas,Cd226,Ifi205,Gbp5,Ifi209,Ifi211,Aim2,Nlrc5,Mndal
2_Summary	GO Biological Processes	GO:0001817	regulation of cytokine production	-42.2286	-38.1685	181/722	11433,11441,11501,11516,11541,11689,11746,11815,11829,11846,12029,12051,12229,12257,12267,12273,12362,12363,12370,12394,12475,12481,12487,12491,12501,12523,12608,12703,12772,12774,13057,13058,13078,13610,13653,13836,13874,14127,14130,14131,14186,14191,14257,14268,14462,14747,15170,15216,15368,15507,15930,15951,16149,16170,16176,16177,16178,16190,16193,16194,16365,16598,16842,16952,16994,17085,170…	Acp5,Chrna7,Adam8,Adcyap1,Adora2b,Alox5,Anxa4,Apod,Aqp4,Arg1,Bcl6b,Bcl3,Btk,Tspo,C3ar1,C5ar1,Casp1,Casp4,Casp8,Runx1,Cd14,Cd2,Cd28,Cd36,Cd3e,Cd84,Cebpb,Socs1,Ccr2,Ccr5,Cyba,Cybb,Cyp1b1,S1pr3,Egr1,Epha2,Ereg,Fcer1g,Fcgr2b,Fcgr3,Fgfr4,Fgr,Flt4,Fn1,Gata3,Cmklr1,Ptpn6,Hfe,Hmox1,Hspb1,Ido1,Ifi204,Cd74,Il16,Il1b,Il1r1,Il1r2,Il4ra,Il6,Il6ra,Acod1,Klf2,Lef1,Anxa1,Ltb,Ly9,Ly96,Lyn,Mmp12,Mmp8,Myd88,Cd244a,…
2_Member	GO Biological Processes	GO:0001817	regulation of cytokine production	-42.2286	-38.1685	181/722	11433,11441,11501,11516,11541,11689,11746,11815,11829,11846,12029,12051,12229,12257,12267,12273,12362,12363,12370,12394,12475,12481,12487,12491,12501,12523,12608,12703,12772,12774,13057,13058,13078,13610,13653,13836,13874,14127,14130,14131,14186,14191,14257,14268,14462,14747,15170,15216,15368,15507,15930,15951,16149,16170,16176,16177,16178,16190,16193,16194,16365,16598,16842,16952,16994,17085,170…	Acp5,Chrna7,Adam8,Adcyap1,Adora2b,Alox5,Anxa4,Apod,Aqp4,Arg1,Bcl6b,Bcl3,Btk,Tspo,C3ar1,C5ar1,Casp1,Casp4,Casp8,Runx1,Cd14,Cd2,Cd28,Cd36,Cd3e,Cd84,Cebpb,Socs1,Ccr2,Ccr5,Cyba,Cybb,Cyp1b1,S1pr3,Egr1,Epha2,Ereg,Fcer1g,Fcgr2b,Fcgr3,Fgfr4,Fgr,Flt4,Fn1,Gata3,Cmklr1,Ptpn6,Hfe,Hmox1,Hspb1,Ido1,Ifi204,Cd74,Il16,Il1b,Il1r1,Il1r2,Il4ra,Il6,Il6ra,Acod1,Klf2,Lef1,Anxa1,Ltb,Ly9,Ly96,Lyn,Mmp12,Mmp8,Myd88,Cd244a,…
2_Member	GO Biological Processes	GO:0001819	positive regulation of cytokine production	-34.8471	-31.331	127/452	11501,11516,11541,12051,12267,12273,12362,12363,12370,12394,12475,12481,12487,12491,12501,12523,12608,12772,12774,13057,13058,13078,13653,13874,14127,14131,14191,14257,14462,15507,15930,15951,16149,16170,16176,16177,16190,16193,16194,16952,16994,17085,17087,17381,17394,17874,18106,18124,18173,18413,18442,18787,18795,18816,19106,19204,19260,19264,19419,19766,20296,20297,20302,20303,20312,20660,206…	Adam8,Adcyap1,Adora2b,Bcl3,C3ar1,C5ar1,Casp1,Casp4,Casp8,Runx1,Cd14,Cd2,Cd28,Cd36,Cd3e,Cd84,Cebpb,Ccr2,Ccr5,Cyba,Cybb,Cyp1b1,Egr1,Ereg,Fcer1g,Fcgr3,Fgr,Flt4,Gata3,Hspb1,Ido1,Ifi204,Cd74,Il16,Il1b,Il1r1,Il4ra,Il6,Il6ra,Anxa1,Ltb,Ly9,Ly96,Mmp12,Mmp8,Myd88,Cd244a,Nr4a3,Slc11a1,Osm,P2ry2,Serpine1,Plcb1,Serpinf2,Eif2ak2,Ptafr,Ptpn22,Ptprc,Rasgrp1,Ripk1,Ccl2,Ccl20,Ccl3,Ccl4,Cx3cl1,Sorl1,Sphk1,Spn,Stat3…
2_Member	GO Biological Processes	GO:1903555	regulation of tumor necrosis factor superfamily cytokine production	-20.5199	-17.9369	58/171	11433,11441,11501,12051,12257,12475,12481,12491,12523,12772,12774,13057,13058,14127,14131,15170,15507,16193,17087,17394,17874,19204,19260,19264,19419,19766,20128,20296,20302,20303,20312,20737,20848,20963,21825,21897,21898,21899,21937,22177,22695,24088,26888,50931,56744,60533,66725,73914,74131,77125,83397,83430,93695,117149,214855,217305,230073,230738	Acp5,Chrna7,Adam8,Bcl3,Tspo,Cd14,Cd2,Cd36,Cd84,Ccr2,Ccr5,Cyba,Cybb,Fcer1g,Fcgr3,Ptpn6,Hspb1,Il6,Ly96,Mmp8,Myd88,Ptafr,Ptpn22,Ptprc,Rasgrp1,Ripk1,Trim30a,Ccl2,Ccl3,Ccl4,Cx3cl1,Spn,Stat3,Syk,Thbs1,Tlr1,Tlr4,Tlr6,Tnfrsf1a,Tyrobp,Zfp36,Tlr2,Clec4a2,Il27ra,Pf4,Cd274,Lrrk2,Irak3,Sash3,Il33,Akap12,Il23a,Gpnmb,Tirap,Arid5a,Cd300ld,Ddx58,Zc3h12a
2_Member	GO Biological Processes	GO:0071706	tumor necrosis factor superfamily cytokine production	-20.2938	-17.725	59/178	11433,11441,11501,12051,12257,12475,12481,12491,12523,12772,12774,13057,13058,14127,14131,15170,15507,16193,17087,17394,17874,19204,19260,19264,19419,19766,20128,20296,20302,20303,20312,20737,20848,20963,21825,21897,21898,21899,21937,22177,22695,24088,26888,50931,56744,60533,66725,73914,74131,77125,83397,83430,93695,117149,214855,217203,217305,230073,230738	Acp5,Chrna7,Adam8,Bcl3,Tspo,Cd14,Cd2,Cd36,Cd84,Ccr2,Ccr5,Cyba,Cybb,Fcer1g,Fcgr3,Ptpn6,Hspb1,Il6,Ly96,Mmp8,Myd88,Ptafr,Ptpn22,Ptprc,Rasgrp1,Ripk1,Trim30a,Ccl2,Ccl3,Ccl4,Cx3cl1,Spn,Stat3,Syk,Thbs1,Tlr1,Tlr4,Tlr6,Tnfrsf1a,Tyrobp,Zfp36,Tlr2,Clec4a2,Il27ra,Pf4,Cd274,Lrrk2,Irak3,Sash3,Il33,Akap12,Il23a,Gpnmb,Tirap,Arid5a,Tmem106a,Cd300ld,Ddx58,Zc3h12a
2_Member	GO Biological Processes	GO:0032680	regulation of tumor necrosis factor production	-19.2869	-16.7518	56/169	11433,11441,12051,12257,12475,12481,12491,12523,12772,12774,13057,13058,14127,14131,15170,15507,16193,17087,17394,17874,19204,19260,19264,19419,19766,20128,20296,20302,20303,20312,20737,20848,20963,21825,21897,21898,21899,21937,22177,22695,24088,26888,50931,56744,66725,73914,74131,77125,83397,83430,93695,117149,214855,217305,230073,230738	Acp5,Chrna7,Bcl3,Tspo,Cd14,Cd2,Cd36,Cd84,Ccr2,Ccr5,Cyba,Cybb,Fcer1g,Fcgr3,Ptpn6,Hspb1,Il6,Ly96,Mmp8,Myd88,Ptafr,Ptpn22,Ptprc,Rasgrp1,Ripk1,Trim30a,Ccl2,Ccl3,Ccl4,Cx3cl1,Spn,Stat3,Syk,Thbs1,Tlr1,Tlr4,Tlr6,Tnfrsf1a,Tyrobp,Zfp36,Tlr2,Clec4a2,Il27ra,Pf4,Lrrk2,Irak3,Sash3,Il33,Akap12,Il23a,Gpnmb,Tirap,Arid5a,Cd300ld,Ddx58,Zc3h12a
2_Member	GO Biological Processes	GO:0032640	tumor necrosis factor production	-19.2142	-16.6855	57/175	11433,11441,12051,12257,12475,12481,12491,12523,12772,12774,13057,13058,14127,14131,15170,15507,16193,17087,17394,17874,19204,19260,19264,19419,19766,20128,20296,20302,20303,20312,20737,20848,20963,21825,21897,21898,21899,21937,22177,22695,24088,26888,50931,56744,66725,73914,74131,77125,83397,83430,93695,117149,214855,217203,217305,230073,230738	Acp5,Chrna7,Bcl3,Tspo,Cd14,Cd2,Cd36,Cd84,Ccr2,Ccr5,Cyba,Cybb,Fcer1g,Fcgr3,Ptpn6,Hspb1,Il6,Ly96,Mmp8,Myd88,Ptafr,Ptpn22,Ptprc,Rasgrp1,Ripk1,Trim30a,Ccl2,Ccl3,Ccl4,Cx3cl1,Spn,Stat3,Syk,Thbs1,Tlr1,Tlr4,Tlr6,Tnfrsf1a,Tyrobp,Zfp36,Tlr2,Clec4a2,Il27ra,Pf4,Lrrk2,Irak3,Sash3,Il33,Akap12,Il23a,Gpnmb,Tirap,Arid5a,Tmem106a,Cd300ld,Ddx58,Zc3h12a
2_Member	GO Biological Processes	GO:1903557	positive regulation of tumor necrosis factor superfamily cytokine production	-17.5864	-15.1597	41/103	11501,12475,12481,12491,12523,12772,12774,13057,13058,14127,14131,15507,16193,17087,17394,17874,19204,19264,19419,19766,20296,20302,20303,20737,20848,20963,21825,21897,21898,21937,22177,24088,56744,66725,74131,77125,83397,83430,117149,214855,230073	Adam8,Cd14,Cd2,Cd36,Cd84,Ccr2,Ccr5,Cyba,Cybb,Fcer1g,Fcgr3,Hspb1,Il6,Ly96,Mmp8,Myd88,Ptafr,Ptprc,Rasgrp1,Ripk1,Ccl2,Ccl3,Ccl4,Spn,Stat3,Syk,Thbs1,Tlr1,Tlr4,Tnfrsf1a,Tyrobp,Tlr2,Pf4,Lrrk2,Sash3,Il33,Akap12,Il23a,Tirap,Arid5a,Ddx58
2_Member	GO Biological Processes	GO:0032635	interleukin-6 production	-16.9666	-14.5786	53/170	11441,11516,11541,11829,12491,12523,12608,12774,13057,13874,14127,15170,16149,16170,16174,16176,16193,16194,16598,17394,17874,18126,19204,19260,20128,20848,20963,21897,21898,21899,21926,21937,21950,22177,24088,50931,57781,67313,73914,77125,117149,170743,170744,171095,214855,215257,217203,217305,226421,230073,230738,327957,329244	Chrna7,Adcyap1,Adora2b,Aqp4,Cd36,Cd84,Cebpb,Ccr5,Cyba,Ereg,Fcer1g,Ptpn6,Cd74,Il16,Il18rap,Il1b,Il6,Il6ra,Klf2,Mmp8,Myd88,Nos2,Ptafr,Ptpn22,Trim30a,Stat3,Syk,Tlr1,Tlr4,Tlr6,Tnf,Tnfrsf1a,Tnfsf9,Tyrobp,Tlr2,Il27ra,Cd200r1,Inava,Irak3,Il33,Tirap,Tlr7,Tlr8,Il17rc,Arid5a,Il36g,Tmem106a,Cd300ld,Rab7b,Ddx58,Zc3h12a,Scimp,Il19
2_Member	GO Biological Processes	GO:0032760	positive regulation of tumor necrosis factor production	-16.9007	-14.5218	40/102	12475,12481,12491,12523,12772,12774,13057,13058,14127,14131,15507,16193,17087,17394,17874,19204,19264,19419,19766,20296,20302,20303,20737,20848,20963,21825,21897,21898,21937,22177,24088,56744,66725,74131,77125,83397,83430,117149,214855,230073	Cd14,Cd2,Cd36,Cd84,Ccr2,Ccr5,Cyba,Cybb,Fcer1g,Fcgr3,Hspb1,Il6,Ly96,Mmp8,Myd88,Ptafr,Ptprc,Rasgrp1,Ripk1,Ccl2,Ccl3,Ccl4,Spn,Stat3,Syk,Thbs1,Tlr1,Tlr4,Tnfrsf1a,Tyrobp,Tlr2,Pf4,Lrrk2,Sash3,Il33,Akap12,Il23a,Tirap,Arid5a,Ddx58
2_Member	GO Biological Processes	GO:0032675	regulation of interleukin-6 production	-15.6329	-13.3436	49/158	11441,11516,11541,11829,12491,12523,12608,12774,13057,13874,14127,15170,16149,16170,16176,16193,16194,16598,17394,17874,19204,19260,20128,20848,20963,21897,21898,21899,21926,21937,21950,22177,24088,50931,57781,67313,73914,77125,117149,170743,170744,171095,214855,215257,217305,226421,230073,230738,327957	Chrna7,Adcyap1,Adora2b,Aqp4,Cd36,Cd84,Cebpb,Ccr5,Cyba,Ereg,Fcer1g,Ptpn6,Cd74,Il16,Il1b,Il6,Il6ra,Klf2,Mmp8,Myd88,Ptafr,Ptpn22,Trim30a,Stat3,Syk,Tlr1,Tlr4,Tlr6,Tnf,Tnfrsf1a,Tnfsf9,Tyrobp,Tlr2,Il27ra,Cd200r1,Inava,Irak3,Il33,Tirap,Tlr7,Tlr8,Il17rc,Arid5a,Il36g,Cd300ld,Rab7b,Ddx58,Zc3h12a,Scimp
2_Member	GO Biological Processes	GO:0032755	positive regulation of interleukin-6 production	-12.8215	-10.6752	35/102	11516,11541,12491,12774,13057,13874,14127,16149,16170,16176,16193,16194,17394,17874,19204,20848,20963,21897,21898,21899,21926,21950,22177,24088,67313,77125,117149,170743,170744,171095,214855,215257,226421,230073,327957	Adcyap1,Adora2b,Cd36,Ccr5,Cyba,Ereg,Fcer1g,Cd74,Il16,Il1b,Il6,Il6ra,Mmp8,Myd88,Ptafr,Stat3,Syk,Tlr1,Tlr4,Tlr6,Tnf,Tnfsf9,Tyrobp,Tlr2,Inava,Il33,Tirap,Tlr7,Tlr8,Il17rc,Arid5a,Il36g,Rab7b,Ddx58,Scimp
3_Summary	GO Biological Processes	GO:0050900	leukocyte migration	-38.3481	-34.589	117/364	11486,11501,11542,11634,11689,11815,12061,12182,12267,12273,12527,12642,12765,12766,12768,12772,12802,12977,12986,13123,13601,13614,13860,14042,14068,14127,14131,14289,14462,14537,14595,14747,14825,15894,15945,16149,16170,16176,16177,16399,16403,16408,16414,16421,16854,16952,17096,17387,17395,17698,17874,18613,18654,18787,18795,19204,19229,19260,19354,20201,20202,20254,20292,20293,20296,20297,203…	Ada,Adam8,Adora3,Aire,Alox5,Apod,Bdkrb1,Bst1,C3ar1,C5ar1,Cd9,Ch25h,Cxcr2,Cxcr3,Ccr1,Ccr2,Cnr2,Csf1,Csf3r,Cyp7b1,Ecm1,Edn1,Eps8,Ext1,F7,Fcer1g,Fcgr3,Fpr2,Gata3,Gcnt1,B4galt1,Cmklr1,Cxcl1,Icam1,Cxcl10,Cd74,Il16,Il1b,Il1r1,Itga2b,Itga6,Itgal,Itgb2,Itgb7,Lgals3,Anxa1,Lyn,Mmp14,Mmp9,Msn,Myd88,Pecam1,Pgf,Serpine1,Plcb1,Ptafr,Ptk2b,Ptpn22,Rac2,S100a8,S100a9,Scg2,Ccl11,Ccl12,Ccl2,Ccl20,Ccl3,Ccl4,Ccl6,Ccl…
3_Member	GO Biological Processes	GO:0050900	leukocyte migration	-38.3481	-34.589	117/364	11486,11501,11542,11634,11689,11815,12061,12182,12267,12273,12527,12642,12765,12766,12768,12772,12802,12977,12986,13123,13601,13614,13860,14042,14068,14127,14131,14289,14462,14537,14595,14747,14825,15894,15945,16149,16170,16176,16177,16399,16403,16408,16414,16421,16854,16952,17096,17387,17395,17698,17874,18613,18654,18787,18795,19204,19229,19260,19354,20201,20202,20254,20292,20293,20296,20297,203…	Ada,Adam8,Adora3,Aire,Alox5,Apod,Bdkrb1,Bst1,C3ar1,C5ar1,Cd9,Ch25h,Cxcr2,Cxcr3,Ccr1,Ccr2,Cnr2,Csf1,Csf3r,Cyp7b1,Ecm1,Edn1,Eps8,Ext1,F7,Fcer1g,Fcgr3,Fpr2,Gata3,Gcnt1,B4galt1,Cmklr1,Cxcl1,Icam1,Cxcl10,Cd74,Il16,Il1b,Il1r1,Itga2b,Itga6,Itgal,Itgb2,Itgb7,Lgals3,Anxa1,Lyn,Mmp14,Mmp9,Msn,Myd88,Pecam1,Pgf,Serpine1,Plcb1,Ptafr,Ptk2b,Ptpn22,Rac2,S100a8,S100a9,Scg2,Ccl11,Ccl12,Ccl2,Ccl20,Ccl3,Ccl4,Ccl6,Ccl…
3_Member	GO Biological Processes	GO:0097529	myeloid leukocyte migration	-27.1567	-24.1379	76/221	11501,12182,12267,12273,12527,12765,12768,12772,12977,12986,13614,14127,14131,14289,14747,14825,15945,16149,16176,16177,16414,16854,16952,17096,17387,17874,18613,18654,18787,18795,19229,19354,20201,20202,20254,20292,20293,20296,20297,20302,20303,20305,20306,20308,20310,20311,20312,20343,20563,20750,20963,21825,21943,22324,26564,26903,56744,57349,57781,58217,64095,68279,70839,74734,74748,83430,100…	Adam8,Bst1,C3ar1,C5ar1,Cd9,Cxcr2,Ccr1,Ccr2,Csf1,Csf3r,Edn1,Fcer1g,Fcgr3,Fpr2,Cmklr1,Cxcl1,Cxcl10,Cd74,Il1b,Il1r1,Itgb2,Lgals3,Anxa1,Lyn,Mmp14,Myd88,Pecam1,Pgf,Serpine1,Plcb1,Ptk2b,Rac2,S100a8,S100a9,Scg2,Ccl11,Ccl12,Ccl2,Ccl20,Ccl3,Ccl4,Ccl6,Ccl7,Ccl9,Cxcl2,Cxcl5,Cx3cl1,Sell,Slit2,Spp1,Syk,Thbs1,Tnfsf11,Vav1,Ror2,Dysf,Pf4,Ppbp,Cd200r1,Trem1,Gpr35,Mcoln2,P2ry12,Rhoh,Slamf8,Il23a,Emilin1,Ano6,Tirap…
3_Member	GO Biological Processes	GO:0060326	cell chemotaxis	-26.4523	-23.489	90/305	11501,11689,12182,12267,12273,12642,12765,12766,12767,12768,12772,12774,12802,12977,12986,13123,13614,13655,13805,13836,14068,14127,14131,14173,14289,14747,14825,15200,15370,15507,15945,16149,16170,16176,16414,16842,16854,16948,16952,17096,18654,18753,18787,19229,19354,20201,20202,20210,20254,20292,20293,20296,20297,20302,20303,20305,20306,20308,20310,20311,20312,20343,20563,20750,20963,21825,219…	Adam8,Alox5,Bst1,C3ar1,C5ar1,Ch25h,Cxcr2,Cxcr3,Cxcr4,Ccr1,Ccr2,Ccr5,Cnr2,Csf1,Csf3r,Cyp7b1,Edn1,Egr3,Eng,Epha2,F7,Fcer1g,Fcgr3,Fgf2,Fpr2,Cmklr1,Cxcl1,Hbegf,Nr4a1,Hspb1,Cxcl10,Cd74,Il16,Il1b,Itgb2,Lef1,Lgals3,Lox,Anxa1,Lyn,Pgf,Prkcd,Serpine1,Ptk2b,Rac2,S100a8,S100a9,Saa3,Scg2,Ccl11,Ccl12,Ccl2,Ccl20,Ccl3,Ccl4,Ccl6,Ccl7,Ccl9,Cxcl2,Cxcl5,Cx3cl1,Sell,Slit2,Spp1,Syk,Thbs1,Tnfsf11,Vav1,Dysf,Tnfsf14,Ccrl…
3_Member	GO Biological Processes	GO:0006935	chemotaxis	-24.9871	-22.1311	134/611	11501,11601,11658,11689,12064,12162,12182,12267,12273,12399,12554,12642,12765,12766,12767,12768,12772,12774,12802,12977,12986,13123,13176,13614,13640,13654,13655,13805,13836,14042,14068,14127,14131,14159,14173,14268,14289,14365,14462,14472,14747,14825,15200,15370,15507,15945,16007,16149,16170,16176,16414,16842,16854,16869,16948,16952,16985,17096,18124,18213,18654,18753,18787,19204,19229,19354,196…	Adam8,Angpt2,Alcam,Alox5,Bdnf,Bmp7,Bst1,C3ar1,C5ar1,Runx3,Cdh13,Ch25h,Cxcr2,Cxcr3,Cxcr4,Ccr1,Ccr2,Ccr5,Cnr2,Csf1,Csf3r,Cyp7b1,Dcc,Edn1,Efna5,Egr2,Egr3,Eng,Epha2,Ext1,F7,Fcer1g,Fcgr3,Fes,Fgf2,Fn1,Fpr2,Fzd3,Gata3,Gbx2,Cmklr1,Cxcl1,Hbegf,Nr4a1,Hspb1,Cxcl10,Ccn1,Cd74,Il16,Il1b,Itgb2,Lef1,Lgals3,Lhx1,Lox,Anxa1,Lsp1,Lyn,Nr4a3,Ntrk3,Pgf,Prkcd,Serpine1,Ptafr,Ptk2b,Rac2,Reln,S100a8,S100a9,Saa3,Scg2,Ccl11,…
3_Member	GO Biological Processes	GO:0042330	taxis	-24.631	-21.8013	134/616	11501,11601,11658,11689,12064,12162,12182,12267,12273,12399,12554,12642,12765,12766,12767,12768,12772,12774,12802,12977,12986,13123,13176,13614,13640,13654,13655,13805,13836,14042,14068,14127,14131,14159,14173,14268,14289,14365,14462,14472,14747,14825,15200,15370,15507,15945,16007,16149,16170,16176,16414,16842,16854,16869,16948,16952,16985,17096,18124,18213,18654,18753,18787,19204,19229,19354,196…	Adam8,Angpt2,Alcam,Alox5,Bdnf,Bmp7,Bst1,C3ar1,C5ar1,Runx3,Cdh13,Ch25h,Cxcr2,Cxcr3,Cxcr4,Ccr1,Ccr2,Ccr5,Cnr2,Csf1,Csf3r,Cyp7b1,Dcc,Edn1,Efna5,Egr2,Egr3,Eng,Epha2,Ext1,F7,Fcer1g,Fcgr3,Fes,Fgf2,Fn1,Fpr2,Fzd3,Gata3,Gbx2,Cmklr1,Cxcl1,Hbegf,Nr4a1,Hspb1,Cxcl10,Ccn1,Cd74,Il16,Il1b,Itgb2,Lef1,Lgals3,Lhx1,Lox,Anxa1,Lsp1,Lyn,Nr4a3,Ntrk3,Pgf,Prkcd,Serpine1,Ptafr,Ptk2b,Rac2,Reln,S100a8,S100a9,Saa3,Scg2,Ccl11,…
3_Member	GO Biological Processes	GO:0030595	leukocyte chemotaxis	-24.1219	-21.3048	72/221	11501,11689,12182,12267,12273,12642,12765,12766,12768,12772,12802,12977,12986,13123,13614,14068,14127,14131,14289,14747,14825,15945,16149,16170,16176,16414,16854,16952,17096,18654,18787,19229,19354,20201,20202,20254,20292,20293,20296,20297,20302,20303,20305,20306,20308,20310,20311,20312,20343,20563,20750,20963,21825,21943,22324,26903,50930,56744,57349,58217,64095,66102,74748,83430,105722,117149,1…	Adam8,Alox5,Bst1,C3ar1,C5ar1,Ch25h,Cxcr2,Cxcr3,Ccr1,Ccr2,Cnr2,Csf1,Csf3r,Cyp7b1,Edn1,F7,Fcer1g,Fcgr3,Fpr2,Cmklr1,Cxcl1,Cxcl10,Cd74,Il16,Il1b,Itgb2,Lgals3,Anxa1,Lyn,Pgf,Serpine1,Ptk2b,Rac2,S100a8,S100a9,Scg2,Ccl11,Ccl12,Ccl2,Ccl20,Ccl3,Ccl4,Ccl6,Ccl7,Ccl9,Cxcl2,Cxcl5,Cx3cl1,Sell,Slit2,Spp1,Syk,Thbs1,Tnfsf11,Vav1,Dysf,Tnfsf14,Pf4,Ppbp,Trem1,Gpr35,Cxcl16,Slamf8,Il23a,Ano6,Tirap,Il17rc,Rin3,Pde4d,Ret…
3_Member	GO Biological Processes	GO:0097530	granulocyte migration	-22.1631	-19.4252	57/155	11501,12182,12267,12273,12765,12977,12986,13614,14127,14131,14747,14825,15945,16149,16176,16177,16414,16854,16952,17874,18613,19354,20201,20202,20254,20292,20293,20296,20297,20302,20303,20305,20306,20308,20310,20311,20312,20343,20563,20750,20963,21825,22324,26903,56744,57349,58217,68279,74734,74748,83430,117149,171095,217303,238871,266632,330122	Adam8,Bst1,C3ar1,C5ar1,Cxcr2,Csf1,Csf3r,Edn1,Fcer1g,Fcgr3,Cmklr1,Cxcl1,Cxcl10,Cd74,Il1b,Il1r1,Itgb2,Lgals3,Anxa1,Myd88,Pecam1,Rac2,S100a8,S100a9,Scg2,Ccl11,Ccl12,Ccl2,Ccl20,Ccl3,Ccl4,Ccl6,Ccl7,Ccl9,Cxcl2,Cxcl5,Cx3cl1,Sell,Slit2,Spp1,Syk,Thbs1,Vav1,Dysf,Pf4,Ppbp,Trem1,Mcoln2,Rhoh,Slamf8,Il23a,Tirap,Il17rc,Cd300a,Pde4d,Irak4,Cxcl3
3_Member	GO Biological Processes	GO:0002685	regulation of leukocyte migration	-21.7322	-19.0522	68/217	11486,11501,11542,11634,11815,12061,12182,12267,12273,12527,12765,12766,12768,12772,12977,13601,13614,14068,14289,14747,15894,15945,16149,16176,16177,16399,16854,16952,17096,17387,17395,17698,17874,18613,18654,18787,18795,19204,19229,19260,19354,20293,20296,20297,20303,20312,20343,20344,20563,20737,21825,24088,26903,50930,50931,56532,57781,58994,70839,74734,74748,77125,83430,100952,105722,117149,…	Ada,Adam8,Adora3,Aire,Apod,Bdkrb1,Bst1,C3ar1,C5ar1,Cd9,Cxcr2,Cxcr3,Ccr1,Ccr2,Csf1,Ecm1,Edn1,F7,Fpr2,Cmklr1,Icam1,Cxcl10,Cd74,Il1b,Il1r1,Itga2b,Lgals3,Anxa1,Lyn,Mmp14,Mmp9,Msn,Myd88,Pecam1,Pgf,Serpine1,Plcb1,Ptafr,Ptk2b,Ptpn22,Rac2,Ccl12,Ccl2,Ccl20,Ccl4,Cx3cl1,Sell,Selp,Slit2,Spn,Thbs1,Tlr2,Dysf,Tnfsf14,Il27ra,Ripk3,Cd200r1,Smpd3,P2ry12,Rhoh,Slamf8,Il33,Il23a,Emilin1,Ano6,Tirap,Cd300a,Rin3
3_Member	GO Biological Processes	GO:1990266	neutrophil migration	-21.2304	-18.5768	50/126	11501,12182,12267,12273,12765,12986,13614,14127,14131,14825,15945,16149,16176,16177,16414,16854,17874,18613,19354,20201,20202,20292,20293,20296,20297,20302,20303,20305,20306,20308,20310,20311,20312,20343,20563,20750,20963,22324,26903,56744,57349,58217,68279,74734,74748,83430,117149,238871,266632,330122	Adam8,Bst1,C3ar1,C5ar1,Cxcr2,Csf3r,Edn1,Fcer1g,Fcgr3,Cxcl1,Cxcl10,Cd74,Il1b,Il1r1,Itgb2,Lgals3,Myd88,Pecam1,Rac2,S100a8,S100a9,Ccl11,Ccl12,Ccl2,Ccl20,Ccl3,Ccl4,Ccl6,Ccl7,Ccl9,Cxcl2,Cxcl5,Cx3cl1,Sell,Slit2,Spp1,Syk,Vav1,Dysf,Pf4,Ppbp,Trem1,Mcoln2,Rhoh,Slamf8,Il23a,Tirap,Pde4d,Irak4,Cxcl3
3_Member	GO Biological Processes	GO:0071621	granulocyte chemotaxis	-19.518	-16.9764	48/126	12182,12267,12273,12765,12977,12986,13614,14127,14131,14747,14825,15945,16149,16176,16414,16854,16952,19354,20201,20202,20254,20292,20293,20296,20297,20302,20303,20305,20306,20308,20310,20311,20312,20343,20563,20750,20963,21825,22324,26903,56744,57349,58217,83430,117149,171095,238871,330122	Bst1,C3ar1,C5ar1,Cxcr2,Csf1,Csf3r,Edn1,Fcer1g,Fcgr3,Cmklr1,Cxcl1,Cxcl10,Cd74,Il1b,Itgb2,Lgals3,Anxa1,Rac2,S100a8,S100a9,Scg2,Ccl11,Ccl12,Ccl2,Ccl20,Ccl3,Ccl4,Ccl6,Ccl7,Ccl9,Cxcl2,Cxcl5,Cx3cl1,Sell,Slit2,Spp1,Syk,Thbs1,Vav1,Dysf,Pf4,Ppbp,Trem1,Il23a,Tirap,Il17rc,Pde4d,Cxcl3
3_Member	GO Biological Processes	GO:0030593	neutrophil chemotaxis	-18.8523	-16.3362	42/101	12182,12267,12273,12765,12986,13614,14127,14131,14825,15945,16149,16176,16414,16854,19354,20201,20202,20292,20293,20296,20297,20302,20303,20305,20306,20308,20310,20311,20312,20343,20563,20750,20963,22324,26903,56744,57349,58217,83430,117149,238871,330122	Bst1,C3ar1,C5ar1,Cxcr2,Csf3r,Edn1,Fcer1g,Fcgr3,Cxcl1,Cxcl10,Cd74,Il1b,Itgb2,Lgals3,Rac2,S100a8,S100a9,Ccl11,Ccl12,Ccl2,Ccl20,Ccl3,Ccl4,Ccl6,Ccl7,Ccl9,Cxcl2,Cxcl5,Cx3cl1,Sell,Slit2,Spp1,Syk,Vav1,Dysf,Pf4,Ppbp,Trem1,Il23a,Tirap,Pde4d,Cxcl3
3_Member	GO Biological Processes	GO:0002687	positive regulation of leukocyte migration	-13.0275	-10.8758	44/151	11501,11542,12061,12267,12273,12765,12768,12772,12977,13614,14068,14289,14747,15894,15945,16149,16176,16177,16399,16854,17387,17395,18613,18654,18787,19204,19229,19354,20293,20296,20297,20303,20312,20343,20344,20737,21825,24088,26903,50930,70839,83430,105722,117149	Adam8,Adora3,Bdkrb1,C3ar1,C5ar1,Cxcr2,Ccr1,Ccr2,Csf1,Edn1,F7,Fpr2,Cmklr1,Icam1,Cxcl10,Cd74,Il1b,Il1r1,Itga2b,Lgals3,Mmp14,Mmp9,Pecam1,Pgf,Serpine1,Ptafr,Ptk2b,Rac2,Ccl12,Ccl2,Ccl20,Ccl4,Cx3cl1,Sell,Selp,Spn,Thbs1,Tlr2,Dysf,Tnfsf14,P2ry12,Il23a,Ano6,Tirap
3_Member	GO Biological Processes	GO:0050920	regulation of chemotaxis	-10.9156	-8.91239	52/225	11601,12182,12267,12273,12554,12765,12766,12767,12768,12772,12977,13614,14068,14173,14268,14289,14747,15507,15945,16149,16170,16176,17096,18213,18654,18787,19229,19354,20254,20293,20296,20303,20312,20343,20346,20349,20357,20563,21825,26903,50930,70839,74464,74748,83430,84112,105722,117149,217835,218877,268902,321019	Angpt2,Bst1,C3ar1,C5ar1,Cdh13,Cxcr2,Cxcr3,Cxcr4,Ccr1,Ccr2,Csf1,Edn1,F7,Fgf2,Fn1,Fpr2,Cmklr1,Hspb1,Cxcl10,Cd74,Il16,Il1b,Lyn,Ntrk3,Pgf,Serpine1,Ptk2b,Rac2,Scg2,Ccl12,Ccl2,Ccl4,Cx3cl1,Sell,Sema3a,Sema3e,Sema5b,Slit2,Thbs1,Dysf,Tnfsf14,P2ry12,Zswim5,Slamf8,Il23a,Sucnr1,Ano6,Tirap,Rin3,Sema3g,Robo2,Gpr183
3_Member	GO Biological Processes	GO:0050921	positive regulation of chemotaxis	-10.3463	-8.40015	39/146	12267,12273,12554,12765,12766,12767,12768,12772,12977,13614,14068,14173,14268,14289,14747,15507,15945,16149,16170,16176,18213,18654,18787,19229,19354,20254,20296,20303,20312,20343,20563,21825,26903,50930,70839,83430,84112,105722,117149	C3ar1,C5ar1,Cdh13,Cxcr2,Cxcr3,Cxcr4,Ccr1,Ccr2,Csf1,Edn1,F7,Fgf2,Fn1,Fpr2,Cmklr1,Hspb1,Cxcl10,Cd74,Il16,Il1b,Ntrk3,Pgf,Serpine1,Ptk2b,Rac2,Scg2,Ccl2,Ccl4,Cx3cl1,Sell,Slit2,Thbs1,Dysf,Tnfsf14,P2ry12,Il23a,Sucnr1,Ano6,Tirap
3_Member	GO Biological Processes	GO:0002688	regulation of leukocyte chemotaxis	-9.01403	-7.17006	33/122	12182,12267,12273,12765,12768,12772,12977,13614,14068,14289,14747,15945,16149,16176,17096,18654,18787,19229,19354,20293,20296,20303,20312,20343,20563,21825,26903,50930,74748,83430,105722,117149,217835	Bst1,C3ar1,C5ar1,Cxcr2,Ccr1,Ccr2,Csf1,Edn1,F7,Fpr2,Cmklr1,Cxcl10,Cd74,Il1b,Lyn,Pgf,Serpine1,Ptk2b,Rac2,Ccl12,Ccl2,Ccl4,Cx3cl1,Sell,Slit2,Thbs1,Dysf,Tnfsf14,Slamf8,Il23a,Ano6,Tirap,Rin3
3_Member	GO Biological Processes	GO:0002690	positive regulation of leukocyte chemotaxis	-8.00177	-6.22607	27/95	12267,12273,12765,12768,12772,12977,13614,14068,14289,14747,15945,16149,16176,18654,18787,19229,19354,20296,20303,20312,20343,21825,26903,50930,83430,105722,117149	C3ar1,C5ar1,Cxcr2,Ccr1,Ccr2,Csf1,Edn1,F7,Fpr2,Cmklr1,Cxcl10,Cd74,Il1b,Pgf,Serpine1,Ptk2b,Rac2,Ccl2,Ccl4,Cx3cl1,Sell,Thbs1,Dysf,Tnfsf14,Il23a,Ano6,Tirap
3_Member	GO Biological Processes	GO:1902622	regulation of neutrophil migration	-7.60677	-5.86051	18/48	11501,12182,12267,12273,12765,13614,16149,16176,16177,17874,19354,20343,20563,26903,74734,74748,83430,117149	Adam8,Bst1,C3ar1,C5ar1,Cxcr2,Edn1,Cd74,Il1b,Il1r1,Myd88,Rac2,Sell,Slit2,Dysf,Rhoh,Slamf8,Il23a,Tirap
3_Member	GO Biological Processes	GO:0071622	regulation of granulocyte chemotaxis	-6.4264	-4.78787	18/56	12182,12267,12273,12765,12977,13614,14747,16149,16176,19354,20296,20312,20343,20563,21825,26903,83430,117149	Bst1,C3ar1,C5ar1,Cxcr2,Csf1,Edn1,Cmklr1,Cd74,Il1b,Rac2,Ccl2,Cx3cl1,Sell,Slit2,Thbs1,Dysf,Il23a,Tirap
3_Member	GO Biological Processes	GO:0090022	regulation of neutrophil chemotaxis	-5.77146	-4.21512	13/34	12182,12267,12273,12765,13614,16149,16176,19354,20343,20563,26903,83430,117149	Bst1,C3ar1,C5ar1,Cxcr2,Edn1,Cd74,Il1b,Rac2,Sell,Slit2,Dysf,Il23a,Tirap
3_Member	GO Biological Processes	GO:1902624	positive regulation of neutrophil migration	-5.44453	-3.9241	13/36	11501,12267,12273,12765,13614,16149,16176,16177,19354,20343,26903,83430,117149	Adam8,C3ar1,C5ar1,Cxcr2,Edn1,Cd74,Il1b,Il1r1,Rac2,Sell,Dysf,Il23a,Tirap
3_Member	GO Biological Processes	GO:0090023	positive regulation of neutrophil chemotaxis	-5.2852	-3.78438	11/27	12267,12273,12765,13614,16149,16176,19354,20343,26903,83430,117149	C3ar1,C5ar1,Cxcr2,Edn1,Cd74,Il1b,Rac2,Sell,Dysf,Il23a,Tirap
3_Member	GO Biological Processes	GO:0071624	positive regulation of granulocyte chemotaxis	-4.92978	-3.47171	11/29	12267,12273,12765,13614,16149,16176,19354,20343,26903,83430,117149	C3ar1,C5ar1,Cxcr2,Edn1,Cd74,Il1b,Rac2,Sell,Dysf,Il23a,Tirap
4_Summary	GO Biological Processes	GO:0002274	myeloid leukocyte activation	-35.3194	-31.7364	90/241	11541,11542,11745,12229,12273,12326,12362,12506,12523,12606,12765,12772,12801,12802,13011,13032,14127,14130,14131,14159,14191,14289,14461,14728,15368,16165,16170,16174,16190,16414,16476,16797,16822,17000,17096,17394,17474,17874,17916,18106,18124,18173,18607,18733,18753,18783,19204,19354,19419,20311,20312,20375,20617,20698,20963,21825,21897,21898,21899,21926,21950,22038,22177,22259,22320,24088,269…	Adora2b,Adora3,Anxa3,Btk,C5ar1,Camk4,Casp1,Cd48,Cd84,Cebpa,Cxcr2,Ccr2,Cnr1,Cnr2,Cst7,Ctsc,Fcer1g,Fcgr2b,Fcgr3,Fes,Fgr,Fpr2,Gata2,Lilrb4a,Hmox1,Il13ra2,Il16,Il18rap,Il4ra,Itgb2,Jun,Lat,Lcp2,Ltbr,Lyn,Mmp8,Clec4d,Myd88,Myo1f,Cd244a,Nr4a3,Slc11a1,Pdpk1,Pirb,Prkcd,Pla2g4a,Ptafr,Rac2,Rasgrp1,Cxcl5,Cx3cl1,Spi1,Snca,Sphk1,Syk,Thbs1,Tlr1,Tlr4,Tlr6,Tnf,Tnfsf9,Plscr1,Tyrobp,Nr1h3,Vamp8,Tlr2,Dysf,Batf,Lat2,N…
4_Member	GO Biological Processes	GO:0002274	myeloid leukocyte activation	-35.3194	-31.7364	90/241	11541,11542,11745,12229,12273,12326,12362,12506,12523,12606,12765,12772,12801,12802,13011,13032,14127,14130,14131,14159,14191,14289,14461,14728,15368,16165,16170,16174,16190,16414,16476,16797,16822,17000,17096,17394,17474,17874,17916,18106,18124,18173,18607,18733,18753,18783,19204,19354,19419,20311,20312,20375,20617,20698,20963,21825,21897,21898,21899,21926,21950,22038,22177,22259,22320,24088,269…	Adora2b,Adora3,Anxa3,Btk,C5ar1,Camk4,Casp1,Cd48,Cd84,Cebpa,Cxcr2,Ccr2,Cnr1,Cnr2,Cst7,Ctsc,Fcer1g,Fcgr2b,Fcgr3,Fes,Fgr,Fpr2,Gata2,Lilrb4a,Hmox1,Il13ra2,Il16,Il18rap,Il4ra,Itgb2,Jun,Lat,Lcp2,Ltbr,Lyn,Mmp8,Clec4d,Myd88,Myo1f,Cd244a,Nr4a3,Slc11a1,Pdpk1,Pirb,Prkcd,Pla2g4a,Ptafr,Rac2,Rasgrp1,Cxcl5,Cx3cl1,Spi1,Snca,Sphk1,Syk,Thbs1,Tlr1,Tlr4,Tlr6,Tnf,Tnfsf9,Plscr1,Tyrobp,Nr1h3,Vamp8,Tlr2,Dysf,Batf,Lat2,N…
4_Member	GO Biological Processes	GO:0002366	leukocyte activation involved in immune response	-22.3738	-19.6037	83/300	11486,11541,11542,11745,11765,12051,12229,12487,12523,12772,14127,14159,14190,14191,14461,14462,14728,15284,15368,15894,16149,16165,16190,16193,16194,16408,16414,16797,16842,16852,16854,16952,17085,17096,17474,17874,17916,18106,18124,18173,18607,18826,19204,19229,19264,19354,19419,20297,20737,20848,20963,21898,21946,22177,22256,22320,23882,26903,50931,53314,54519,56619,56708,56743,57757,57765,605…	Ada,Adora2b,Adora3,Anxa3,Ap1g1,Bcl3,Btk,Cd28,Cd84,Ccr2,Fcer1g,Fes,Fgl2,Fgr,Gata2,Gata3,Lilrb4a,Hlx,Hmox1,Icam1,Cd74,Il13ra2,Il4ra,Il6,Il6ra,Itgal,Itgb2,Lat,Lef1,Lgals1,Lgals3,Anxa1,Ly9,Lyn,Clec4d,Myd88,Myo1f,Cd244a,Nr4a3,Slc11a1,Pdpk1,Lcp1,Ptafr,Ptk2b,Ptprc,Rac2,Rasgrp1,Ccl20,Spn,Stat3,Syk,Tlr4,Pglyrp1,Tyrobp,Ung,Vamp8,Gadd45g,Dysf,Il27ra,Batf,Apbb1ip,Clec4e,Clcf1,Lat2,Pglyrp2,Tbx21,Il21,Nmi,Ifi3…
4_Member	GO Biological Processes	GO:0002263	cell activation involved in immune response	-21.9612	-19.2435	83/304	11486,11541,11542,11745,11765,12051,12229,12487,12523,12772,14127,14159,14190,14191,14461,14462,14728,15284,15368,15894,16149,16165,16190,16193,16194,16408,16414,16797,16842,16852,16854,16952,17085,17096,17474,17874,17916,18106,18124,18173,18607,18826,19204,19229,19264,19354,19419,20297,20737,20848,20963,21898,21946,22177,22256,22320,23882,26903,50931,53314,54519,56619,56708,56743,57757,57765,605…	Ada,Adora2b,Adora3,Anxa3,Ap1g1,Bcl3,Btk,Cd28,Cd84,Ccr2,Fcer1g,Fes,Fgl2,Fgr,Gata2,Gata3,Lilrb4a,Hlx,Hmox1,Icam1,Cd74,Il13ra2,Il4ra,Il6,Il6ra,Itgal,Itgb2,Lat,Lef1,Lgals1,Lgals3,Anxa1,Ly9,Lyn,Clec4d,Myd88,Myo1f,Cd244a,Nr4a3,Slc11a1,Pdpk1,Lcp1,Ptafr,Ptk2b,Ptprc,Rac2,Rasgrp1,Ccl20,Spn,Stat3,Syk,Tlr4,Pglyrp1,Tyrobp,Ung,Vamp8,Gadd45g,Dysf,Il27ra,Batf,Apbb1ip,Clec4e,Clcf1,Lat2,Pglyrp2,Tbx21,Il21,Nmi,Ifi3…
4_Member	GO Biological Processes	GO:0045576	mast cell activation	-18.3658	-15.8854	37/81	11541,11542,12229,12506,12523,12801,12802,14127,14130,14131,14159,14191,14461,14728,15368,16165,16190,16797,16822,17096,18124,18607,19354,19419,20963,21898,22038,22320,56743,70450,74734,217303,217304,225825,237625,246746,380732	Adora2b,Adora3,Btk,Cd48,Cd84,Cnr1,Cnr2,Fcer1g,Fcgr2b,Fcgr3,Fes,Fgr,Gata2,Lilrb4a,Hmox1,Il13ra2,Il4ra,Lat,Lcp2,Lyn,Nr4a3,Pdpk1,Rac2,Rasgrp1,Syk,Tlr4,Plscr1,Vamp8,Lat2,Unc13d,Rhoh,Cd300a,Cd300lb,Cd226,Pla2g3,Cd300lf,Milr1
4_Member	GO Biological Processes	GO:0002444	myeloid leukocyte mediated immunity	-18.0553	-15.5972	43/110	11541,11542,11745,11846,12229,12523,12772,14127,14129,14131,14159,14191,14461,14825,15368,16165,16190,16414,16797,17096,17874,17916,17969,18124,18607,19204,19354,19419,20311,20963,22177,22320,56200,56743,58217,70450,74732,217303,217304,230073,237625,266632,380732	Adora2b,Adora3,Anxa3,Arg1,Btk,Cd84,Ccr2,Fcer1g,Fcgr1,Fcgr3,Fes,Fgr,Gata2,Cxcl1,Hmox1,Il13ra2,Il4ra,Itgb2,Lat,Lyn,Myd88,Myo1f,Ncf1,Nr4a3,Pdpk1,Ptafr,Rac2,Rasgrp1,Cxcl5,Syk,Tyrobp,Vamp8,Ddx21,Lat2,Trem1,Unc13d,Stx11,Cd300a,Cd300lb,Ddx58,Pla2g3,Irak4,Milr1
4_Member	GO Biological Processes	GO:0002275	myeloid cell activation involved in immune response	-16.3973	-14.0573	39/100	11541,11542,11745,12229,12523,12772,14127,14159,14191,14461,14728,15368,16165,16190,16414,16797,17096,17874,17916,18124,18607,19204,19354,19419,20963,22177,22320,26903,56743,64685,70110,70450,74732,77125,84112,216161,217303,237625,380732	Adora2b,Adora3,Anxa3,Btk,Cd84,Ccr2,Fcer1g,Fes,Fgr,Gata2,Lilrb4a,Hmox1,Il13ra2,Il4ra,Itgb2,Lat,Lyn,Myd88,Myo1f,Nr4a3,Pdpk1,Ptafr,Rac2,Rasgrp1,Syk,Tyrobp,Vamp8,Dysf,Lat2,Nmi,Ifi35,Unc13d,Stx11,Il33,Sucnr1,Sbno2,Cd300a,Pla2g3,Milr1
4_Member	GO Biological Processes	GO:0033003	regulation of mast cell activation	-13.8351	-11.6471	27/58	11541,11542,12523,12801,12802,14127,14159,14191,14461,14728,15368,16165,16190,17096,18124,18607,19354,20963,22038,22320,70450,217303,217304,225825,237625,246746,380732	Adora2b,Adora3,Cd84,Cnr1,Cnr2,Fcer1g,Fes,Fgr,Gata2,Lilrb4a,Hmox1,Il13ra2,Il4ra,Lyn,Nr4a3,Pdpk1,Rac2,Syk,Plscr1,Vamp8,Unc13d,Cd300a,Cd300lb,Cd226,Pla2g3,Cd300lf,Milr1
4_Member	GO Biological Processes	GO:0043299	leukocyte degranulation	-13.6241	-11.4448	31/77	11541,11542,11745,11765,12229,12523,12772,14127,14159,14191,14461,15368,16165,16190,16414,16797,17096,17916,18124,18607,19204,19354,19419,20963,22320,56743,70450,74732,217303,237625,380732	Adora2b,Adora3,Anxa3,Ap1g1,Btk,Cd84,Ccr2,Fcer1g,Fes,Fgr,Gata2,Hmox1,Il13ra2,Il4ra,Itgb2,Lat,Lyn,Myo1f,Nr4a3,Pdpk1,Ptafr,Rac2,Rasgrp1,Syk,Vamp8,Lat2,Unc13d,Stx11,Cd300a,Pla2g3,Milr1
4_Member	GO Biological Processes	GO:0002886	regulation of myeloid leukocyte mediated immunity	-13.4925	-11.3189	30/73	11541,11542,11846,12229,12523,12772,14127,14129,14131,14159,14191,14461,14825,15368,16165,16190,16414,17096,18607,19204,19354,20311,20963,22177,22320,56200,70450,217303,230073,237625	Adora2b,Adora3,Arg1,Btk,Cd84,Ccr2,Fcer1g,Fcgr1,Fcgr3,Fes,Fgr,Gata2,Cxcl1,Hmox1,Il13ra2,Il4ra,Itgb2,Lyn,Pdpk1,Ptafr,Rac2,Cxcl5,Syk,Tyrobp,Vamp8,Ddx21,Unc13d,Cd300a,Ddx58,Pla2g3
4_Member	GO Biological Processes	GO:0006887	exocytosis	-13.246	-11.0807	80/392	11441,11541,11542,11549,11745,11765,11938,12229,12523,12768,12772,12919,14127,14159,14161,14191,14461,15368,15558,16165,16190,16414,16500,16797,16952,17096,17886,17916,18124,18442,18607,19204,19354,19419,19712,20617,20963,20969,20971,20973,20979,21928,22320,26875,54204,54524,54526,56193,56743,58994,66725,67295,68404,68428,69908,69938,70450,71709,74732,77579,80718,83762,108030,108043,207227,217303…	Chrna7,Adora2b,Adora3,Adra1a,Anxa3,Ap1g1,Atp2a2,Btk,Cd84,Ccr1,Ccr2,Crhbp,Fcer1g,Fes,Fga,Fgr,Gata2,Hmox1,Htr2a,Il13ra2,Il4ra,Itgb2,Kcnb1,Lat,Anxa1,Lyn,Myh9,Myo1f,Nr4a3,P2ry2,Pdpk1,Ptafr,Rac2,Rasgrp1,Rest,Snca,Syk,Sdc1,Sdc4,Syngr2,Syt1,Tnfaip2,Vamp8,Pclo,Septin1,Syt6,Syt10,Plek,Lat2,Smpd3,Lrrk2,Rab3c,Nrn1,Steap3,Rab3b,Scrn1,Unc13d,Syde1,Stx11,Myh10,Rab27b,Otof,Lin7a,Chrnb3,Stxbp5l,Cd300a,Slc17a9,Cp…
4_Member	GO Biological Processes	GO:0060627	regulation of vesicle-mediated transport	-12.6944	-10.5585	105/597	11441,11472,11541,11542,11549,11765,11938,12217,12306,12475,12476,12483,12491,12512,12523,12554,12772,12798,13057,13132,14127,14129,14130,14131,14159,14161,14191,14289,14461,15216,15368,15558,16165,16176,16185,16186,16190,16414,16500,16854,16952,17096,17698,18173,18442,18607,18783,18787,19128,19204,19264,19288,19354,19712,20296,20617,20660,20698,20963,20969,20971,20979,21926,22038,22041,22259,223…	Chrna7,Actn2,Adora2b,Adora3,Adra1a,Ap1g1,Atp2a2,Bsn,Anxa2,Cd14,Cd151,Cd22,Cd36,Cd63,Cd84,Cdh13,Ccr2,Cnn2,Cyba,Dab2,Fcer1g,Fcgr1,Fcgr2b,Fcgr3,Fes,Fga,Fgr,Fpr2,Gata2,Hfe,Hmox1,Htr2a,Il13ra2,Il1b,Il2rb,Il2rg,Il4ra,Itgb2,Kcnb1,Lgals3,Anxa1,Lyn,Msn,Slc11a1,P2ry2,Pdpk1,Pla2g4a,Serpine1,Pros1,Ptafr,Ptprc,Ptx3,Rac2,Rest,Ccl2,Snca,Sorl1,Sphk1,Syk,Sdc1,Sdc4,Syt1,Tnf,Plscr1,Trf,Nr1h3,Vamp8,Ezr,Tlr2,Pclo,Dys…
4_Member	GO Biological Processes	GO:0002279	mast cell activation involved in immune response	-12.5625	-10.4343	25/55	11541,11542,12229,12523,14127,14159,14191,14461,14728,15368,16165,16190,16797,17096,18124,18607,19354,19419,20963,22320,56743,70450,217303,237625,380732	Adora2b,Adora3,Btk,Cd84,Fcer1g,Fes,Fgr,Gata2,Lilrb4a,Hmox1,Il13ra2,Il4ra,Lat,Lyn,Nr4a3,Pdpk1,Rac2,Rasgrp1,Syk,Vamp8,Lat2,Unc13d,Cd300a,Pla2g3,Milr1
4_Member	GO Biological Processes	GO:0043303	mast cell degranulation	-12.0413	-9.94255	24/53	11541,11542,12229,12523,14127,14159,14191,14461,15368,16165,16190,16797,17096,18124,18607,19354,19419,20963,22320,56743,70450,217303,237625,380732	Adora2b,Adora3,Btk,Cd84,Fcer1g,Fes,Fgr,Gata2,Hmox1,Il13ra2,Il4ra,Lat,Lyn,Nr4a3,Pdpk1,Rac2,Rasgrp1,Syk,Vamp8,Lat2,Unc13d,Cd300a,Pla2g3,Milr1
4_Member	GO Biological Processes	GO:0002448	mast cell mediated immunity	-11.8219	-9.74174	24/54	11541,11542,12229,12523,14127,14159,14191,14461,15368,16165,16190,16797,17096,18124,18607,19354,19419,20963,22320,56743,70450,217303,237625,380732	Adora2b,Adora3,Btk,Cd84,Fcer1g,Fes,Fgr,Gata2,Hmox1,Il13ra2,Il4ra,Lat,Lyn,Nr4a3,Pdpk1,Rac2,Rasgrp1,Syk,Vamp8,Lat2,Unc13d,Cd300a,Pla2g3,Milr1
4_Member	GO Biological Processes	GO:0045055	regulated exocytosis	-11.6373	-9.56839	59/264	11441,11541,11542,11549,11745,11765,11938,12229,12523,12772,12919,14127,14159,14191,14461,15368,15558,16165,16190,16414,16500,16797,17096,17886,17916,18124,18442,18607,19204,19354,19419,19712,20617,20963,20973,20979,22320,26875,54524,54526,56193,56743,66725,68404,70450,71709,74732,83762,108043,207227,217303,235415,237625,238988,319508,320127,320405,380732,382018	Chrna7,Adora2b,Adora3,Adra1a,Anxa3,Ap1g1,Atp2a2,Btk,Cd84,Ccr2,Crhbp,Fcer1g,Fes,Fgr,Gata2,Hmox1,Htr2a,Il13ra2,Il4ra,Itgb2,Kcnb1,Lat,Lyn,Myh9,Myo1f,Nr4a3,P2ry2,Pdpk1,Ptafr,Rac2,Rasgrp1,Rest,Snca,Syk,Syngr2,Syt1,Vamp8,Pclo,Syt6,Syt10,Plek,Lat2,Lrrk2,Nrn1,Unc13d,Syde1,Stx11,Otof,Chrnb3,Stxbp5l,Cd300a,Cplx3,Pla2g3,Erc2,Syt15,Dgki,Cadps2,Milr1,Unc13a
4_Member	GO Biological Processes	GO:0033006	regulation of mast cell activation involved in immune response	-10.1159	-8.1861	19/40	11541,11542,12523,14127,14159,14191,14461,14728,15368,16165,16190,17096,18607,19354,20963,22320,70450,217303,237625	Adora2b,Adora3,Cd84,Fcer1g,Fes,Fgr,Gata2,Lilrb4a,Hmox1,Il13ra2,Il4ra,Lyn,Pdpk1,Rac2,Syk,Vamp8,Unc13d,Cd300a,Pla2g3
4_Member	GO Biological Processes	GO:0043300	regulation of leukocyte degranulation	-9.98197	-8.06172	22/54	11541,11542,11765,12523,12772,14127,14159,14191,14461,15368,16165,16190,16414,17096,18607,19204,19354,20963,22320,70450,217303,237625	Adora2b,Adora3,Ap1g1,Cd84,Ccr2,Fcer1g,Fes,Fgr,Gata2,Hmox1,Il13ra2,Il4ra,Itgb2,Lyn,Pdpk1,Ptafr,Rac2,Syk,Vamp8,Unc13d,Cd300a,Pla2g3
4_Member	GO Biological Processes	GO:0043304	regulation of mast cell degranulation	-9.59037	-7.70633	18/38	11541,11542,12523,14127,14159,14191,14461,15368,16165,16190,17096,18607,19354,20963,22320,70450,217303,237625	Adora2b,Adora3,Cd84,Fcer1g,Fes,Fgr,Gata2,Hmox1,Il13ra2,Il4ra,Lyn,Pdpk1,Rac2,Syk,Vamp8,Unc13d,Cd300a,Pla2g3
4_Member	GO Biological Processes	GO:0017157	regulation of exocytosis	-9.3226	-7.4514	51/240	11441,11541,11542,11549,11765,11938,12523,12772,14127,14159,14161,14191,14461,15368,15558,16165,16190,16414,16500,16952,17096,18442,18607,19204,19354,19712,20617,20963,20969,20971,20979,22320,26875,54204,54524,54526,58994,66725,67295,68404,69908,70450,80718,108043,207227,217303,237625,319508,320051,320127,320405	Chrna7,Adora2b,Adora3,Adra1a,Ap1g1,Atp2a2,Cd84,Ccr2,Fcer1g,Fes,Fga,Fgr,Gata2,Hmox1,Htr2a,Il13ra2,Il4ra,Itgb2,Kcnb1,Anxa1,Lyn,P2ry2,Pdpk1,Ptafr,Rac2,Rest,Snca,Syk,Sdc1,Sdc4,Syt1,Vamp8,Pclo,Septin1,Syt6,Syt10,Smpd3,Lrrk2,Rab3c,Nrn1,Rab3b,Unc13d,Rab27b,Chrnb3,Stxbp5l,Cd300a,Pla2g3,Syt15,Exph5,Dgki,Cadps2
4_Member	GO Biological Processes	GO:0032418	lysosome localization	-8.26393	-6.47097	25/81	11541,11542,12229,12523,14127,14159,14191,14461,15368,16165,16190,16797,17096,17886,18124,18607,19354,19419,20963,22320,56743,70450,217303,237625,380732	Adora2b,Adora3,Btk,Cd84,Fcer1g,Fes,Fgr,Gata2,Hmox1,Il13ra2,Il4ra,Lat,Lyn,Myh9,Nr4a3,Pdpk1,Rac2,Rasgrp1,Syk,Vamp8,Lat2,Unc13d,Cd300a,Pla2g3,Milr1
4_Member	GO Biological Processes	GO:1903305	regulation of regulated secretory pathway	-7.17699	-5.46982	38/178	11441,11541,11542,11549,11765,11938,12523,12772,14127,14159,14191,14461,15368,15558,16165,16190,16414,16500,17096,18442,18607,19204,19354,19712,20963,20979,22320,54524,54526,66725,68404,70450,108043,207227,217303,237625,319508,320127	Chrna7,Adora2b,Adora3,Adra1a,Ap1g1,Atp2a2,Cd84,Ccr2,Fcer1g,Fes,Fgr,Gata2,Hmox1,Htr2a,Il13ra2,Il4ra,Itgb2,Kcnb1,Lyn,P2ry2,Pdpk1,Ptafr,Rac2,Rest,Syk,Syt1,Vamp8,Syt6,Syt10,Lrrk2,Nrn1,Unc13d,Chrnb3,Stxbp5l,Cd300a,Pla2g3,Syt15,Dgki
4_Member	GO Biological Processes	GO:0045921	positive regulation of exocytosis	-5.71182	-4.16089	24/100	11541,11542,11765,14127,14161,14191,14461,16190,16414,16500,19204,20617,20963,20969,20971,20979,22320,54526,58994,70450,80718,237625,320051,320405	Adora2b,Adora3,Ap1g1,Fcer1g,Fga,Fgr,Gata2,Il4ra,Itgb2,Kcnb1,Ptafr,Snca,Syk,Sdc1,Sdc4,Syt1,Vamp8,Syt10,Smpd3,Unc13d,Rab27b,Pla2g3,Exph5,Cadps2
4_Member	GO Biological Processes	GO:0043302	positive regulation of leukocyte degranulation	-4.80284	-3.35918	12/35	11541,11542,11765,14127,14191,14461,16190,16414,19204,20963,22320,237625	Adora2b,Adora3,Ap1g1,Fcer1g,Fgr,Gata2,Il4ra,Itgb2,Ptafr,Syk,Vamp8,Pla2g3
4_Member	GO Biological Processes	GO:0033005	positive regulation of mast cell activation	-4.6611	-3.23242	12/36	11541,11542,14127,14191,14461,16190,18124,20963,22320,217304,225825,237625	Adora2b,Adora3,Fcer1g,Fgr,Gata2,Il4ra,Nr4a3,Syk,Vamp8,Cd300lb,Cd226,Pla2g3
4_Member	GO Biological Processes	GO:1903307	positive regulation of regulated secretory pathway	-4.52172	-3.1119	16/61	11541,11542,11765,14127,14191,14461,16190,16414,16500,19204,20963,20979,22320,54526,70450,237625	Adora2b,Adora3,Ap1g1,Fcer1g,Fgr,Gata2,Il4ra,Itgb2,Kcnb1,Ptafr,Syk,Syt1,Vamp8,Syt10,Unc13d,Pla2g3
4_Member	GO Biological Processes	GO:0033008	positive regulation of mast cell activation involved in immune response	-4.08295	-2.7299	9/24	11541,11542,14127,14191,14461,16190,20963,22320,237625	Adora2b,Adora3,Fcer1g,Fgr,Gata2,Il4ra,Syk,Vamp8,Pla2g3
4_Member	GO Biological Processes	GO:0043306	positive regulation of mast cell degranulation	-4.08295	-2.7299	9/24	11541,11542,14127,14191,14461,16190,20963,22320,237625	Adora2b,Adora3,Fcer1g,Fgr,Gata2,Il4ra,Syk,Vamp8,Pla2g3
4_Member	GO Biological Processes	GO:0051656	establishment of organelle localization	-3.00199	-1.81866	52/399	11541,11542,11799,12229,12523,14127,14159,14191,14461,15368,16165,16190,16797,17096,17886,17913,17916,18124,18607,19354,19419,20617,20963,22320,22350,24063,26875,54141,54204,56743,64009,66725,67177,67849,68861,69737,70450,72400,77097,77579,80718,108030,212733,217303,225898,228421,228785,231646,237625,246177,380732,381293	Adora2b,Adora3,Birc5,Btk,Cd84,Fcer1g,Fes,Fgr,Gata2,Hmox1,Il13ra2,Il4ra,Lat,Lyn,Myh9,Myo1c,Myo1f,Nr4a3,Pdpk1,Rac2,Rasgrp1,Snca,Syk,Vamp8,Ezr,Spry1,Pclo,Spag5,Septin1,Lat2,Syne1,Lrrk2,Cdt1,Cdca5,Dipk2a,Ttl,Unc13d,Pinx1,Tanc2,Myh10,Rab27b,Lin7a,Bicdl2,Cd300a,Eml3,Kif18a,Mylk2,Myo1h,Pla2g3,Myo1g,Milr1,Kif14
5_Summary	GO Biological Processes	GO:0042110	T cell activation	-32.9167	-29.4586	136/528	11441,11486,11501,11634,11846,12047,12051,12192,12193,12394,12399,12445,12476,12481,12487,12500,12501,12502,12504,12505,12506,12524,12525,12608,12703,12767,12772,13024,13653,13655,14102,14127,14190,14462,14728,14960,14961,15170,15216,15284,15507,15894,15930,16008,16149,16176,16186,16190,16193,16194,16197,16408,16411,16414,16428,16797,16818,16842,16852,16854,16952,17085,17474,17698,17886,18106,181…	Chrna7,Ada,Adam8,Aire,Arg1,Bcl2a1d,Bcl3,Zfp36l1,Zfp36l2,Runx1,Runx3,Ccnd3,Cd151,Cd2,Cd28,Cd3d,Cd3e,Cd3g,Cd4,Cd44,Cd48,Cd86,Cd8a,Cebpb,Socs1,Cxcr4,Ccr2,Ctla2a,Egr1,Egr3,Fas,Fcer1g,Fgl2,Gata3,Lilrb4a,H2-Aa,H2-Ab1,Ptpn6,Hfe,Hlx,Hspb1,Icam1,Ido1,Igfbp2,Cd74,Il1b,Il2rg,Il4ra,Il6,Il6ra,Il7r,Itgal,Itgax,Itgb2,Itk,Lat,Lck,Lef1,Lgals1,Lgals3,Anxa1,Ly9,Clec4d,Msn,Myh9,Cd244a,Slc11a1,Lcp1,Pnp,Ptpn22,Ptprc,R…
5_Member	GO Biological Processes	GO:0042110	T cell activation	-32.9167	-29.4586	136/528	11441,11486,11501,11634,11846,12047,12051,12192,12193,12394,12399,12445,12476,12481,12487,12500,12501,12502,12504,12505,12506,12524,12525,12608,12703,12767,12772,13024,13653,13655,14102,14127,14190,14462,14728,14960,14961,15170,15216,15284,15507,15894,15930,16008,16149,16176,16186,16190,16193,16194,16197,16408,16411,16414,16428,16797,16818,16842,16852,16854,16952,17085,17474,17698,17886,18106,181…	Chrna7,Ada,Adam8,Aire,Arg1,Bcl2a1d,Bcl3,Zfp36l1,Zfp36l2,Runx1,Runx3,Ccnd3,Cd151,Cd2,Cd28,Cd3d,Cd3e,Cd3g,Cd4,Cd44,Cd48,Cd86,Cd8a,Cebpb,Socs1,Cxcr4,Ccr2,Ctla2a,Egr1,Egr3,Fas,Fcer1g,Fgl2,Gata3,Lilrb4a,H2-Aa,H2-Ab1,Ptpn6,Hfe,Hlx,Hspb1,Icam1,Ido1,Igfbp2,Cd74,Il1b,Il2rg,Il4ra,Il6,Il6ra,Il7r,Itgal,Itgax,Itgb2,Itk,Lat,Lck,Lef1,Lgals1,Lgals3,Anxa1,Ly9,Clec4d,Msn,Myh9,Cd244a,Slc11a1,Lcp1,Pnp,Ptpn22,Ptprc,R…
5_Member	GO Biological Processes	GO:0098609	cell-cell adhesion	-31.7255	-28.3186	171/783	11486,11501,11658,11689,11829,11846,11899,12162,12192,12394,12399,12481,12487,12501,12504,12505,12508,12524,12527,12554,12562,12564,12565,12608,12628,12703,12739,12741,12772,12774,12939,13078,13640,13655,14042,14161,14190,14268,14462,14537,14726,14960,14961,15117,15170,15216,15284,15507,15894,15896,15930,16007,16008,16149,16176,16181,16186,16190,16193,16197,16399,16402,16403,16404,16408,16411,164…	Ada,Adam8,Alcam,Alox5,Aqp4,Arg1,Astn1,Bmp7,Zfp36l1,Runx1,Runx3,Cd2,Cd28,Cd3e,Cd4,Cd44,Cd53,Cd86,Cd9,Cdh13,Cdh5,Cdh8,Cdh9,Cebpb,Cfh,Socs1,Cldn3,Cldn5,Ccr2,Ccr5,Pcdha7,Cyp1b1,Efna5,Egr3,Ext1,Fga,Fgl2,Fn1,Gata3,Gcnt1,Pdpn,H2-Aa,H2-Ab1,Has2,Ptpn6,Hfe,Hlx,Hspb1,Icam1,Icam2,Ido1,Ccn1,Igfbp2,Cd74,Il1b,Il1rn,Il2rg,Il4ra,Il6,Il7r,Itga2b,Itga5,Itga6,Itga7,Itgal,Itgax,Itgb2,Itgb7,Lck,Lef1,Lgals1,Lgals3,Anxa…
5_Member	GO Biological Processes	GO:0030155	regulation of cell adhesion	-30.5171	-27.156	162/735	11486,11501,11601,11689,11815,11846,11854,12162,12182,12394,12399,12487,12491,12501,12504,12505,12512,12524,12527,12554,12608,12703,12766,12767,12772,12774,12977,13078,13132,13640,13655,13836,14159,14161,14190,14234,14268,14366,14462,14726,14960,14961,15117,15170,15216,15284,15507,15894,15930,16007,16008,16149,16176,16181,16186,16190,16193,16197,16402,16403,16408,16414,16818,16842,16852,16854,168…	Ada,Adam8,Angpt2,Alox5,Apod,Arg1,Rhod,Bmp7,Bst1,Runx1,Runx3,Cd28,Cd36,Cd3e,Cd4,Cd44,Cd63,Cd86,Cd9,Cdh13,Cebpb,Socs1,Cxcr3,Cxcr4,Ccr2,Ccr5,Csf1,Cyp1b1,Dab2,Efna5,Egr3,Epha2,Fes,Fga,Fgl2,Foxc2,Fn1,Fzd4,Gata3,Pdpn,H2-Aa,H2-Ab1,Has2,Ptpn6,Hfe,Hlx,Hspb1,Icam1,Ido1,Ccn1,Igfbp2,Cd74,Il1b,Il1rn,Il2rg,Il4ra,Il6,Il7r,Itga5,Itga6,Itgal,Itgb2,Lck,Lef1,Lgals1,Lgals3,Lif,Anxa1,Lyn,Mmp12,Mmp14,Myo1f,Nid1,Ninj1,…
5_Member	GO Biological Processes	GO:0002694	regulation of leukocyte activation	-30.0158	-26.696	156/699	11486,11501,11541,11542,11765,11846,12182,12192,12193,12229,12394,12399,12483,12487,12494,12501,12504,12505,12523,12524,12575,12606,12608,12703,12772,12801,12802,13011,13024,13032,13655,14102,14127,14130,14159,14190,14191,14461,14462,14728,14960,14961,15170,15216,15284,15368,15507,15930,16008,16071,16149,16165,16170,16176,16186,16190,16193,16197,16408,16414,16797,16818,16842,16852,16854,16952,170…	Ada,Adam8,Adora2b,Adora3,Ap1g1,Arg1,Bst1,Zfp36l1,Zfp36l2,Btk,Runx1,Runx3,Cd22,Cd28,Cd38,Cd3e,Cd4,Cd44,Cd84,Cd86,Cdkn1a,Cebpa,Cebpb,Socs1,Ccr2,Cnr1,Cnr2,Cst7,Ctla2a,Ctsc,Egr3,Fas,Fcer1g,Fcgr2b,Fes,Fgl2,Fgr,Gata2,Gata3,Lilrb4a,H2-Aa,H2-Ab1,Ptpn6,Hfe,Hlx,Hmox1,Hspb1,Ido1,Igfbp2,Igkc,Cd74,Il13ra2,Il16,Il1b,Il2rg,Il4ra,Il6,Il7r,Itgal,Itgb2,Lat,Lck,Lef1,Lgals1,Lgals3,Anxa1,Lyn,Mmp14,Mmp8,Clec4d,Myd88,C…
5_Member	GO Biological Processes	GO:0050865	regulation of cell activation	-29.8696	-26.5876	162/744	11486,11501,11541,11542,11765,11846,12182,12192,12193,12229,12394,12399,12483,12487,12494,12501,12504,12505,12523,12524,12527,12575,12606,12608,12703,12772,12801,12802,13011,13024,13032,13655,14102,14127,14130,14159,14190,14191,14461,14462,14726,14728,14960,14961,15170,15216,15284,15368,15507,15930,16008,16071,16149,16165,16170,16176,16186,16190,16193,16197,16408,16414,16797,16818,16842,16852,168…	Ada,Adam8,Adora2b,Adora3,Ap1g1,Arg1,Bst1,Zfp36l1,Zfp36l2,Btk,Runx1,Runx3,Cd22,Cd28,Cd38,Cd3e,Cd4,Cd44,Cd84,Cd86,Cd9,Cdkn1a,Cebpa,Cebpb,Socs1,Ccr2,Cnr1,Cnr2,Cst7,Ctla2a,Ctsc,Egr3,Fas,Fcer1g,Fcgr2b,Fes,Fgl2,Fgr,Gata2,Gata3,Pdpn,Lilrb4a,H2-Aa,H2-Ab1,Ptpn6,Hfe,Hlx,Hmox1,Hspb1,Ido1,Igfbp2,Igkc,Cd74,Il13ra2,Il16,Il1b,Il2rg,Il4ra,Il6,Il7r,Itgal,Itgb2,Lat,Lck,Lef1,Lgals1,Lgals3,Anxa1,Lyn,Mmp14,Mmp8,Clec4…
5_Member	GO Biological Processes	GO:0007159	leukocyte cell-cell adhesion	-27.12	-24.1206	99/353	11486,11501,11689,11846,12162,12394,12399,12487,12501,12504,12505,12524,12608,12628,12703,12772,13655,14042,14190,14462,14537,14960,14961,15117,15170,15216,15284,15507,15894,15930,16008,16149,16176,16186,16190,16193,16197,16402,16408,16414,16421,16818,16842,16852,16854,16952,17698,18106,18124,18613,18950,19204,19260,19264,19354,19419,20201,20202,20296,20343,20344,20555,20737,20850,20963,20971,218…	Ada,Adam8,Alox5,Arg1,Bmp7,Runx1,Runx3,Cd28,Cd3e,Cd4,Cd44,Cd86,Cebpb,Cfh,Socs1,Ccr2,Egr3,Ext1,Fgl2,Gata3,Gcnt1,H2-Aa,H2-Ab1,Has2,Ptpn6,Hfe,Hlx,Hspb1,Icam1,Ido1,Igfbp2,Cd74,Il1b,Il2rg,Il4ra,Il6,Il7r,Itga5,Itgal,Itgb2,Itgb7,Lck,Lef1,Lgals1,Lgals3,Anxa1,Msn,Cd244a,Nr4a3,Pecam1,Pnp,Ptafr,Ptpn22,Ptprc,Rac2,Rasgrp1,S100a8,S100a9,Ccl2,Sell,Selp,Slfn1,Spn,Stat5a,Syk,Sdc4,Thbs1,Tnf,Tnfsf11,Tnfsf9,Zap70,Ikz…
5_Member	GO Biological Processes	GO:0045785	positive regulation of cell adhesion	-25.7688	-22.8226	111/443	11486,11501,11689,11854,12162,12394,12399,12487,12491,12501,12504,12505,12512,12524,12554,12703,12772,12774,12977,13132,13655,14161,14234,14268,14462,14726,14960,14961,15117,15170,15284,15894,16007,16008,16149,16176,16186,16190,16193,16197,16402,16403,16408,16414,16818,16842,16852,16878,16952,18073,18081,18106,18124,18552,18793,18950,19204,19229,19260,19264,19419,20130,20194,20296,20312,20344,207…	Ada,Adam8,Alox5,Rhod,Bmp7,Runx1,Runx3,Cd28,Cd36,Cd3e,Cd4,Cd44,Cd63,Cd86,Cdh13,Socs1,Ccr2,Ccr5,Csf1,Dab2,Egr3,Fga,Foxc2,Fn1,Gata3,Pdpn,H2-Aa,H2-Ab1,Has2,Ptpn6,Hlx,Icam1,Ccn1,Igfbp2,Cd74,Il1b,Il2rg,Il4ra,Il6,Il7r,Itga5,Itga6,Itgal,Itgb2,Lck,Lef1,Lgals1,Lif,Anxa1,Nid1,Ninj1,Cd244a,Nr4a3,Pcsk5,Plaur,Pnp,Ptafr,Ptk2b,Ptpn22,Ptprc,Rasgrp1,Rras,S100a10,Ccl2,Cx3cl1,Selp,Spn,Spp1,Stat5a,Syk,Sdc4,Tgm2,Thbs1…
5_Member	GO Biological Processes	GO:0002521	leukocyte differentiation	-25.7216	-22.7918	135/608	11486,11501,11634,12047,12051,12192,12193,12229,12306,12326,12370,12394,12399,12487,12500,12501,12502,12504,12505,12525,12606,12608,12703,12768,12772,12977,12985,13024,13653,13655,13836,14102,14127,14159,14190,14461,14462,14960,14961,15163,15170,15284,15507,16071,16149,16176,16186,16190,16193,16194,16197,16428,16476,16818,16842,16852,16878,16952,17000,17085,17096,17387,17474,17869,18733,18795,189…	Ada,Adam8,Aire,Bcl2a1d,Bcl3,Zfp36l1,Zfp36l2,Btk,Anxa2,Camk4,Casp8,Runx1,Runx3,Cd28,Cd3d,Cd3e,Cd3g,Cd4,Cd44,Cd8a,Cebpa,Cebpb,Socs1,Ccr1,Ccr2,Csf1,Csf3,Ctla2a,Egr1,Egr3,Epha2,Fas,Fcer1g,Fes,Fgl2,Gata2,Gata3,H2-Aa,H2-Ab1,Hcls1,Ptpn6,Hlx,Hspb1,Igkc,Cd74,Il1b,Il2rg,Il4ra,Il6,Il6ra,Il7r,Itk,Jun,Lck,Lef1,Lgals1,Lif,Anxa1,Ltbr,Ly9,Lyn,Mmp14,Clec4d,Myc,Pirb,Plcb1,Pnp,Ptk2b,Ptpn22,Ptprc,Rasgrp1,Rbp1,Ripk1,…
5_Member	GO Biological Processes	GO:0022407	regulation of cell-cell adhesion	-22.1396	-19.412	103/432	11486,11501,11689,11846,12162,12394,12399,12487,12501,12504,12505,12524,12527,12608,12703,12772,12774,13640,13655,14161,14190,14462,14726,14960,14961,15117,15170,15216,15284,15507,15894,15930,16008,16149,16176,16181,16186,16190,16193,16197,16403,16408,16414,16818,16842,16852,16854,16952,17096,18106,18124,18132,18753,18793,18950,19204,19260,19264,19419,20296,20312,20344,20555,20737,20850,20963,209…	Ada,Adam8,Alox5,Arg1,Bmp7,Runx1,Runx3,Cd28,Cd3e,Cd4,Cd44,Cd86,Cd9,Cebpb,Socs1,Ccr2,Ccr5,Efna5,Egr3,Fga,Fgl2,Gata3,Pdpn,H2-Aa,H2-Ab1,Has2,Ptpn6,Hfe,Hlx,Hspb1,Icam1,Ido1,Igfbp2,Cd74,Il1b,Il1rn,Il2rg,Il4ra,Il6,Il7r,Itga6,Itgal,Itgb2,Lck,Lef1,Lgals1,Lgals3,Anxa1,Lyn,Cd244a,Nr4a3,Notch4,Prkcd,Plaur,Pnp,Ptafr,Ptpn22,Ptprc,Rasgrp1,Ccl2,Cx3cl1,Selp,Slfn1,Spn,Stat5a,Syk,Sdc4,Tnf,Tnfsf11,Tnfsf9,Tnr,Zap70,I…
5_Member	GO Biological Processes	GO:1903037	regulation of leukocyte cell-cell adhesion	-21.5835	-18.9125	84/314	11486,11501,11689,11846,12394,12399,12487,12501,12504,12505,12524,12608,12703,12772,13655,14190,14462,14960,14961,15117,15170,15216,15284,15507,15894,15930,16008,16149,16176,16186,16190,16193,16197,16408,16414,16818,16842,16852,16854,16952,18106,18124,18950,19204,19260,19264,19419,20296,20344,20555,20737,20850,20963,20971,21926,21943,21950,22637,22778,26365,50930,50931,54167,57765,60505,60533,741…	Ada,Adam8,Alox5,Arg1,Runx1,Runx3,Cd28,Cd3e,Cd4,Cd44,Cd86,Cebpb,Socs1,Ccr2,Egr3,Fgl2,Gata3,H2-Aa,H2-Ab1,Has2,Ptpn6,Hfe,Hlx,Hspb1,Icam1,Ido1,Igfbp2,Cd74,Il1b,Il2rg,Il4ra,Il6,Il7r,Itgal,Itgb2,Lck,Lef1,Lgals1,Lgals3,Anxa1,Cd244a,Nr4a3,Pnp,Ptafr,Ptpn22,Ptprc,Rasgrp1,Ccl2,Selp,Slfn1,Spn,Stat5a,Syk,Sdc4,Tnf,Tnfsf11,Tnfsf9,Zap70,Ikzf1,Ceacam1,Tnfsf14,Il27ra,Icos,Tbx21,Il21,Cd274,Sash3,Rhoh,Nfkbiz,Il23a,G…
5_Member	GO Biological Processes	GO:0050863	regulation of T cell activation	-21.035	-18.4134	85/326	11486,11501,11846,12394,12399,12487,12501,12504,12505,12524,12608,12703,12772,13024,13655,14190,14462,14960,14961,15170,15216,15284,15507,15930,16008,16149,16176,16186,16190,16193,16197,16408,16797,16818,16842,16852,16854,16952,18106,18950,19260,19264,19354,19419,20296,20297,20555,20737,20850,20963,20971,21938,21943,21950,22637,22778,26365,50930,50931,54167,56532,57765,60505,60533,74131,74734,808…	Ada,Adam8,Arg1,Runx1,Runx3,Cd28,Cd3e,Cd4,Cd44,Cd86,Cebpb,Socs1,Ccr2,Ctla2a,Egr3,Fgl2,Gata3,H2-Aa,H2-Ab1,Ptpn6,Hfe,Hlx,Hspb1,Ido1,Igfbp2,Cd74,Il1b,Il2rg,Il4ra,Il6,Il7r,Itgal,Lat,Lck,Lef1,Lgals1,Lgals3,Anxa1,Cd244a,Pnp,Ptpn22,Ptprc,Rac2,Rasgrp1,Ccl2,Ccl20,Slfn1,Spn,Stat5a,Syk,Sdc4,Tnfrsf1b,Tnfsf11,Tnfsf9,Zap70,Ikzf1,Ceacam1,Tnfsf14,Il27ra,Icos,Ripk3,Tbx21,Il21,Cd274,Sash3,Rhoh,Nfkbiz,Il23a,Clec2i,G…
5_Member	GO Biological Processes	GO:1902105	regulation of leukocyte differentiation	-20.7409	-18.1431	82/310	11486,11501,12192,12193,12370,12394,12399,12487,12504,12505,12608,12703,12768,12772,12977,13024,13655,14102,14159,14190,14461,14462,14960,15163,15170,15284,15507,16149,16186,16190,16193,16197,16476,16818,16842,16878,16952,17096,17387,17869,18950,19264,19419,19659,19766,20297,20302,20850,20963,21349,21926,21943,21946,21950,22177,22637,22778,26365,26564,56744,57757,57765,60505,65963,66058,74039,741…	Ada,Adam8,Zfp36l1,Zfp36l2,Casp8,Runx1,Runx3,Cd28,Cd4,Cd44,Cebpb,Socs1,Ccr1,Ccr2,Csf1,Ctla2a,Egr3,Fas,Fes,Fgl2,Gata2,Gata3,H2-Aa,Hcls1,Ptpn6,Hlx,Hspb1,Cd74,Il2rg,Il4ra,Il6,Il7r,Jun,Lck,Lef1,Lif,Anxa1,Lyn,Mmp14,Myc,Pnp,Ptprc,Rasgrp1,Rbp1,Ripk1,Ccl20,Ccl3,Stat5a,Syk,Tal1,Tnf,Tnfsf11,Pglyrp1,Tnfsf9,Tyrobp,Zap70,Ikzf1,Ceacam1,Ror2,Pf4,Pglyrp2,Tbx21,Il21,Tmem176b,Tmem176a,Nfam1,Sash3,Ocstamp,Rhoh,Slamf…
5_Member	GO Biological Processes	GO:1903706	regulation of hemopoiesis	-20.404	-17.8281	95/399	11486,11501,12192,12193,12370,12394,12399,12487,12504,12505,12608,12703,12768,12772,12977,12985,12986,13024,13655,14102,14159,14190,14461,14462,14960,15163,15170,15284,15507,16149,16186,16190,16193,16197,16323,16476,16818,16842,16878,16948,16952,17096,17387,17869,18035,18950,19229,19264,19419,19659,19766,20297,20302,20375,20848,20850,20963,21349,21832,21926,21943,21946,21950,22177,22637,22695,227…	Ada,Adam8,Zfp36l1,Zfp36l2,Casp8,Runx1,Runx3,Cd28,Cd4,Cd44,Cebpb,Socs1,Ccr1,Ccr2,Csf1,Csf3,Csf3r,Ctla2a,Egr3,Fas,Fes,Fgl2,Gata2,Gata3,H2-Aa,Hcls1,Ptpn6,Hlx,Hspb1,Cd74,Il2rg,Il4ra,Il6,Il7r,Inhba,Jun,Lck,Lef1,Lif,Lox,Anxa1,Lyn,Mmp14,Myc,Nfkbia,Pnp,Ptk2b,Ptprc,Rasgrp1,Rbp1,Ripk1,Ccl20,Ccl3,Spi1,Stat3,Stat5a,Syk,Tal1,Thpo,Tnf,Tnfsf11,Pglyrp1,Tnfsf9,Tyrobp,Zap70,Zfp36,Ikzf1,Ceacam1,Ror2,Pf4,Pglyrp2,Tbx…
5_Member	GO Biological Processes	GO:0022409	positive regulation of cell-cell adhesion	-20.0529	-17.4911	74/267	11486,11501,11689,12162,12394,12399,12487,12501,12504,12505,12524,12703,12772,12774,13655,14161,14462,14726,14960,14961,15117,15284,15894,16008,16149,16176,16186,16190,16193,16197,16403,16408,16414,16818,16842,16852,16952,18106,18124,18793,18950,19204,19260,19264,19419,20296,20312,20344,20737,20850,20963,21926,21943,21950,22637,22778,26365,50930,50931,54167,60505,60533,74131,74734,80859,83430,216…	Ada,Adam8,Alox5,Bmp7,Runx1,Runx3,Cd28,Cd3e,Cd4,Cd44,Cd86,Socs1,Ccr2,Ccr5,Egr3,Fga,Gata3,Pdpn,H2-Aa,H2-Ab1,Has2,Hlx,Icam1,Igfbp2,Cd74,Il1b,Il2rg,Il4ra,Il6,Il7r,Itga6,Itgal,Itgb2,Lck,Lef1,Lgals1,Anxa1,Cd244a,Nr4a3,Plaur,Pnp,Ptafr,Ptpn22,Ptprc,Rasgrp1,Ccl2,Cx3cl1,Selp,Spn,Stat5a,Syk,Tnf,Tnfsf11,Tnfsf9,Zap70,Ikzf1,Ceacam1,Tnfsf14,Il27ra,Icos,Il21,Cd274,Sash3,Rhoh,Nfkbiz,Il23a,Nlrp3,Piezo1,Btn2a2,Itpk…
5_Member	GO Biological Processes	GO:1903039	positive regulation of leukocyte cell-cell adhesion	-19.6113	-17.0564	66/223	11486,11501,11689,12394,12399,12487,12501,12504,12505,12524,12703,12772,13655,14462,14960,14961,15117,15284,15894,16008,16149,16176,16186,16190,16193,16197,16408,16414,16818,16842,16852,16952,18106,18124,18950,19204,19260,19264,19419,20296,20344,20737,20850,20963,21926,21943,21950,22637,22778,26365,50930,50931,54167,60505,60533,74131,74734,80859,83430,216799,238555,320404,320832,381484,668101,100…	Ada,Adam8,Alox5,Runx1,Runx3,Cd28,Cd3e,Cd4,Cd44,Cd86,Socs1,Ccr2,Egr3,Gata3,H2-Aa,H2-Ab1,Has2,Hlx,Icam1,Igfbp2,Cd74,Il1b,Il2rg,Il4ra,Il6,Il7r,Itgal,Itgb2,Lck,Lef1,Lgals1,Anxa1,Cd244a,Nr4a3,Pnp,Ptafr,Ptpn22,Ptprc,Rasgrp1,Ccl2,Selp,Spn,Stat5a,Syk,Tnf,Tnfsf11,Tnfsf9,Zap70,Ikzf1,Ceacam1,Tnfsf14,Il27ra,Icos,Il21,Cd274,Sash3,Rhoh,Nfkbiz,Il23a,Nlrp3,Btn2a2,Itpkb,Sirpb1a,Gm5150,Sirpb1b,Sirpb1c
5_Member	GO Biological Processes	GO:0030217	T cell differentiation	-18.7193	-16.2215	76/293	11486,11501,11634,12047,12051,12192,12193,12394,12399,12487,12500,12501,12502,12504,12505,12525,12703,12772,13024,13653,13655,14102,14127,14190,14462,14960,15284,15507,16149,16176,16186,16190,16193,16194,16197,16428,16818,16842,16952,17085,17474,18950,19260,19264,19419,20297,20737,20848,20850,20963,21949,21950,22324,22637,22778,23882,53314,54485,56532,56619,57765,58185,58208,60505,74131,74734,808…	Ada,Adam8,Aire,Bcl2a1d,Bcl3,Zfp36l1,Zfp36l2,Runx1,Runx3,Cd28,Cd3d,Cd3e,Cd3g,Cd4,Cd44,Cd8a,Socs1,Ccr2,Ctla2a,Egr1,Egr3,Fas,Fcer1g,Fgl2,Gata3,H2-Aa,Hlx,Hspb1,Cd74,Il1b,Il2rg,Il4ra,Il6,Il6ra,Il7r,Itk,Lck,Lef1,Anxa1,Ly9,Clec4d,Pnp,Ptpn22,Ptprc,Rasgrp1,Ccl20,Spn,Stat3,Stat5a,Syk,Tnfsf8,Tnfsf9,Vav1,Zap70,Ikzf1,Gadd45g,Batf,Dll4,Ripk3,Clec4e,Tbx21,Rsad2,Bcl11b,Il21,Sash3,Rhoh,Nfkbiz,Il23a,Themis,Nlrp3,Z…
5_Member	GO Biological Processes	GO:1903131	mononuclear cell differentiation	-18.6564	-16.1703	102/471	11486,11501,11634,12047,12051,12192,12193,12229,12326,12394,12399,12487,12500,12501,12502,12504,12505,12525,12608,12703,12772,12977,13024,13653,13655,14102,14127,14159,14190,14462,14960,14961,15170,15284,15507,16071,16149,16176,16186,16190,16193,16194,16197,16428,16476,16818,16842,16852,16952,17000,17085,17096,17387,17474,17869,18733,18950,19229,19260,19264,19419,20297,20375,20737,20848,20850,209…	Ada,Adam8,Aire,Bcl2a1d,Bcl3,Zfp36l1,Zfp36l2,Btk,Camk4,Runx1,Runx3,Cd28,Cd3d,Cd3e,Cd3g,Cd4,Cd44,Cd8a,Cebpb,Socs1,Ccr2,Csf1,Ctla2a,Egr1,Egr3,Fas,Fcer1g,Fes,Fgl2,Gata3,H2-Aa,H2-Ab1,Ptpn6,Hlx,Hspb1,Igkc,Cd74,Il1b,Il2rg,Il4ra,Il6,Il6ra,Il7r,Itk,Jun,Lck,Lef1,Lgals1,Anxa1,Ltbr,Ly9,Lyn,Mmp14,Clec4d,Myc,Pirb,Pnp,Ptk2b,Ptpn22,Ptprc,Rasgrp1,Ccl20,Spi1,Spn,Stat3,Stat5a,Syk,Pglyrp1,Tnfsf8,Tnfsf9,Tyro3,Vav1,Za…
5_Member	GO Biological Processes	GO:0051249	regulation of lymphocyte activation	-17.7377	-15.3059	116/589	11486,11501,11765,11846,12182,12192,12193,12229,12394,12399,12483,12487,12494,12501,12504,12505,12524,12575,12608,12703,12772,13024,13655,14102,14130,14190,14191,14462,14960,14961,15170,15216,15284,15507,15930,16008,16071,16149,16176,16186,16190,16193,16197,16408,16797,16818,16842,16852,16854,16952,17096,17387,17874,18106,18950,19260,19264,19354,19419,20296,20297,20555,20737,20850,20963,20971,218…	Ada,Adam8,Ap1g1,Arg1,Bst1,Zfp36l1,Zfp36l2,Btk,Runx1,Runx3,Cd22,Cd28,Cd38,Cd3e,Cd4,Cd44,Cd86,Cdkn1a,Cebpb,Socs1,Ccr2,Ctla2a,Egr3,Fas,Fcgr2b,Fgl2,Fgr,Gata3,H2-Aa,H2-Ab1,Ptpn6,Hfe,Hlx,Hspb1,Ido1,Igfbp2,Igkc,Cd74,Il1b,Il2rg,Il4ra,Il6,Il7r,Itgal,Lat,Lck,Lef1,Lgals1,Lgals3,Anxa1,Lyn,Mmp14,Myd88,Cd244a,Pnp,Ptpn22,Ptprc,Rac2,Rasgrp1,Ccl2,Ccl20,Slfn1,Spn,Stat5a,Syk,Sdc4,Tlr4,Tnfrsf1b,Tnfsf11,Pglyrp1,Tnfsf…
5_Member	GO Biological Processes	GO:1902107	positive regulation of leukocyte differentiation	-17.3847	-14.9826	55/178	11486,11501,12192,12370,12394,12399,12504,12703,12768,12772,12977,13655,14159,14462,14960,15163,15284,16149,16186,16190,16193,16197,16476,16818,16842,16878,16952,17387,18950,19264,19419,19766,20302,20850,20963,21926,21943,21950,22177,22637,22778,26564,56744,60505,74131,74614,74734,80859,83430,211770,216799,237625,238555,320404,630146	Ada,Adam8,Zfp36l1,Casp8,Runx1,Runx3,Cd4,Socs1,Ccr1,Ccr2,Csf1,Egr3,Fes,Gata3,H2-Aa,Hcls1,Hlx,Cd74,Il2rg,Il4ra,Il6,Il7r,Jun,Lck,Lef1,Lif,Anxa1,Mmp14,Pnp,Ptprc,Rasgrp1,Ripk1,Ccl3,Stat5a,Syk,Tnf,Tnfsf11,Tnfsf9,Tyrobp,Zap70,Ikzf1,Ror2,Pf4,Il21,Sash3,Ocstamp,Rhoh,Nfkbiz,Il23a,Trib1,Nlrp3,Pla2g3,Btn2a2,Itpkb,Cd101
5_Member	GO Biological Processes	GO:1903708	positive regulation of hemopoiesis	-17.3847	-14.9826	55/178	11486,11501,12192,12370,12394,12399,12504,12703,12768,12772,12977,13655,14159,14462,14960,15163,15284,16149,16186,16190,16193,16197,16476,16818,16842,16878,16952,17387,18950,19264,19419,19766,20302,20850,20963,21926,21943,21950,22177,22637,22778,26564,56744,60505,74131,74614,74734,80859,83430,211770,216799,237625,238555,320404,630146	Ada,Adam8,Zfp36l1,Casp8,Runx1,Runx3,Cd4,Socs1,Ccr1,Ccr2,Csf1,Egr3,Fes,Gata3,H2-Aa,Hcls1,Hlx,Cd74,Il2rg,Il4ra,Il6,Il7r,Jun,Lck,Lef1,Lif,Anxa1,Mmp14,Pnp,Ptprc,Rasgrp1,Ripk1,Ccl3,Stat5a,Syk,Tnf,Tnfsf11,Tnfsf9,Tyrobp,Zap70,Ikzf1,Ror2,Pf4,Il21,Sash3,Ocstamp,Rhoh,Nfkbiz,Il23a,Trib1,Nlrp3,Pla2g3,Btn2a2,Itpkb,Cd101
5_Member	GO Biological Processes	GO:0070661	leukocyte proliferation	-17.3055	-14.9082	82/349	11486,11846,12182,12229,12445,12476,12483,12487,12494,12501,12504,12505,12524,12575,12608,12767,12772,12977,14130,14728,14960,14961,15170,15930,16008,16149,16176,16193,16197,16408,16411,16414,16842,16854,16952,17096,17698,17874,18106,18173,18753,18950,19260,19264,19354,19419,20293,20312,20555,20737,20850,20963,20971,21898,21938,21943,21950,22177,22637,26365,50931,56501,56532,56708,60505,60533,741…	Ada,Arg1,Bst1,Btk,Ccnd3,Cd151,Cd22,Cd28,Cd38,Cd3e,Cd4,Cd44,Cd86,Cdkn1a,Cebpb,Cxcr4,Ccr2,Csf1,Fcgr2b,Lilrb4a,H2-Aa,H2-Ab1,Ptpn6,Ido1,Igfbp2,Cd74,Il1b,Il6,Il7r,Itgal,Itgax,Itgb2,Lef1,Lgals3,Anxa1,Lyn,Msn,Myd88,Cd244a,Slc11a1,Prkcd,Pnp,Ptpn22,Ptprc,Rac2,Rasgrp1,Ccl12,Cx3cl1,Slfn1,Spn,Stat5a,Syk,Sdc4,Tlr4,Tnfrsf1b,Tnfsf11,Tnfsf9,Tyrobp,Zap70,Ceacam1,Il27ra,Elf4,Ripk3,Clcf1,Il21,Cd274,Sash3,Ocstamp,Il…
5_Member	GO Biological Processes	GO:0032943	mononuclear cell proliferation	-16.584	-14.2189	77/324	11486,11846,12182,12229,12445,12476,12483,12487,12494,12501,12504,12505,12524,12575,12608,12767,12772,12977,14130,14728,14960,14961,15170,15930,16008,16149,16176,16193,16197,16408,16411,16414,16842,16854,16952,17096,17698,17874,18106,18173,18753,18950,19260,19264,19354,19419,20555,20737,20850,20963,20971,21898,21938,21950,22177,22637,26365,50931,56501,56532,56708,60505,60533,74131,83430,93675,936…	Ada,Arg1,Bst1,Btk,Ccnd3,Cd151,Cd22,Cd28,Cd38,Cd3e,Cd4,Cd44,Cd86,Cdkn1a,Cebpb,Cxcr4,Ccr2,Csf1,Fcgr2b,Lilrb4a,H2-Aa,H2-Ab1,Ptpn6,Ido1,Igfbp2,Cd74,Il1b,Il6,Il7r,Itgal,Itgax,Itgb2,Lef1,Lgals3,Anxa1,Lyn,Msn,Myd88,Cd244a,Slc11a1,Prkcd,Pnp,Ptpn22,Ptprc,Rac2,Rasgrp1,Slfn1,Spn,Stat5a,Syk,Sdc4,Tlr4,Tnfrsf1b,Tnfsf9,Tyrobp,Zap70,Ceacam1,Il27ra,Elf4,Ripk3,Clcf1,Il21,Cd274,Sash3,Il23a,Clec2i,Gpnmb,Tirap,Il20rb…
5_Member	GO Biological Processes	GO:0070663	regulation of leukocyte proliferation	-16.5652	-14.2126	66/252	11486,11846,12182,12229,12483,12487,12494,12501,12504,12505,12524,12575,12608,12772,12977,14130,14960,14961,15170,15930,16008,16149,16176,16193,16408,16854,16952,17096,17874,18106,18950,19260,19264,19354,20293,20555,20737,20850,20963,20971,21898,21938,21950,22177,22637,26365,50931,56532,56708,60505,60533,74131,74614,77125,83430,93675,93695,117149,213208,217303,227059,237256,238555,245126,321019,4…	Ada,Arg1,Bst1,Btk,Cd22,Cd28,Cd38,Cd3e,Cd4,Cd44,Cd86,Cdkn1a,Cebpb,Ccr2,Csf1,Fcgr2b,H2-Aa,H2-Ab1,Ptpn6,Ido1,Igfbp2,Cd74,Il1b,Il6,Itgal,Lgals3,Anxa1,Lyn,Myd88,Cd244a,Pnp,Ptpn22,Ptprc,Rac2,Ccl12,Slfn1,Spn,Stat5a,Syk,Sdc4,Tlr4,Tnfrsf1b,Tnfsf9,Tyrobp,Zap70,Ceacam1,Il27ra,Ripk3,Clcf1,Il21,Cd274,Sash3,Ocstamp,Il33,Il23a,Clec2i,Gpnmb,Tirap,Il20rb,Cd300a,Slc39a10,Zc3h12d,Btn2a2,Tarm1,Gpr183,Lrrc32
5_Member	GO Biological Processes	GO:0032944	regulation of mononuclear cell proliferation	-16.3791	-14.0432	63/235	11486,11846,12182,12229,12483,12487,12494,12501,12504,12505,12524,12575,12608,12772,12977,14130,14960,14961,15170,15930,16008,16149,16176,16193,16408,16854,16952,17096,17874,18106,18950,19260,19264,19354,20555,20737,20850,20963,20971,21898,21938,21950,22177,22637,26365,50931,56532,56708,60505,60533,74131,83430,93675,93695,117149,213208,217303,227059,237256,238555,245126,321019,434215	Ada,Arg1,Bst1,Btk,Cd22,Cd28,Cd38,Cd3e,Cd4,Cd44,Cd86,Cdkn1a,Cebpb,Ccr2,Csf1,Fcgr2b,H2-Aa,H2-Ab1,Ptpn6,Ido1,Igfbp2,Cd74,Il1b,Il6,Itgal,Lgals3,Anxa1,Lyn,Myd88,Cd244a,Pnp,Ptpn22,Ptprc,Rac2,Slfn1,Spn,Stat5a,Syk,Sdc4,Tlr4,Tnfrsf1b,Tnfsf9,Tyrobp,Zap70,Ceacam1,Il27ra,Ripk3,Clcf1,Il21,Cd274,Sash3,Il23a,Clec2i,Gpnmb,Tirap,Il20rb,Cd300a,Slc39a10,Zc3h12d,Btn2a2,Tarm1,Gpr183,Lrrc32
5_Member	GO Biological Processes	GO:0046651	lymphocyte proliferation	-16.278	-13.9502	76/321	11486,11846,12182,12229,12445,12476,12483,12487,12494,12501,12504,12505,12524,12575,12608,12767,12772,14130,14728,14960,14961,15170,15930,16008,16149,16176,16193,16197,16408,16411,16414,16842,16854,16952,17096,17698,17874,18106,18173,18753,18950,19260,19264,19354,19419,20555,20737,20850,20963,20971,21898,21938,21950,22177,22637,26365,50931,56501,56532,56708,60505,60533,74131,83430,93675,93695,117…	Ada,Arg1,Bst1,Btk,Ccnd3,Cd151,Cd22,Cd28,Cd38,Cd3e,Cd4,Cd44,Cd86,Cdkn1a,Cebpb,Cxcr4,Ccr2,Fcgr2b,Lilrb4a,H2-Aa,H2-Ab1,Ptpn6,Ido1,Igfbp2,Cd74,Il1b,Il6,Il7r,Itgal,Itgax,Itgb2,Lef1,Lgals3,Anxa1,Lyn,Msn,Myd88,Cd244a,Slc11a1,Prkcd,Pnp,Ptpn22,Ptprc,Rac2,Rasgrp1,Slfn1,Spn,Stat5a,Syk,Sdc4,Tlr4,Tnfrsf1b,Tnfsf9,Tyrobp,Zap70,Ceacam1,Il27ra,Elf4,Ripk3,Clcf1,Il21,Cd274,Sash3,Il23a,Clec2i,Gpnmb,Tirap,Il20rb,Cd30…
5_Member	GO Biological Processes	GO:0050867	positive regulation of cell activation	-16.1774	-13.8537	100/494	11486,11501,11541,11542,11765,12182,12394,12399,12487,12494,12501,12504,12524,12575,12606,12703,12772,13032,13655,14127,14191,14461,14462,14726,14960,14961,15284,16008,16071,16149,16170,16176,16186,16190,16193,16197,16408,16414,16818,16842,16852,16952,17387,17394,17474,17874,18106,18124,18783,18950,19204,19260,19264,19419,20296,20344,20737,20850,20963,21825,21898,21899,21926,21943,21950,22177,223…	Ada,Adam8,Adora2b,Adora3,Ap1g1,Bst1,Runx1,Runx3,Cd28,Cd38,Cd3e,Cd4,Cd86,Cdkn1a,Cebpa,Socs1,Ccr2,Ctsc,Egr3,Fcer1g,Fgr,Gata2,Gata3,Pdpn,H2-Aa,H2-Ab1,Hlx,Igfbp2,Igkc,Cd74,Il16,Il1b,Il2rg,Il4ra,Il6,Il7r,Itgal,Itgb2,Lck,Lef1,Lgals1,Anxa1,Mmp14,Mmp8,Clec4d,Myd88,Cd244a,Nr4a3,Pla2g4a,Pnp,Ptafr,Ptpn22,Ptprc,Rasgrp1,Ccl2,Selp,Spn,Stat5a,Syk,Thbs1,Tlr4,Tlr6,Tnf,Tnfsf11,Tnfsf9,Tyrobp,Vamp8,Zap70,Ikzf1,Ceaca…
5_Member	GO Biological Processes	GO:0050870	positive regulation of T cell activation	-16.082	-13.7661	57/201	11486,11501,12394,12399,12487,12501,12504,12524,12703,12772,13655,14462,14960,14961,15284,16008,16149,16176,16186,16190,16193,16197,16408,16818,16842,16852,16952,18106,18950,19260,19264,19419,20296,20737,20850,20963,21943,21950,22637,22778,26365,50930,50931,54167,60505,60533,74131,74734,80859,83430,216799,238555,320404,320832,381484,668101,100038947	Ada,Adam8,Runx1,Runx3,Cd28,Cd3e,Cd4,Cd86,Socs1,Ccr2,Egr3,Gata3,H2-Aa,H2-Ab1,Hlx,Igfbp2,Cd74,Il1b,Il2rg,Il4ra,Il6,Il7r,Itgal,Lck,Lef1,Lgals1,Anxa1,Cd244a,Pnp,Ptpn22,Ptprc,Rasgrp1,Ccl2,Spn,Stat5a,Syk,Tnfsf11,Tnfsf9,Zap70,Ikzf1,Ceacam1,Tnfsf14,Il27ra,Icos,Il21,Cd274,Sash3,Rhoh,Nfkbiz,Il23a,Nlrp3,Btn2a2,Itpkb,Sirpb1a,Gm5150,Sirpb1b,Sirpb1c
5_Member	GO Biological Processes	GO:0050670	regulation of lymphocyte proliferation	-16.0571	-13.7451	62/232	11486,11846,12182,12229,12483,12487,12494,12501,12504,12505,12524,12575,12608,12772,14130,14960,14961,15170,15930,16008,16149,16176,16193,16408,16854,16952,17096,17874,18106,18950,19260,19264,19354,20555,20737,20850,20963,20971,21898,21938,21950,22177,22637,26365,50931,56532,56708,60505,60533,74131,83430,93675,93695,117149,213208,217303,227059,237256,238555,245126,321019,434215	Ada,Arg1,Bst1,Btk,Cd22,Cd28,Cd38,Cd3e,Cd4,Cd44,Cd86,Cdkn1a,Cebpb,Ccr2,Fcgr2b,H2-Aa,H2-Ab1,Ptpn6,Ido1,Igfbp2,Cd74,Il1b,Il6,Itgal,Lgals3,Anxa1,Lyn,Myd88,Cd244a,Pnp,Ptpn22,Ptprc,Rac2,Slfn1,Spn,Stat5a,Syk,Sdc4,Tlr4,Tnfrsf1b,Tnfsf9,Tyrobp,Zap70,Ceacam1,Il27ra,Ripk3,Clcf1,Il21,Cd274,Sash3,Il23a,Clec2i,Gpnmb,Tirap,Il20rb,Cd300a,Slc39a10,Zc3h12d,Btn2a2,Tarm1,Gpr183,Lrrc32
5_Member	GO Biological Processes	GO:0030098	lymphocyte differentiation	-15.8042	-13.4961	90/426	11486,11501,11634,12047,12051,12192,12193,12229,12394,12399,12487,12500,12501,12502,12504,12505,12525,12703,12772,13024,13653,13655,14102,14127,14190,14462,14960,14961,15170,15284,15507,16071,16149,16176,16186,16190,16193,16194,16197,16428,16818,16842,16852,16952,17085,17387,17474,18950,19229,19260,19264,19419,20297,20375,20737,20848,20850,20963,21946,21949,21950,22174,22324,22637,22778,23882,533…	Ada,Adam8,Aire,Bcl2a1d,Bcl3,Zfp36l1,Zfp36l2,Btk,Runx1,Runx3,Cd28,Cd3d,Cd3e,Cd3g,Cd4,Cd44,Cd8a,Socs1,Ccr2,Ctla2a,Egr1,Egr3,Fas,Fcer1g,Fgl2,Gata3,H2-Aa,H2-Ab1,Ptpn6,Hlx,Hspb1,Igkc,Cd74,Il1b,Il2rg,Il4ra,Il6,Il6ra,Il7r,Itk,Lck,Lef1,Lgals1,Anxa1,Ly9,Mmp14,Clec4d,Pnp,Ptk2b,Ptpn22,Ptprc,Rasgrp1,Ccl20,Spi1,Spn,Stat3,Stat5a,Syk,Pglyrp1,Tnfsf8,Tnfsf9,Tyro3,Vav1,Zap70,Ikzf1,Gadd45g,Batf,Dll4,Ripk3,Clec4e,Cl…
5_Member	GO Biological Processes	GO:0002696	positive regulation of leukocyte activation	-15.717	-13.4168	97/479	11486,11501,11541,11542,11765,12182,12394,12399,12487,12494,12501,12504,12524,12575,12606,12703,12772,13032,13655,14127,14191,14461,14462,14960,14961,15284,16008,16071,16149,16170,16176,16186,16190,16193,16197,16408,16414,16818,16842,16852,16952,17387,17394,17474,17874,18106,18124,18783,18950,19204,19260,19264,19419,20296,20737,20850,20963,21825,21898,21899,21926,21943,21950,22177,22320,22637,227…	Ada,Adam8,Adora2b,Adora3,Ap1g1,Bst1,Runx1,Runx3,Cd28,Cd38,Cd3e,Cd4,Cd86,Cdkn1a,Cebpa,Socs1,Ccr2,Ctsc,Egr3,Fcer1g,Fgr,Gata2,Gata3,H2-Aa,H2-Ab1,Hlx,Igfbp2,Igkc,Cd74,Il16,Il1b,Il2rg,Il4ra,Il6,Il7r,Itgal,Itgb2,Lck,Lef1,Lgals1,Anxa1,Mmp14,Mmp8,Clec4d,Myd88,Cd244a,Nr4a3,Pla2g4a,Pnp,Ptafr,Ptpn22,Ptprc,Rasgrp1,Ccl2,Spn,Stat5a,Syk,Thbs1,Tlr4,Tlr6,Tnf,Tnfsf11,Tnfsf9,Tyrobp,Vamp8,Zap70,Ikzf1,Ceacam1,Tnfsf14…
5_Member	GO Biological Processes	GO:0042098	T cell proliferation	-13.9467	-11.7558	56/216	11846,12445,12476,12487,12501,12504,12505,12524,12608,12767,12772,14728,14960,14961,15170,15930,16008,16176,16193,16408,16411,16414,16854,16952,17698,18106,18173,18950,19260,19264,19354,19419,20555,20737,20850,20963,20971,21938,21950,22637,26365,50931,56501,56532,60505,60533,74131,83430,93675,93695,213208,237256,238555,245126,381924,434215	Arg1,Ccnd3,Cd151,Cd28,Cd3e,Cd4,Cd44,Cd86,Cebpb,Cxcr4,Ccr2,Lilrb4a,H2-Aa,H2-Ab1,Ptpn6,Ido1,Igfbp2,Il1b,Il6,Itgal,Itgax,Itgb2,Lgals3,Anxa1,Msn,Cd244a,Slc11a1,Pnp,Ptpn22,Ptprc,Rac2,Rasgrp1,Slfn1,Spn,Stat5a,Syk,Sdc4,Tnfrsf1b,Tnfsf9,Zap70,Ceacam1,Il27ra,Elf4,Ripk3,Il21,Cd274,Sash3,Il23a,Clec2i,Gpnmb,Il20rb,Zc3h12d,Btn2a2,Tarm1,Itgad,Lrrc32
5_Member	GO Biological Processes	GO:0045619	regulation of lymphocyte differentiation	-13.6307	-11.4485	52/194	11486,11501,12192,12193,12394,12399,12487,12505,12703,12772,13024,13655,14102,14190,14462,14960,15170,15284,15507,16149,16186,16190,16193,16197,16818,16842,16952,17387,18950,19264,19419,20297,20850,20963,21946,21950,22637,22778,57757,57765,60505,74039,74131,74734,74748,80859,83430,216799,230738,232174,238555,320404	Ada,Adam8,Zfp36l1,Zfp36l2,Runx1,Runx3,Cd28,Cd44,Socs1,Ccr2,Ctla2a,Egr3,Fas,Fgl2,Gata3,H2-Aa,Ptpn6,Hlx,Hspb1,Cd74,Il2rg,Il4ra,Il6,Il7r,Lck,Lef1,Anxa1,Mmp14,Pnp,Ptprc,Rasgrp1,Ccl20,Stat5a,Syk,Pglyrp1,Tnfsf9,Zap70,Ikzf1,Pglyrp2,Tbx21,Il21,Nfam1,Sash3,Rhoh,Slamf8,Nfkbiz,Il23a,Nlrp3,Zc3h12a,Cyp26b1,Btn2a2,Itpkb
5_Member	GO Biological Processes	GO:0045582	positive regulation of T cell differentiation	-11.7266	-9.65096	33/99	11486,11501,12394,12399,12703,12772,13655,14462,14960,15284,16149,16186,16190,16193,16197,16818,16842,16952,18950,19264,19419,20850,20963,21950,22637,22778,74131,74734,80859,83430,216799,238555,320404	Ada,Adam8,Runx1,Runx3,Socs1,Ccr2,Egr3,Gata3,H2-Aa,Hlx,Cd74,Il2rg,Il4ra,Il6,Il7r,Lck,Lef1,Anxa1,Pnp,Ptprc,Rasgrp1,Stat5a,Syk,Tnfsf9,Zap70,Ikzf1,Sash3,Rhoh,Nfkbiz,Il23a,Nlrp3,Btn2a2,Itpkb
5_Member	GO Biological Processes	GO:0042129	regulation of T cell proliferation	-11.1162	-9.09146	45/176	11846,12487,12501,12504,12505,12524,12608,12772,14960,14961,15170,15930,16008,16176,16193,16408,16854,16952,18106,18950,19260,19264,19354,20555,20737,20850,20963,20971,21938,21950,22637,26365,50931,56532,60505,60533,74131,83430,93675,93695,213208,237256,238555,245126,434215	Arg1,Cd28,Cd3e,Cd4,Cd44,Cd86,Cebpb,Ccr2,H2-Aa,H2-Ab1,Ptpn6,Ido1,Igfbp2,Il1b,Il6,Itgal,Lgals3,Anxa1,Cd244a,Pnp,Ptpn22,Ptprc,Rac2,Slfn1,Spn,Stat5a,Syk,Sdc4,Tnfrsf1b,Tnfsf9,Zap70,Ceacam1,Il27ra,Ripk3,Il21,Cd274,Sash3,Il23a,Clec2i,Gpnmb,Il20rb,Zc3h12d,Btn2a2,Tarm1,Lrrc32
5_Member	GO Biological Processes	GO:0045621	positive regulation of lymphocyte differentiation	-11.1011	-9.0784	35/115	11486,11501,12394,12399,12703,12772,13655,14462,14960,15284,16149,16186,16190,16193,16197,16818,16842,16952,17387,18950,19264,19419,20850,20963,21950,22637,22778,60505,74131,74734,80859,83430,216799,238555,320404	Ada,Adam8,Runx1,Runx3,Socs1,Ccr2,Egr3,Gata3,H2-Aa,Hlx,Cd74,Il2rg,Il4ra,Il6,Il7r,Lck,Lef1,Anxa1,Mmp14,Pnp,Ptprc,Rasgrp1,Stat5a,Syk,Tnfsf9,Zap70,Ikzf1,Il21,Sash3,Rhoh,Nfkbiz,Il23a,Nlrp3,Btn2a2,Itpkb
5_Member	GO Biological Processes	GO:0045580	regulation of T cell differentiation	-10.8204	-8.82475	42/160	11486,11501,12394,12399,12487,12505,12703,12772,13024,13655,14190,14462,14960,15284,15507,16149,16186,16190,16193,16197,16818,16842,16952,18950,19264,19419,20297,20850,20963,21950,22637,22778,57765,74131,74734,80859,83430,216799,230738,232174,238555,320404	Ada,Adam8,Runx1,Runx3,Cd28,Cd44,Socs1,Ccr2,Ctla2a,Egr3,Fgl2,Gata3,H2-Aa,Hlx,Hspb1,Cd74,Il2rg,Il4ra,Il6,Il7r,Lck,Lef1,Anxa1,Pnp,Ptprc,Rasgrp1,Ccl20,Stat5a,Syk,Tnfsf9,Zap70,Ikzf1,Tbx21,Sash3,Rhoh,Nfkbiz,Il23a,Nlrp3,Zc3h12a,Cyp26b1,Btn2a2,Itpkb
5_Member	GO Biological Processes	GO:0070665	positive regulation of leukocyte proliferation	-9.7756	-7.87534	39/152	11486,12182,12487,12494,12501,12504,12524,12575,12772,12977,16008,16149,16176,16193,16408,16952,17096,17874,18106,18950,19260,19264,20737,20850,20963,21898,21950,22637,26365,50931,56708,60505,60533,74131,74614,83430,117149,227059,321019	Ada,Bst1,Cd28,Cd38,Cd3e,Cd4,Cd86,Cdkn1a,Ccr2,Csf1,Igfbp2,Cd74,Il1b,Il6,Itgal,Anxa1,Lyn,Myd88,Cd244a,Pnp,Ptpn22,Ptprc,Spn,Stat5a,Syk,Tlr4,Tnfsf9,Zap70,Ceacam1,Il27ra,Clcf1,Il21,Cd274,Sash3,Ocstamp,Il23a,Tirap,Slc39a10,Gpr183
5_Member	GO Biological Processes	GO:0032946	positive regulation of mononuclear cell proliferation	-9.70656	-7.81226	37/140	11486,12182,12487,12494,12501,12504,12524,12575,12772,12977,16008,16149,16176,16193,16408,16952,17874,18106,18950,19260,19264,20737,20850,20963,21898,21950,22637,26365,50931,56708,60505,60533,74131,83430,117149,227059,321019	Ada,Bst1,Cd28,Cd38,Cd3e,Cd4,Cd86,Cdkn1a,Ccr2,Csf1,Igfbp2,Cd74,Il1b,Il6,Itgal,Anxa1,Myd88,Cd244a,Pnp,Ptpn22,Ptprc,Spn,Stat5a,Syk,Tlr4,Tnfsf9,Zap70,Ceacam1,Il27ra,Clcf1,Il21,Cd274,Sash3,Il23a,Tirap,Slc39a10,Gpr183
5_Member	GO Biological Processes	GO:0050671	positive regulation of lymphocyte proliferation	-9.29248	-7.42686	36/138	11486,12182,12487,12494,12501,12504,12524,12575,12772,16008,16149,16176,16193,16408,16952,17874,18106,18950,19260,19264,20737,20850,20963,21898,21950,22637,26365,50931,56708,60505,60533,74131,83430,117149,227059,321019	Ada,Bst1,Cd28,Cd38,Cd3e,Cd4,Cd86,Cdkn1a,Ccr2,Igfbp2,Cd74,Il1b,Il6,Itgal,Anxa1,Myd88,Cd244a,Pnp,Ptpn22,Ptprc,Spn,Stat5a,Syk,Tlr4,Tnfsf9,Zap70,Ceacam1,Il27ra,Clcf1,Il21,Cd274,Sash3,Il23a,Tirap,Slc39a10,Gpr183
5_Member	GO Biological Processes	GO:0051251	positive regulation of lymphocyte activation	-8.90806	-7.07064	73/417	11486,11501,11765,12182,12394,12399,12487,12494,12501,12504,12524,12575,12703,12772,13655,14462,14960,14961,15284,16008,16071,16149,16176,16186,16190,16193,16197,16408,16818,16842,16852,16952,17387,17874,18106,18950,19260,19264,19419,20296,20737,20850,20963,21898,21943,21950,22177,22637,22778,26365,50930,50931,54167,56644,56708,57765,60505,60533,74131,74734,77777,80859,83430,117149,216799,227059,…	Ada,Adam8,Ap1g1,Bst1,Runx1,Runx3,Cd28,Cd38,Cd3e,Cd4,Cd86,Cdkn1a,Socs1,Ccr2,Egr3,Gata3,H2-Aa,H2-Ab1,Hlx,Igfbp2,Igkc,Cd74,Il1b,Il2rg,Il4ra,Il6,Il7r,Itgal,Lck,Lef1,Lgals1,Anxa1,Mmp14,Myd88,Cd244a,Pnp,Ptpn22,Ptprc,Rasgrp1,Ccl2,Spn,Stat5a,Syk,Tlr4,Tnfsf11,Tnfsf9,Tyrobp,Zap70,Ikzf1,Ceacam1,Tnfsf14,Il27ra,Icos,Clec7a,Clcf1,Tbx21,Il21,Cd274,Sash3,Rhoh,Ulbp1,Nfkbiz,Il23a,Tirap,Nlrp3,Slc39a10,Btn2a2,Itpkb,…
5_Member	GO Biological Processes	GO:0042102	positive regulation of T cell proliferation	-6.27935	-4.65776	25/100	12487,12501,12504,12524,12772,16008,16176,16193,16408,16952,18106,18950,19260,19264,20737,20850,20963,21950,22637,26365,50931,60505,60533,74131,83430	Cd28,Cd3e,Cd4,Cd86,Ccr2,Igfbp2,Il1b,Il6,Itgal,Anxa1,Cd244a,Pnp,Ptpn22,Ptprc,Spn,Stat5a,Syk,Tnfsf9,Zap70,Ceacam1,Il27ra,Il21,Cd274,Sash3,Il23a
6_Summary	GO Biological Processes	GO:0040017	positive regulation of locomotion	-29.4011	-26.1861	141/602	11501,11504,11541,11542,11602,11745,11853,11854,12061,12162,12267,12273,12476,12554,12562,12739,12765,12766,12767,12768,12772,12822,12977,13078,13132,13614,13653,13869,14068,14161,14173,14191,14234,14257,14268,14289,14461,14462,14632,14726,14747,15117,15200,15368,15507,15894,15945,16007,16149,16170,16176,16177,16399,16402,16403,16411,16476,16842,16854,16952,17096,17387,17392,17395,17869,17913,179…	Adam8,Adamts1,Adora2b,Adora3,Angpt4,Anxa3,Rhoc,Rhod,Bdkrb1,Bmp7,C3ar1,C5ar1,Cd151,Cdh13,Cdh5,Cldn3,Cxcr2,Cxcr3,Cxcr4,Ccr1,Ccr2,Col18a1,Csf1,Cyp1b1,Dab2,Edn1,Egr1,Erbb4,F7,Fga,Fgf2,Fgr,Foxc2,Flt4,Fn1,Fpr2,Gata2,Gata3,Gli1,Pdpn,Cmklr1,Has2,Hbegf,Hmox1,Hspb1,Icam1,Cxcl10,Ccn1,Cd74,Il16,Il1b,Il1r1,Itga2b,Itga5,Itga6,Itgax,Jun,Lef1,Lgals3,Anxa1,Lyn,Mmp14,Mmp3,Mmp9,Myc,Myo1c,Myo1f,Nfe2l2,Nr4a3,Nos3,Ntr…
6_Member	GO Biological Processes	GO:0040017	positive regulation of locomotion	-29.4011	-26.1861	141/602	11501,11504,11541,11542,11602,11745,11853,11854,12061,12162,12267,12273,12476,12554,12562,12739,12765,12766,12767,12768,12772,12822,12977,13078,13132,13614,13653,13869,14068,14161,14173,14191,14234,14257,14268,14289,14461,14462,14632,14726,14747,15117,15200,15368,15507,15894,15945,16007,16149,16170,16176,16177,16399,16402,16403,16411,16476,16842,16854,16952,17096,17387,17392,17395,17869,17913,179…	Adam8,Adamts1,Adora2b,Adora3,Angpt4,Anxa3,Rhoc,Rhod,Bdkrb1,Bmp7,C3ar1,C5ar1,Cd151,Cdh13,Cdh5,Cldn3,Cxcr2,Cxcr3,Cxcr4,Ccr1,Ccr2,Col18a1,Csf1,Cyp1b1,Dab2,Edn1,Egr1,Erbb4,F7,Fga,Fgf2,Fgr,Foxc2,Flt4,Fn1,Fpr2,Gata2,Gata3,Gli1,Pdpn,Cmklr1,Has2,Hbegf,Hmox1,Hspb1,Icam1,Cxcl10,Ccn1,Cd74,Il16,Il1b,Il1r1,Itga2b,Itga5,Itga6,Itgax,Jun,Lef1,Lgals3,Anxa1,Lyn,Mmp14,Mmp3,Mmp9,Myc,Myo1c,Myo1f,Nfe2l2,Nr4a3,Nos3,Ntr…
6_Member	GO Biological Processes	GO:2000147	positive regulation of cell motility	-27.8494	-24.7187	136/587	11501,11504,11541,11542,11602,11745,11853,11854,12061,12162,12267,12273,12476,12554,12562,12739,12765,12767,12768,12772,12822,12977,13078,13132,13614,13653,13869,14068,14161,14173,14191,14234,14257,14268,14289,14461,14462,14632,14726,14747,15117,15200,15368,15507,15894,15945,16007,16149,16176,16177,16399,16402,16403,16411,16476,16842,16854,16952,17096,17387,17392,17395,17869,17913,17916,18024,181…	Adam8,Adamts1,Adora2b,Adora3,Angpt4,Anxa3,Rhoc,Rhod,Bdkrb1,Bmp7,C3ar1,C5ar1,Cd151,Cdh13,Cdh5,Cldn3,Cxcr2,Cxcr4,Ccr1,Ccr2,Col18a1,Csf1,Cyp1b1,Dab2,Edn1,Egr1,Erbb4,F7,Fga,Fgf2,Fgr,Foxc2,Flt4,Fn1,Fpr2,Gata2,Gata3,Gli1,Pdpn,Cmklr1,Has2,Hbegf,Hmox1,Hspb1,Icam1,Cxcl10,Ccn1,Cd74,Il1b,Il1r1,Itga2b,Itga5,Itga6,Itgax,Jun,Lef1,Lgals3,Anxa1,Lyn,Mmp14,Mmp3,Mmp9,Myc,Myo1c,Myo1f,Nfe2l2,Nr4a3,Nos3,Ntrk3,P2ry2,Pc…
6_Member	GO Biological Processes	GO:0030335	positive regulation of cell migration	-27.4837	-24.4235	132/564	11501,11504,11541,11542,11602,11745,11853,11854,12061,12162,12267,12273,12476,12554,12562,12739,12765,12767,12768,12772,12822,12977,13078,13132,13614,13653,13869,14068,14161,14173,14191,14234,14257,14268,14289,14461,14462,14632,14726,14747,15117,15200,15368,15507,15894,15945,16007,16149,16176,16177,16399,16402,16403,16411,16476,16842,16854,16952,17096,17387,17392,17395,17869,17913,17916,18024,181…	Adam8,Adamts1,Adora2b,Adora3,Angpt4,Anxa3,Rhoc,Rhod,Bdkrb1,Bmp7,C3ar1,C5ar1,Cd151,Cdh13,Cdh5,Cldn3,Cxcr2,Cxcr4,Ccr1,Ccr2,Col18a1,Csf1,Cyp1b1,Dab2,Edn1,Egr1,Erbb4,F7,Fga,Fgf2,Fgr,Foxc2,Flt4,Fn1,Fpr2,Gata2,Gata3,Gli1,Pdpn,Cmklr1,Has2,Hbegf,Hmox1,Hspb1,Icam1,Cxcl10,Ccn1,Cd74,Il1b,Il1r1,Itga2b,Itga5,Itga6,Itgax,Jun,Lef1,Lgals3,Anxa1,Lyn,Mmp14,Mmp3,Mmp9,Myc,Myo1c,Myo1f,Nfe2l2,Nr4a3,Nos3,Ntrk3,P2ry2,Pc…
6_Member	GO Biological Processes	GO:0051272	positive regulation of cellular component movement	-26.5429	-23.562	136/604	11501,11504,11541,11542,11602,11745,11853,11854,12061,12162,12267,12273,12476,12554,12562,12739,12765,12767,12768,12772,12822,12977,13078,13132,13614,13653,13869,14068,14161,14173,14191,14234,14257,14268,14289,14461,14462,14632,14726,14747,15117,15200,15368,15507,15894,15945,16007,16149,16176,16177,16399,16402,16403,16411,16476,16842,16854,16952,17096,17387,17392,17395,17869,17913,17916,18024,181…	Adam8,Adamts1,Adora2b,Adora3,Angpt4,Anxa3,Rhoc,Rhod,Bdkrb1,Bmp7,C3ar1,C5ar1,Cd151,Cdh13,Cdh5,Cldn3,Cxcr2,Cxcr4,Ccr1,Ccr2,Col18a1,Csf1,Cyp1b1,Dab2,Edn1,Egr1,Erbb4,F7,Fga,Fgf2,Fgr,Foxc2,Flt4,Fn1,Fpr2,Gata2,Gata3,Gli1,Pdpn,Cmklr1,Has2,Hbegf,Hmox1,Hspb1,Icam1,Cxcl10,Ccn1,Cd74,Il1b,Il1r1,Itga2b,Itga5,Itga6,Itgax,Jun,Lef1,Lgals3,Anxa1,Lyn,Mmp14,Mmp3,Mmp9,Myc,Myo1c,Myo1f,Nfe2l2,Nr4a3,Nos3,Ntrk3,P2ry2,Pc…
7_Summary	GO Biological Processes	GO:0019221	cytokine-mediated signaling pathway	-28.2454	-25.0603	104/373	11846,12362,12363,12504,12606,12703,12765,12767,12768,12772,12931,12977,12983,12984,12986,13601,13614,13653,13874,14042,14127,14825,15170,15458,15944,15945,16149,16155,16164,16165,16170,16174,16176,16177,16178,16181,16185,16186,16193,16194,17381,17874,18035,18413,18414,18733,18795,19229,19264,19766,20292,20293,20296,20297,20302,20303,20305,20306,20308,20310,20311,20312,20375,20563,20564,20698,208…	Arg1,Casp1,Casp4,Cd4,Cebpa,Socs1,Cxcr2,Cxcr4,Ccr1,Ccr2,Crlf1,Csf1,Csf2rb,Csf2rb2,Csf3r,Ecm1,Edn1,Egr1,Ereg,Ext1,Fcer1g,Cxcl1,Ptpn6,Hpx,Irgm1,Cxcl10,Cd74,Il10rb,Il13ra1,Il13ra2,Il16,Il18rap,Il1b,Il1r1,Il1r2,Il1rn,Il2rb,Il2rg,Il6,Il6ra,Mmp12,Myd88,Nfkbia,Osm,Osmr,Pirb,Plcb1,Ptk2b,Ptprc,Ripk1,Ccl11,Ccl12,Ccl2,Ccl20,Ccl3,Ccl4,Ccl6,Ccl7,Ccl9,Cxcl2,Cxcl5,Cx3cl1,Spi1,Slit2,Slit3,Sphk1,Stat3,Stat5a,Syk,T…
7_Member	GO Biological Processes	GO:0019221	cytokine-mediated signaling pathway	-28.2454	-25.0603	104/373	11846,12362,12363,12504,12606,12703,12765,12767,12768,12772,12931,12977,12983,12984,12986,13601,13614,13653,13874,14042,14127,14825,15170,15458,15944,15945,16149,16155,16164,16165,16170,16174,16176,16177,16178,16181,16185,16186,16193,16194,17381,17874,18035,18413,18414,18733,18795,19229,19264,19766,20292,20293,20296,20297,20302,20303,20305,20306,20308,20310,20311,20312,20375,20563,20564,20698,208…	Arg1,Casp1,Casp4,Cd4,Cebpa,Socs1,Cxcr2,Cxcr4,Ccr1,Ccr2,Crlf1,Csf1,Csf2rb,Csf2rb2,Csf3r,Ecm1,Edn1,Egr1,Ereg,Ext1,Fcer1g,Cxcl1,Ptpn6,Hpx,Irgm1,Cxcl10,Cd74,Il10rb,Il13ra1,Il13ra2,Il16,Il18rap,Il1b,Il1r1,Il1r2,Il1rn,Il2rb,Il2rg,Il6,Il6ra,Mmp12,Myd88,Nfkbia,Osm,Osmr,Pirb,Plcb1,Ptk2b,Ptprc,Ripk1,Ccl11,Ccl12,Ccl2,Ccl20,Ccl3,Ccl4,Ccl6,Ccl7,Ccl9,Cxcl2,Cxcl5,Cx3cl1,Spi1,Slit2,Slit3,Sphk1,Stat3,Stat5a,Syk,T…
7_Member	KEGG Pathway	mmu04060	Cytokine-cytokine receptor interaction	-21.026	-18.413	76/270	12162,12765,12766,12767,12768,12772,12774,12977,12983,12984,12985,12986,13019,13653,14102,14257,14825,15945,16155,16156,16164,16174,16176,16177,16178,16185,16186,16190,16193,16194,16197,16323,16878,16994,17000,18413,18414,20292,20293,20296,20297,20302,20303,20305,20306,20308,20310,20311,20312,21832,21926,21933,21937,21938,21943,21944,21949,21950,27279,50930,54199,56708,56744,57349,57890,60504,605…	Bmp7,Cxcr2,Cxcr3,Cxcr4,Ccr1,Ccr2,Ccr5,Csf1,Csf2rb,Csf2rb2,Csf3,Csf3r,Ctf1,Egr1,Fas,Flt4,Cxcl1,Cxcl10,Il10rb,Il11,Il13ra1,Il18rap,Il1b,Il1r1,Il1r2,Il2rb,Il2rg,Il4ra,Il6,Il6ra,Il7r,Inhba,Lif,Ltb,Ltbr,Osm,Osmr,Ccl11,Ccl12,Ccl2,Ccl20,Ccl3,Ccl4,Ccl6,Ccl7,Ccl9,Cxcl2,Cxcl5,Cx3cl1,Thpo,Tnf,Tnfrsf10b,Tnfrsf1a,Tnfrsf1b,Tnfsf11,Tnfsf12,Tnfsf8,Tnfsf9,Tnfrsf12a,Tnfsf14,Ccrl2,Clcf1,Pf4,Ppbp,Il17re,Il21r,Il21,C…
7_Member	KEGG Pathway	ko04060	Cytokine-cytokine receptor interaction	-20.6909	-18.1006	74/261	12162,12765,12766,12767,12768,12772,12774,12977,12983,12984,12985,12986,13019,14102,14257,14825,15945,16155,16156,16164,16174,16176,16177,16178,16185,16186,16190,16193,16194,16197,16323,16878,16994,17000,18413,18414,20292,20293,20296,20297,20302,20303,20305,20306,20308,20310,20311,20312,21832,21926,21933,21937,21938,21943,21944,21949,21950,27279,50930,56708,56744,57349,57890,60504,60505,66102,809…	Bmp7,Cxcr2,Cxcr3,Cxcr4,Ccr1,Ccr2,Ccr5,Csf1,Csf2rb,Csf2rb2,Csf3,Csf3r,Ctf1,Fas,Flt4,Cxcl1,Cxcl10,Il10rb,Il11,Il13ra1,Il18rap,Il1b,Il1r1,Il1r2,Il2rb,Il2rg,Il4ra,Il6,Il6ra,Il7r,Inhba,Lif,Ltb,Ltbr,Osm,Osmr,Ccl11,Ccl12,Ccl2,Ccl20,Ccl3,Ccl4,Ccl6,Ccl7,Ccl9,Cxcl2,Cxcl5,Cx3cl1,Thpo,Tnf,Tnfrsf10b,Tnfrsf1a,Tnfrsf1b,Tnfsf11,Tnfsf12,Tnfsf8,Tnfsf9,Tnfrsf12a,Tnfsf14,Clcf1,Pf4,Ppbp,Il17re,Il21r,Il21,Cxcl16,Cxcr6…
7_Member	GO Molecular Functions	GO:0005126	cytokine receptor binding	-15.7482	-13.444	74/314	11601,11602,12064,12370,12505,12562,12633,12931,12977,12985,13019,13601,13640,13805,14462,14812,14825,15945,16156,16164,16176,16181,16193,16194,16878,16994,17096,17874,18008,18413,18414,18654,19766,20292,20293,20296,20297,20302,20303,20305,20306,20308,20310,20311,20312,20416,20848,20963,21926,21943,21944,21949,21950,22029,22051,26365,50930,50931,54199,56708,56744,57349,60505,66102,67169,69660,769…	Angpt2,Angpt4,Bdnf,Casp8,Cd44,Cdh5,Cflar,Crlf1,Csf1,Csf3,Ctf1,Ecm1,Efna5,Eng,Gata3,Grin2b,Cxcl1,Cxcl10,Il11,Il13ra1,Il1b,Il1rn,Il6,Il6ra,Lif,Ltb,Lyn,Myd88,Nes,Osm,Osmr,Pgf,Ripk1,Ccl11,Ccl12,Ccl2,Ccl20,Ccl3,Ccl4,Ccl6,Ccl7,Ccl9,Cxcl2,Cxcl5,Cx3cl1,Shc1,Stat3,Syk,Tnf,Tnfsf11,Tnfsf12,Tnfsf8,Tnfsf9,Traf1,Trip6,Ceacam1,Tnfsf14,Il27ra,Ccrl2,Clcf1,Pf4,Ppbp,Il21,Cxcl16,Nradd,Tmbim1,Lrg1,Il33,Erap1,Il23a,Ed…
7_Member	GO Molecular Functions	GO:0030545	receptor regulator activity	-15.461	-13.179	105/544	11516,11535,11601,11602,12064,12153,12162,12223,12854,12918,12931,12977,12985,13019,13614,13640,13874,14173,14313,14560,14727,14728,14825,15200,15945,16156,16170,16176,16181,16193,16323,16854,16866,16878,16994,18155,18413,18610,18654,19227,20210,20254,20292,20293,20296,20297,20302,20303,20305,20306,20308,20310,20311,20312,20346,20349,20357,20563,20750,20855,21832,21857,21926,21943,21944,21946,219…	Adcyap1,Adm,Angpt2,Angpt4,Bdnf,Bmp1,Bmp7,Btc,Cort,Crh,Crlf1,Csf1,Csf3,Ctf1,Edn1,Efna5,Ereg,Fgf2,Fst,Gdf10,Lilr4b,Lilrb4a,Cxcl1,Hbegf,Cxcl10,Il11,Il16,Il1b,Il1rn,Il6,Inhba,Lgals3,Lhb,Lif,Ltb,Pnoc,Osm,Pdyn,Pgf,Pthlh,Saa3,Scg2,Ccl11,Ccl12,Ccl2,Ccl20,Ccl3,Ccl4,Ccl6,Ccl7,Ccl9,Cxcl2,Cxcl5,Cx3cl1,Sema3a,Sema3e,Sema5b,Slit2,Spp1,Stc1,Thpo,Timp1,Tnf,Tnfsf11,Tnfsf12,Pglyrp1,Tnfsf8,Tnfsf9,Vip,Ccn5,Wnt10b,Wn…
7_Member	GO Molecular Functions	GO:0005125	cytokine activity	-15.1255	-12.8647	60/229	12153,12162,12931,12977,12985,13019,13614,14173,14560,14825,15945,16156,16170,16176,16181,16193,16323,16878,16994,18413,20254,20292,20293,20296,20297,20302,20303,20305,20306,20308,20310,20311,20312,20750,21832,21857,21926,21943,21944,21946,21949,21950,22410,22412,23886,50930,56708,56744,57349,60505,66102,68119,68662,77125,83430,110075,215257,216795,329244,330122	Bmp1,Bmp7,Crlf1,Csf1,Csf3,Ctf1,Edn1,Fgf2,Gdf10,Cxcl1,Cxcl10,Il11,Il16,Il1b,Il1rn,Il6,Inhba,Lif,Ltb,Osm,Scg2,Ccl11,Ccl12,Ccl2,Ccl20,Ccl3,Ccl4,Ccl6,Ccl7,Ccl9,Cxcl2,Cxcl5,Cx3cl1,Spp1,Thpo,Timp1,Tnf,Tnfsf11,Tnfsf12,Pglyrp1,Tnfsf8,Tnfsf9,Wnt10b,Wnt9b,Gdf15,Tnfsf14,Clcf1,Pf4,Ppbp,Il21,Cxcl16,Cmtm3,Scgb3a1,Il33,Il23a,Bmp3,Il36g,Wnt9a,Il19,Cxcl3
7_Member	GO Molecular Functions	GO:0030546	signaling receptor activator activity	-14.6744	-12.4204	98/504	11516,11535,11602,12064,12153,12162,12223,12854,12918,12931,12977,12985,13019,13614,13640,13874,14173,14560,14825,15200,15945,16156,16170,16176,16181,16193,16323,16854,16866,16878,16994,18155,18413,18610,18654,19227,20210,20254,20292,20293,20296,20297,20302,20303,20305,20306,20308,20310,20311,20312,20346,20349,20357,20563,20750,20855,21832,21857,21926,21943,21944,21946,21949,21950,22353,22403,224…	Adcyap1,Adm,Angpt4,Bdnf,Bmp1,Bmp7,Btc,Cort,Crh,Crlf1,Csf1,Csf3,Ctf1,Edn1,Efna5,Ereg,Fgf2,Gdf10,Cxcl1,Hbegf,Cxcl10,Il11,Il16,Il1b,Il1rn,Il6,Inhba,Lgals3,Lhb,Lif,Ltb,Pnoc,Osm,Pdyn,Pgf,Pthlh,Saa3,Scg2,Ccl11,Ccl12,Ccl2,Ccl20,Ccl3,Ccl4,Ccl6,Ccl7,Ccl9,Cxcl2,Cxcl5,Cx3cl1,Sema3a,Sema3e,Sema5b,Slit2,Spp1,Stc1,Thpo,Timp1,Tnf,Tnfsf11,Tnfsf12,Pglyrp1,Tnfsf8,Tnfsf9,Vip,Ccn5,Wnt10b,Wnt9b,Gdf15,Tnfsf14,Clcf1,Pf…
7_Member	GO Molecular Functions	GO:0048018	receptor ligand activity	-14.5213	-12.2807	97/499	11516,11535,12064,12153,12162,12223,12854,12918,12931,12977,12985,13019,13614,13640,13874,14173,14560,14825,15200,15945,16156,16170,16176,16181,16193,16323,16854,16866,16878,16994,18155,18413,18610,18654,19227,20210,20254,20292,20293,20296,20297,20302,20303,20305,20306,20308,20310,20311,20312,20346,20349,20357,20563,20750,20855,21832,21857,21926,21943,21944,21946,21949,21950,22353,22403,22410,224…	Adcyap1,Adm,Bdnf,Bmp1,Bmp7,Btc,Cort,Crh,Crlf1,Csf1,Csf3,Ctf1,Edn1,Efna5,Ereg,Fgf2,Gdf10,Cxcl1,Hbegf,Cxcl10,Il11,Il16,Il1b,Il1rn,Il6,Inhba,Lgals3,Lhb,Lif,Ltb,Pnoc,Osm,Pdyn,Pgf,Pthlh,Saa3,Scg2,Ccl11,Ccl12,Ccl2,Ccl20,Ccl3,Ccl4,Ccl6,Ccl7,Ccl9,Cxcl2,Cxcl5,Cx3cl1,Sema3a,Sema3e,Sema5b,Slit2,Spp1,Stc1,Thpo,Timp1,Tnf,Tnfsf11,Tnfsf12,Pglyrp1,Tnfsf8,Tnfsf9,Vip,Ccn5,Wnt10b,Wnt9b,Gdf15,Tnfsf14,Clcf1,Pf4,Ppbp,…
8_Summary	GO Biological Processes	GO:0002697	regulation of immune effector process	-27.9279	-24.7708	114/439	11541,11542,11765,11801,11846,12229,12258,12483,12487,12491,12523,12628,12772,14127,14129,14130,14131,14159,14190,14191,14461,14462,14728,14825,14964,14972,15007,15015,15018,15170,15216,15284,15368,15458,16149,16165,16174,16176,16177,16190,16193,16197,16414,16643,16854,16952,17096,17381,18106,18124,18607,18950,19204,19260,19264,19354,19419,19662,20296,20297,20311,20737,20850,20963,21354,21355,218…	Adora2b,Adora3,Ap1g1,Cd5l,Arg1,Btk,Serping1,Cd22,Cd28,Cd36,Cd84,Cfh,Ccr2,Fcer1g,Fcgr1,Fcgr2b,Fcgr3,Fes,Fgl2,Fgr,Gata2,Gata3,Lilrb4a,Cxcl1,H2-D1,H2-K1,H2-Q10,H2-Q4,H2-Q7,Ptpn6,Hfe,Hlx,Hmox1,Hpx,Cd74,Il13ra2,Il18rap,Il1b,Il1r1,Il4ra,Il6,Il7r,Itgb2,Klrd1,Lgals3,Anxa1,Lyn,Mmp12,Cd244a,Nr4a3,Pdpk1,Pnp,Ptafr,Ptpn22,Ptprc,Rac2,Rasgrp1,Rbp4,Ccl2,Ccl20,Cxcl5,Spn,Stat5a,Syk,Tap1,Tap2,Tlr4,Tnf,Tnfrsf1b,Pgly…
8_Member	GO Biological Processes	GO:0002697	regulation of immune effector process	-27.9279	-24.7708	114/439	11541,11542,11765,11801,11846,12229,12258,12483,12487,12491,12523,12628,12772,14127,14129,14130,14131,14159,14190,14191,14461,14462,14728,14825,14964,14972,15007,15015,15018,15170,15216,15284,15368,15458,16149,16165,16174,16176,16177,16190,16193,16197,16414,16643,16854,16952,17096,17381,18106,18124,18607,18950,19204,19260,19264,19354,19419,19662,20296,20297,20311,20737,20850,20963,21354,21355,218…	Adora2b,Adora3,Ap1g1,Cd5l,Arg1,Btk,Serping1,Cd22,Cd28,Cd36,Cd84,Cfh,Ccr2,Fcer1g,Fcgr1,Fcgr2b,Fcgr3,Fes,Fgl2,Fgr,Gata2,Gata3,Lilrb4a,Cxcl1,H2-D1,H2-K1,H2-Q10,H2-Q4,H2-Q7,Ptpn6,Hfe,Hlx,Hmox1,Hpx,Cd74,Il13ra2,Il18rap,Il1b,Il1r1,Il4ra,Il6,Il7r,Itgb2,Klrd1,Lgals3,Anxa1,Lyn,Mmp12,Cd244a,Nr4a3,Pdpk1,Pnp,Ptafr,Ptpn22,Ptprc,Rac2,Rasgrp1,Rbp4,Ccl2,Ccl20,Cxcl5,Spn,Stat5a,Syk,Tap1,Tap2,Tlr4,Tnf,Tnfrsf1b,Pgly…
8_Member	GO Biological Processes	GO:0002703	regulation of leukocyte mediated immunity	-25.6827	-22.7687	82/265	11541,11542,11765,11846,12229,12487,12523,12772,14127,14129,14130,14131,14159,14191,14461,14462,14825,14964,14972,15007,15015,15018,15170,15216,15368,15458,16165,16174,16176,16177,16190,16193,16197,16414,16643,17096,18607,18950,19204,19264,19354,19419,20296,20297,20311,20737,20850,20963,21354,21355,21898,21926,21938,22177,22320,22324,22376,24088,26365,50931,56200,56532,56708,57765,58185,60505,704…	Adora2b,Adora3,Ap1g1,Arg1,Btk,Cd28,Cd84,Ccr2,Fcer1g,Fcgr1,Fcgr2b,Fcgr3,Fes,Fgr,Gata2,Gata3,Cxcl1,H2-D1,H2-K1,H2-Q10,H2-Q4,H2-Q7,Ptpn6,Hfe,Hmox1,Hpx,Il13ra2,Il18rap,Il1b,Il1r1,Il4ra,Il6,Il7r,Itgb2,Klrd1,Lyn,Pdpk1,Pnp,Ptafr,Ptprc,Rac2,Rasgrp1,Ccl2,Ccl20,Cxcl5,Spn,Stat5a,Syk,Tap1,Tap2,Tlr4,Tnf,Tnfrsf1b,Tyrobp,Vamp8,Vav1,Was,Tlr2,Ceacam1,Il27ra,Ddx21,Ripk3,Clcf1,Tbx21,Rsad2,Il21,Unc13d,Sash3,Ulbp1,Kl…
8_Member	GO Biological Processes	GO:0002699	positive regulation of immune effector process	-23.2413	-20.4364	79/268	11541,11542,11765,11846,12229,12487,12491,12523,12772,14127,14129,14131,14159,14191,14461,14462,14728,14825,14964,14972,15007,15015,15018,15284,15368,15458,16149,16165,16174,16176,16177,16190,16193,16414,16643,16952,17096,18106,18124,18607,18950,19204,19260,19264,19354,19419,19662,20296,20850,20963,21355,21898,21926,22177,22320,22324,23993,24088,26365,56200,56708,57765,58185,60505,70450,74131,771…	Adora2b,Adora3,Ap1g1,Arg1,Btk,Cd28,Cd36,Cd84,Ccr2,Fcer1g,Fcgr1,Fcgr3,Fes,Fgr,Gata2,Gata3,Lilrb4a,Cxcl1,H2-D1,H2-K1,H2-Q10,H2-Q4,H2-Q7,Hlx,Hmox1,Hpx,Cd74,Il13ra2,Il18rap,Il1b,Il1r1,Il4ra,Il6,Itgb2,Klrd1,Anxa1,Lyn,Cd244a,Nr4a3,Pdpk1,Pnp,Ptafr,Ptpn22,Ptprc,Rac2,Rasgrp1,Rbp4,Ccl2,Stat5a,Syk,Tap2,Tlr4,Tnf,Tyrobp,Vamp8,Vav1,Klk7,Tlr2,Ceacam1,Ddx21,Clcf1,Tbx21,Rsad2,Il21,Unc13d,Sash3,Il33,Ulbp1,Nfkbiz,I…
8_Member	GO Biological Processes	GO:0002250	adaptive immune response	-22.2987	-19.5396	127/599	11486,11634,11658,11846,12051,12169,12229,12258,12267,12326,12487,12500,12501,12502,12504,12505,12506,12523,12524,12525,12526,12628,12772,13032,14102,14127,14129,14130,14131,14161,14190,14462,14939,14960,14961,14964,14969,14972,14999,15007,15015,15018,15170,15216,15284,15458,15894,16071,16149,16165,16174,16176,16177,16190,16193,16194,16197,16428,16643,16797,16842,16952,17085,17096,17474,17874,180…	Ada,Aire,Alcam,Arg1,Bcl3,Bmx,Btk,Serping1,C3ar1,Camk4,Cd28,Cd3d,Cd3e,Cd3g,Cd4,Cd44,Cd48,Cd84,Cd86,Cd8a,Cd8b1,Cfh,Ccr2,Ctsc,Fas,Fcer1g,Fcgr1,Fcgr2b,Fcgr3,Fga,Fgl2,Gata3,Gzmb,H2-Aa,H2-Ab1,H2-D1,H2-Eb1,H2-K1,H2-DMb1,H2-Q10,H2-Q4,H2-Q7,Ptpn6,Hfe,Hlx,Hpx,Icam1,Igkc,Cd74,Il13ra2,Il18rap,Il1b,Il1r1,Il4ra,Il6,Il6ra,Il7r,Itk,Klrd1,Lat,Lef1,Anxa1,Ly9,Lyn,Clec4d,Myd88,Nfkb2,Cd244a,Slc11a1,Pirb,Prkcd,Pla2g4a…
8_Member	GO Biological Processes	GO:0002443	leukocyte mediated immunity	-21.9389	-19.2405	117/532	11541,11542,11634,11745,11765,11846,12051,12229,12258,12487,12523,12525,12628,12772,13032,14102,14127,14129,14130,14131,14159,14190,14191,14461,14462,14825,14939,14961,14964,14972,15007,15015,15018,15170,15216,15368,15458,15894,16071,16149,16165,16174,16176,16177,16190,16193,16197,16414,16643,16797,17096,17874,17916,17969,18124,18173,18607,18733,18753,18950,19204,19264,19354,19419,20296,20297,203…	Adora2b,Adora3,Aire,Anxa3,Ap1g1,Arg1,Bcl3,Btk,Serping1,Cd28,Cd84,Cd8a,Cfh,Ccr2,Ctsc,Fas,Fcer1g,Fcgr1,Fcgr2b,Fcgr3,Fes,Fgl2,Fgr,Gata2,Gata3,Cxcl1,Gzmb,H2-Ab1,H2-D1,H2-K1,H2-Q10,H2-Q4,H2-Q7,Ptpn6,Hfe,Hmox1,Hpx,Icam1,Igkc,Cd74,Il13ra2,Il18rap,Il1b,Il1r1,Il4ra,Il6,Il7r,Itgb2,Klrd1,Lat,Lyn,Myd88,Myo1f,Ncf1,Nr4a3,Slc11a1,Pdpk1,Pirb,Prkcd,Pnp,Ptafr,Ptprc,Rac2,Rasgrp1,Ccl2,Ccl20,Cxcl5,Spn,Stat5a,Syk,Tap1…
8_Member	GO Biological Processes	GO:0002819	regulation of adaptive immune response	-16.1135	-13.7937	60/219	11486,11846,12229,12487,12504,12505,12506,12772,14127,14129,14130,14131,14462,14961,14964,14972,15007,15015,15018,15170,15216,15284,15458,16149,16176,16177,16190,16193,16197,16643,16952,18173,18783,18950,19264,20297,20737,21355,21926,21938,22376,50931,56532,56708,57765,58185,60533,67742,74131,77125,80859,83430,110557,213208,214855,216799,225825,230738,235587,333715	Ada,Arg1,Btk,Cd28,Cd4,Cd44,Cd48,Ccr2,Fcer1g,Fcgr1,Fcgr2b,Fcgr3,Gata3,H2-Ab1,H2-D1,H2-K1,H2-Q10,H2-Q4,H2-Q7,Ptpn6,Hfe,Hlx,Hpx,Cd74,Il1b,Il1r1,Il4ra,Il6,Il7r,Klrd1,Anxa1,Slc11a1,Pla2g4a,Pnp,Ptprc,Ccl20,Spn,Tap2,Tnf,Tnfrsf1b,Was,Il27ra,Ripk3,Clcf1,Tbx21,Rsad2,Cd274,Samsn1,Sash3,Il33,Nfkbiz,Il23a,H2-Q6,Il20rb,Arid5a,Nlrp3,Cd226,Zc3h12a,Parp3,H2-M10.2
8_Member	GO Biological Processes	GO:0002822	regulation of adaptive immune response based on somatic recombination of immune receptors built from immunoglobulin superfamily domains	-15.2268	-12.9591	56/203	11486,11846,12229,12487,12504,12772,14127,14129,14130,14131,14462,14961,14964,14972,15007,15015,15018,15170,15216,15284,15458,16176,16177,16190,16193,16197,16643,16952,18173,18783,18950,19264,20297,20737,21355,21926,21938,22376,50931,56532,56708,57765,58185,60533,74131,77125,80859,83430,110557,213208,214855,216799,225825,230738,235587,333715	Ada,Arg1,Btk,Cd28,Cd4,Ccr2,Fcer1g,Fcgr1,Fcgr2b,Fcgr3,Gata3,H2-Ab1,H2-D1,H2-K1,H2-Q10,H2-Q4,H2-Q7,Ptpn6,Hfe,Hlx,Hpx,Il1b,Il1r1,Il4ra,Il6,Il7r,Klrd1,Anxa1,Slc11a1,Pla2g4a,Pnp,Ptprc,Ccl20,Spn,Tap2,Tnf,Tnfrsf1b,Was,Il27ra,Ripk3,Clcf1,Tbx21,Rsad2,Cd274,Sash3,Il33,Nfkbiz,Il23a,H2-Q6,Il20rb,Arid5a,Nlrp3,Cd226,Zc3h12a,Parp3,H2-M10.2
8_Member	GO Biological Processes	GO:0002706	regulation of lymphocyte mediated immunity	-14.2744	-12.0655	54/200	11765,11846,12229,12487,12772,14127,14129,14130,14131,14462,14964,14972,15007,15015,15018,15170,15216,15458,16174,16176,16177,16193,16197,16643,18950,19264,19419,20297,20737,20850,21354,21355,21926,21938,22324,22376,26365,50931,56532,56708,57765,58185,60505,74131,77777,80782,83430,110557,213208,214855,216799,225825,235587,333715	Ap1g1,Arg1,Btk,Cd28,Ccr2,Fcer1g,Fcgr1,Fcgr2b,Fcgr3,Gata3,H2-D1,H2-K1,H2-Q10,H2-Q4,H2-Q7,Ptpn6,Hfe,Hpx,Il18rap,Il1b,Il1r1,Il6,Il7r,Klrd1,Pnp,Ptprc,Rasgrp1,Ccl20,Spn,Stat5a,Tap1,Tap2,Tnf,Tnfrsf1b,Vav1,Was,Ceacam1,Il27ra,Ripk3,Clcf1,Tbx21,Rsad2,Il21,Sash3,Ulbp1,Klrb1b,Il23a,H2-Q6,Il20rb,Arid5a,Nlrp3,Cd226,Parp3,H2-M10.2
8_Member	GO Biological Processes	GO:0002460	adaptive immune response based on somatic recombination of immune receptors built from immunoglobulin superfamily domains	-13.9774	-11.7836	90/455	11486,11634,11846,12051,12229,12258,12267,12487,12504,12525,12628,12772,13032,14102,14127,14129,14130,14131,14190,14462,14939,14961,14964,14972,15007,15015,15018,15170,15216,15284,15458,15894,16071,16149,16165,16174,16176,16177,16190,16193,16194,16197,16643,16842,16952,17085,17874,18034,18173,18733,18753,18783,18950,19264,20297,20737,20848,21355,21926,21938,22256,22376,23882,50908,50909,50931,533…	Ada,Aire,Arg1,Bcl3,Btk,Serping1,C3ar1,Cd28,Cd4,Cd8a,Cfh,Ccr2,Ctsc,Fas,Fcer1g,Fcgr1,Fcgr2b,Fcgr3,Fgl2,Gata3,Gzmb,H2-Ab1,H2-D1,H2-K1,H2-Q10,H2-Q4,H2-Q7,Ptpn6,Hfe,Hlx,Hpx,Icam1,Igkc,Cd74,Il13ra2,Il18rap,Il1b,Il1r1,Il4ra,Il6,Il6ra,Il7r,Klrd1,Lef1,Anxa1,Ly9,Myd88,Nfkb2,Slc11a1,Pirb,Prkcd,Pla2g4a,Pnp,Ptprc,Ccl20,Spn,Stat3,Tap2,Tnf,Tnfrsf1b,Ung,Was,Gadd45g,C1s1,C1ra,Il27ra,Batf,Ripk3,Clcf1,Tbx21,Rsad2,C…
8_Member	GO Biological Processes	GO:0002700	regulation of production of molecular mediator of immune response	-12.8045	-10.6608	45/159	11846,12483,12487,12491,12772,14127,14130,14462,15216,15368,15458,16149,16165,16176,16177,16190,16193,18106,18124,19260,19264,19662,20297,21898,21926,21938,23993,24088,26365,50931,56200,56708,57765,58185,60505,73914,74131,77125,214763,214855,216799,225825,230073,235587,327957	Arg1,Cd22,Cd28,Cd36,Ccr2,Fcer1g,Fcgr2b,Gata3,Hfe,Hmox1,Hpx,Cd74,Il13ra2,Il1b,Il1r1,Il4ra,Il6,Cd244a,Nr4a3,Ptpn22,Ptprc,Rbp4,Ccl20,Tlr4,Tnf,Tnfrsf1b,Klk7,Tlr2,Ceacam1,Il27ra,Ddx21,Clcf1,Tbx21,Rsad2,Il21,Irak3,Sash3,Il33,Cgas,Arid5a,Nlrp3,Cd226,Ddx58,Parp3,Scimp
8_Member	GO Biological Processes	GO:0002705	positive regulation of leukocyte mediated immunity	-12.7065	-10.5655	46/166	11765,11846,12229,12487,14127,14129,14131,14462,14825,14964,14972,15007,15015,15018,15458,16174,16176,16177,16193,16414,16643,18950,19204,19264,19419,20296,20850,21355,21926,22177,22324,56200,56708,57765,58185,60505,74131,77777,83430,110557,214855,216799,225825,230073,327957,333715	Ap1g1,Arg1,Btk,Cd28,Fcer1g,Fcgr1,Fcgr3,Gata3,Cxcl1,H2-D1,H2-K1,H2-Q10,H2-Q4,H2-Q7,Hpx,Il18rap,Il1b,Il1r1,Il6,Itgb2,Klrd1,Pnp,Ptafr,Ptprc,Rasgrp1,Ccl2,Stat5a,Tap2,Tnf,Tyrobp,Vav1,Ddx21,Clcf1,Tbx21,Rsad2,Il21,Sash3,Ulbp1,Il23a,H2-Q6,Arid5a,Nlrp3,Cd226,Ddx58,Scimp,H2-M10.2
8_Member	GO Biological Processes	GO:0002456	T cell mediated immunity	-12.0507	-9.94961	40/136	11634,11846,12525,12772,13032,14462,14939,14964,14972,15007,15015,15018,15216,15894,16174,16176,16177,16193,16197,16643,18173,18950,19264,20297,20737,21355,21938,22376,56532,57765,58185,74131,74732,83430,110557,213208,214855,216799,246177,333715	Aire,Arg1,Cd8a,Ccr2,Ctsc,Gata3,Gzmb,H2-D1,H2-K1,H2-Q10,H2-Q4,H2-Q7,Hfe,Icam1,Il18rap,Il1b,Il1r1,Il6,Il7r,Klrd1,Slc11a1,Pnp,Ptprc,Ccl20,Spn,Tap2,Tnfrsf1b,Was,Ripk3,Tbx21,Rsad2,Sash3,Stx11,Il23a,H2-Q6,Il20rb,Arid5a,Nlrp3,Myo1g,H2-M10.2
8_Member	GO Biological Processes	GO:0002449	lymphocyte mediated immunity	-11.5148	-9.45684	82/437	11634,11765,11846,12051,12229,12258,12487,12525,12628,12772,13032,14102,14127,14129,14130,14131,14190,14462,14939,14961,14964,14972,15007,15015,15018,15170,15216,15458,15894,16071,16149,16165,16174,16176,16177,16190,16193,16197,16643,17874,18173,18733,18753,18950,19264,19419,20297,20737,20850,21354,21355,21926,21938,22256,22324,22376,26365,50908,50909,50931,53314,56532,56708,57765,58185,60505,704…	Aire,Ap1g1,Arg1,Bcl3,Btk,Serping1,Cd28,Cd8a,Cfh,Ccr2,Ctsc,Fas,Fcer1g,Fcgr1,Fcgr2b,Fcgr3,Fgl2,Gata3,Gzmb,H2-Ab1,H2-D1,H2-K1,H2-Q10,H2-Q4,H2-Q7,Ptpn6,Hfe,Hpx,Icam1,Igkc,Cd74,Il13ra2,Il18rap,Il1b,Il1r1,Il4ra,Il6,Il7r,Klrd1,Myd88,Slc11a1,Pirb,Prkcd,Pnp,Ptprc,Rasgrp1,Ccl20,Spn,Stat5a,Tap1,Tap2,Tnf,Tnfrsf1b,Ung,Vav1,Was,Ceacam1,C1s1,C1ra,Il27ra,Batf,Ripk3,Clcf1,Tbx21,Rsad2,Il21,Unc13d,Sash3,Stx11,Ulbp1…
8_Member	GO Biological Processes	GO:0002821	positive regulation of adaptive immune response	-10.7667	-8.7821	40/148	11486,12229,12487,12504,12505,12772,14127,14129,14131,14462,14961,14964,14972,15007,15015,15018,15458,16149,16176,16177,16193,18173,18783,18950,19264,21355,21926,50931,56708,57765,58185,60533,74131,80859,83430,110557,214855,216799,225825,333715	Ada,Btk,Cd28,Cd4,Cd44,Ccr2,Fcer1g,Fcgr1,Fcgr3,Gata3,H2-Ab1,H2-D1,H2-K1,H2-Q10,H2-Q4,H2-Q7,Hpx,Cd74,Il1b,Il1r1,Il6,Slc11a1,Pla2g4a,Pnp,Ptprc,Tap2,Tnf,Il27ra,Clcf1,Tbx21,Rsad2,Cd274,Sash3,Nfkbiz,Il23a,H2-Q6,Arid5a,Nlrp3,Cd226,H2-M10.2
8_Member	GO Biological Processes	GO:0002367	cytokine production involved in immune response	-10.2262	-8.28497	32/105	11846,12491,12772,14127,14462,15216,15368,16149,16174,16176,16177,16193,18124,18173,20297,21898,21926,21938,24088,56200,57765,58185,58217,60505,67313,73914,74131,214855,216799,225825,230073,327957	Arg1,Cd36,Ccr2,Fcer1g,Gata3,Hfe,Hmox1,Cd74,Il18rap,Il1b,Il1r1,Il6,Nr4a3,Slc11a1,Ccl20,Tlr4,Tnf,Tnfrsf1b,Tlr2,Ddx21,Tbx21,Rsad2,Trem1,Il21,Inava,Irak3,Sash3,Arid5a,Nlrp3,Cd226,Ddx58,Scimp
8_Member	GO Biological Processes	GO:0002824	positive regulation of adaptive immune response based on somatic recombination of immune receptors built from immunoglobulin superfamily domains	-10.2232	-8.28364	38/141	11486,12229,12487,12504,12772,14127,14129,14131,14462,14961,14964,14972,15007,15015,15018,15458,16176,16177,16193,18173,18783,18950,19264,21355,21926,50931,56708,57765,58185,60533,74131,80859,83430,110557,214855,216799,225825,333715	Ada,Btk,Cd28,Cd4,Ccr2,Fcer1g,Fcgr1,Fcgr3,Gata3,H2-Ab1,H2-D1,H2-K1,H2-Q10,H2-Q4,H2-Q7,Hpx,Il1b,Il1r1,Il6,Slc11a1,Pla2g4a,Pnp,Ptprc,Tap2,Tnf,Il27ra,Clcf1,Tbx21,Rsad2,Cd274,Sash3,Nfkbiz,Il23a,H2-Q6,Arid5a,Nlrp3,Cd226,H2-M10.2
8_Member	GO Biological Processes	GO:0002709	regulation of T cell mediated immunity	-10.1387	-8.20404	31/100	11846,12772,14462,14964,14972,15007,15015,15018,15216,16176,16177,16193,16197,16643,18950,19264,20297,20737,21355,21938,22376,56532,57765,58185,74131,83430,110557,213208,214855,216799,333715	Arg1,Ccr2,Gata3,H2-D1,H2-K1,H2-Q10,H2-Q4,H2-Q7,Hfe,Il1b,Il1r1,Il6,Il7r,Klrd1,Pnp,Ptprc,Ccl20,Spn,Tap2,Tnfrsf1b,Was,Ripk3,Tbx21,Rsad2,Sash3,Il23a,H2-Q6,Il20rb,Arid5a,Nlrp3,H2-M10.2
8_Member	GO Biological Processes	GO:0002718	regulation of cytokine production involved in immune response	-10.0537	-8.13026	28/84	11846,12491,12772,14127,14462,15216,15368,16149,16176,16177,16193,18124,20297,21898,21926,21938,24088,56200,57765,58185,60505,73914,74131,214855,216799,225825,230073,327957	Arg1,Cd36,Ccr2,Fcer1g,Gata3,Hfe,Hmox1,Cd74,Il1b,Il1r1,Il6,Nr4a3,Ccl20,Tlr4,Tnf,Tnfrsf1b,Tlr2,Ddx21,Tbx21,Rsad2,Il21,Irak3,Sash3,Arid5a,Nlrp3,Cd226,Ddx58,Scimp
8_Member	GO Biological Processes	GO:0002708	positive regulation of lymphocyte mediated immunity	-9.23703	-7.37693	37/145	11765,12229,12487,14127,14129,14131,14462,14964,14972,15007,15015,15018,15458,16174,16176,16177,16193,16643,18950,19264,19419,20850,21355,21926,22324,56708,57765,58185,60505,74131,77777,83430,110557,214855,216799,225825,333715	Ap1g1,Btk,Cd28,Fcer1g,Fcgr1,Fcgr3,Gata3,H2-D1,H2-K1,H2-Q10,H2-Q4,H2-Q7,Hpx,Il18rap,Il1b,Il1r1,Il6,Klrd1,Pnp,Ptprc,Rasgrp1,Stat5a,Tap2,Tnf,Vav1,Clcf1,Tbx21,Rsad2,Il21,Sash3,Ulbp1,Il23a,H2-Q6,Arid5a,Nlrp3,Cd226,H2-M10.2
8_Member	GO Biological Processes	GO:0002702	positive regulation of production of molecular mediator of immune response	-9.20353	-7.34751	31/108	12487,12491,14127,14462,15458,16149,16176,16177,16190,16193,18106,18124,19260,19264,19662,21898,23993,24088,26365,56200,56708,57765,58185,60505,74131,77125,214855,216799,225825,230073,327957	Cd28,Cd36,Fcer1g,Gata3,Hpx,Cd74,Il1b,Il1r1,Il4ra,Il6,Cd244a,Nr4a3,Ptpn22,Ptprc,Rbp4,Tlr4,Klk7,Tlr2,Ceacam1,Ddx21,Clcf1,Tbx21,Rsad2,Il21,Sash3,Il33,Arid5a,Nlrp3,Cd226,Ddx58,Scimp
8_Member	GO Biological Processes	GO:0002720	positive regulation of cytokine production involved in immune response	-7.62009	-5.87171	19/53	12491,14127,14462,16149,16176,16177,16193,18124,21898,24088,56200,58185,60505,74131,214855,216799,225825,230073,327957	Cd36,Fcer1g,Gata3,Cd74,Il1b,Il1r1,Il6,Nr4a3,Tlr4,Tlr2,Ddx21,Rsad2,Il21,Sash3,Arid5a,Nlrp3,Cd226,Ddx58,Scimp
8_Member	GO Biological Processes	GO:0002440	production of molecular mediator of immune response	-5.88628	-4.31117	58/362	11846,12229,12483,12487,12491,12524,12772,14102,14127,14130,14190,14462,14961,15216,15368,15458,16149,16165,16174,16176,16177,16190,16193,16197,18106,18124,18173,19260,19264,19662,20297,21898,21926,21938,22256,23993,24088,26365,50931,53314,56200,56708,57765,58185,58217,60505,67313,73914,74131,77125,214763,214855,216799,225825,230073,235587,327957,692165	Arg1,Btk,Cd22,Cd28,Cd36,Cd86,Ccr2,Fas,Fcer1g,Fcgr2b,Fgl2,Gata3,H2-Ab1,Hfe,Hmox1,Hpx,Cd74,Il13ra2,Il18rap,Il1b,Il1r1,Il4ra,Il6,Il7r,Cd244a,Nr4a3,Slc11a1,Ptpn22,Ptprc,Rbp4,Ccl20,Tlr4,Tnf,Tnfrsf1b,Ung,Klk7,Tlr2,Ceacam1,Il27ra,Batf,Ddx21,Clcf1,Tbx21,Rsad2,Trem1,Il21,Inava,Irak3,Sash3,Il33,Cgas,Arid5a,Nlrp3,Cd226,Ddx58,Parp3,Scimp,Igkv10-96
8_Member	GO Biological Processes	GO:0002711	positive regulation of T cell mediated immunity	-5.20116	-3.70668	19/73	14462,14964,14972,15007,15015,15018,16176,16177,16193,18950,19264,21355,58185,74131,83430,110557,214855,216799,333715	Gata3,H2-D1,H2-K1,H2-Q10,H2-Q4,H2-Q7,Il1b,Il1r1,Il6,Pnp,Ptprc,Tap2,Rsad2,Sash3,Il23a,H2-Q6,Arid5a,Nlrp3,H2-M10.2
9_Summary	GO Biological Processes	GO:0001525	angiogenesis	-27.5212	-24.4235	129/543	11441,11501,11504,11535,11601,11602,11689,11727,11745,12267,12273,12306,12370,12394,12491,12554,12562,12628,12654,12741,12765,12766,12767,12772,12822,12826,12827,13058,13078,13179,13197,13601,13614,13655,13713,13805,13836,13874,14173,14234,14257,14268,14461,14472,14595,15200,15245,15277,15364,15368,15370,15507,15530,15945,16007,16176,16402,16411,16414,16476,16598,16842,16854,16878,16952,17395,178…	Chrna7,Adam8,Adamts1,Adm,Angpt2,Angpt4,Alox5,Ang,Anxa3,C3ar1,C5ar1,Anxa2,Casp8,Runx1,Cd36,Cdh13,Cdh5,Cfh,Chil1,Cldn5,Cxcr2,Cxcr3,Cxcr4,Ccr2,Col18a1,Col4a1,Col4a2,Cybb,Cyp1b1,Dcn,Gadd45a,Ecm1,Edn1,Egr3,Elk3,Eng,Epha2,Ereg,Fgf2,Foxc2,Flt4,Fn1,Gata2,Gbx2,B4galt1,Hbegf,Hhip,Hk2,Hmga2,Hmox1,Nr4a1,Hspb1,Hspg2,Cxcl10,Ccn1,Il1b,Itga5,Itgax,Itgb2,Jun,Klf2,Lef1,Lgals3,Lif,Anxa1,Mmp9,Myh9,Nfe2l2,Nos3,Notch4…
9_Member	GO Biological Processes	GO:0001525	angiogenesis	-27.5212	-24.4235	129/543	11441,11501,11504,11535,11601,11602,11689,11727,11745,12267,12273,12306,12370,12394,12491,12554,12562,12628,12654,12741,12765,12766,12767,12772,12822,12826,12827,13058,13078,13179,13197,13601,13614,13655,13713,13805,13836,13874,14173,14234,14257,14268,14461,14472,14595,15200,15245,15277,15364,15368,15370,15507,15530,15945,16007,16176,16402,16411,16414,16476,16598,16842,16854,16878,16952,17395,178…	Chrna7,Adam8,Adamts1,Adm,Angpt2,Angpt4,Alox5,Ang,Anxa3,C3ar1,C5ar1,Anxa2,Casp8,Runx1,Cd36,Cdh13,Cdh5,Cfh,Chil1,Cldn5,Cxcr2,Cxcr3,Cxcr4,Ccr2,Col18a1,Col4a1,Col4a2,Cybb,Cyp1b1,Dcn,Gadd45a,Ecm1,Edn1,Egr3,Elk3,Eng,Epha2,Ereg,Fgf2,Foxc2,Flt4,Fn1,Gata2,Gbx2,B4galt1,Hbegf,Hhip,Hk2,Hmga2,Hmox1,Nr4a1,Hspb1,Hspg2,Cxcl10,Ccn1,Il1b,Itga5,Itgax,Itgb2,Jun,Klf2,Lef1,Lgals3,Lif,Anxa1,Mmp9,Myh9,Nfe2l2,Nos3,Notch4…
9_Member	GO Biological Processes	GO:0048514	blood vessel morphogenesis	-27.4907	-24.4235	145/655	11441,11501,11504,11535,11601,11602,11689,11727,11745,12192,12267,12273,12306,12370,12394,12491,12554,12562,12628,12654,12705,12741,12765,12766,12767,12772,12822,12826,12827,13058,13078,13179,13197,13601,13614,13655,13713,13805,13836,13874,14173,14230,14234,14257,14268,14366,14461,14472,14595,14615,15117,15200,15245,15277,15364,15368,15370,15446,15507,15530,15945,16007,16176,16402,16404,16411,164…	Chrna7,Adam8,Adamts1,Adm,Angpt2,Angpt4,Alox5,Ang,Anxa3,Zfp36l1,C3ar1,C5ar1,Anxa2,Casp8,Runx1,Cd36,Cdh13,Cdh5,Cfh,Chil1,Cited1,Cldn5,Cxcr2,Cxcr3,Cxcr4,Ccr2,Col18a1,Col4a1,Col4a2,Cybb,Cyp1b1,Dcn,Gadd45a,Ecm1,Edn1,Egr3,Elk3,Eng,Epha2,Ereg,Fgf2,Fkbp10,Foxc2,Flt4,Fn1,Fzd4,Gata2,Gbx2,B4galt1,Gjc1,Has2,Hbegf,Hhip,Hk2,Hmga2,Hmox1,Nr4a1,Hpgd,Hspb1,Hspg2,Cxcl10,Ccn1,Il1b,Itga5,Itga7,Itgax,Itgb2,Jun,Klf2,Le…
9_Member	GO Biological Processes	GO:0001568	blood vessel development	-27.2356	-24.1967	158/753	11441,11501,11504,11535,11601,11602,11689,11727,11745,12162,12192,12267,12273,12306,12370,12394,12491,12554,12562,12628,12633,12654,12702,12705,12741,12765,12766,12767,12772,12822,12826,12827,13058,13078,13179,13197,13601,13614,13653,13655,13713,13805,13836,13874,14173,14230,14234,14257,14268,14283,14366,14461,14472,14595,14615,15117,15200,15245,15277,15364,15368,15370,15446,15507,15530,15945,160…	Chrna7,Adam8,Adamts1,Adm,Angpt2,Angpt4,Alox5,Ang,Anxa3,Bmp7,Zfp36l1,C3ar1,C5ar1,Anxa2,Casp8,Runx1,Cd36,Cdh13,Cdh5,Cfh,Cflar,Chil1,Socs3,Cited1,Cldn5,Cxcr2,Cxcr3,Cxcr4,Ccr2,Col18a1,Col4a1,Col4a2,Cybb,Cyp1b1,Dcn,Gadd45a,Ecm1,Edn1,Egr1,Egr3,Elk3,Eng,Epha2,Ereg,Fgf2,Fkbp10,Foxc2,Flt4,Fn1,Fosl1,Fzd4,Gata2,Gbx2,B4galt1,Gjc1,Has2,Hbegf,Hhip,Hk2,Hmga2,Hmox1,Nr4a1,Hpgd,Hspb1,Hspg2,Cxcl10,Ccn1,Il1b,Il6ra,I…
9_Member	GO Biological Processes	GO:0001944	vasculature development	-25.4599	-22.5612	159/788	11441,11501,11504,11535,11601,11602,11689,11727,11745,12162,12192,12267,12273,12306,12370,12394,12491,12554,12562,12628,12633,12654,12702,12705,12741,12765,12766,12767,12772,12822,12826,12827,13058,13078,13179,13197,13601,13614,13653,13655,13713,13805,13836,13874,14173,14230,14234,14257,14268,14283,14366,14461,14472,14595,14615,14726,15117,15200,15245,15277,15364,15368,15370,15446,15507,15530,159…	Chrna7,Adam8,Adamts1,Adm,Angpt2,Angpt4,Alox5,Ang,Anxa3,Bmp7,Zfp36l1,C3ar1,C5ar1,Anxa2,Casp8,Runx1,Cd36,Cdh13,Cdh5,Cfh,Cflar,Chil1,Socs3,Cited1,Cldn5,Cxcr2,Cxcr3,Cxcr4,Ccr2,Col18a1,Col4a1,Col4a2,Cybb,Cyp1b1,Dcn,Gadd45a,Ecm1,Edn1,Egr1,Egr3,Elk3,Eng,Epha2,Ereg,Fgf2,Fkbp10,Foxc2,Flt4,Fn1,Fosl1,Fzd4,Gata2,Gbx2,B4galt1,Gjc1,Pdpn,Has2,Hbegf,Hhip,Hk2,Hmga2,Hmox1,Nr4a1,Hpgd,Hspb1,Hspg2,Cxcl10,Ccn1,Il1b,Il…
9_Member	GO Biological Processes	GO:0045765	regulation of angiogenesis	-21.9425	-19.2405	82/298	11441,11504,11535,11601,11602,11689,11745,12267,12273,12394,12491,12562,12654,12741,12765,12766,12767,12772,12827,13058,13078,13179,13197,13601,13805,13836,14173,14234,14461,15245,15277,15364,15368,15507,15945,16176,16402,16411,16414,16598,16854,16878,17395,18024,18127,18132,18607,18654,18787,19229,20130,20292,20296,20312,20349,20416,20692,20698,20848,21825,21826,21926,21937,23876,26365,26427,272…	Chrna7,Adamts1,Adm,Angpt2,Angpt4,Alox5,Anxa3,C3ar1,C5ar1,Runx1,Cd36,Cdh5,Chil1,Cldn5,Cxcr2,Cxcr3,Cxcr4,Ccr2,Col4a2,Cybb,Cyp1b1,Dcn,Gadd45a,Ecm1,Eng,Epha2,Fgf2,Foxc2,Gata2,Hhip,Hk2,Hmga2,Hmox1,Hspb1,Cxcl10,Il1b,Itga5,Itgax,Itgb2,Klf2,Lgals3,Lif,Mmp9,Nfe2l2,Nos3,Notch4,Pdpk1,Pgf,Serpine1,Ptk2b,Rras,Ccl11,Ccl2,Cx3cl1,Sema3e,Shc1,Sparc,Sphk1,Stat3,Thbs1,Thbs2,Tnf,Tnfrsf1a,Fbln5,Ceacam1,Creb3l1,Tnfrsf…
9_Member	GO Biological Processes	GO:1901342	regulation of vasculature development	-21.5335	-18.8713	82/302	11441,11504,11535,11601,11602,11689,11745,12267,12273,12394,12491,12562,12654,12741,12765,12766,12767,12772,12827,13058,13078,13179,13197,13601,13805,13836,14173,14234,14461,15245,15277,15364,15368,15507,15945,16176,16402,16411,16414,16598,16854,16878,17395,18024,18127,18132,18607,18654,18787,19229,20130,20292,20296,20312,20349,20416,20692,20698,20848,21825,21826,21926,21937,23876,26365,26427,272…	Chrna7,Adamts1,Adm,Angpt2,Angpt4,Alox5,Anxa3,C3ar1,C5ar1,Runx1,Cd36,Cdh5,Chil1,Cldn5,Cxcr2,Cxcr3,Cxcr4,Ccr2,Col4a2,Cybb,Cyp1b1,Dcn,Gadd45a,Ecm1,Eng,Epha2,Fgf2,Foxc2,Gata2,Hhip,Hk2,Hmga2,Hmox1,Hspb1,Cxcl10,Il1b,Itga5,Itgax,Itgb2,Klf2,Lgals3,Lif,Mmp9,Nfe2l2,Nos3,Notch4,Pdpk1,Pgf,Serpine1,Ptk2b,Rras,Ccl11,Ccl2,Cx3cl1,Sema3e,Shc1,Sparc,Sphk1,Stat3,Thbs1,Thbs2,Tnf,Tnfrsf1a,Fbln5,Ceacam1,Creb3l1,Tnfrsf…
9_Member	GO Biological Processes	GO:0045766	positive regulation of angiogenesis	-14.332	-12.1169	50/175	11441,11535,11601,11602,11745,12267,12273,12394,12562,12654,12765,12766,12767,13058,13078,13601,13805,14173,14234,14461,15277,15364,15368,15507,16176,16402,16411,16414,16854,17395,18024,18127,18132,18607,18654,18787,19229,20130,20292,20312,20698,20848,21825,21937,76905,80898,109901,230738,240185,243912	Chrna7,Adm,Angpt2,Angpt4,Anxa3,C3ar1,C5ar1,Runx1,Cdh5,Chil1,Cxcr2,Cxcr3,Cxcr4,Cybb,Cyp1b1,Ecm1,Eng,Fgf2,Foxc2,Gata2,Hk2,Hmga2,Hmox1,Hspb1,Il1b,Itga5,Itgax,Itgb2,Lgals3,Mmp9,Nfe2l2,Nos3,Notch4,Pdpk1,Pgf,Serpine1,Ptk2b,Rras,Ccl11,Cx3cl1,Sphk1,Stat3,Thbs1,Tnfrsf1a,Lrg1,Erap1,Cela1,Zc3h12a,Jcad,Hspb6
9_Member	GO Biological Processes	GO:1904018	positive regulation of vasculature development	-14.332	-12.1169	50/175	11441,11535,11601,11602,11745,12267,12273,12394,12562,12654,12765,12766,12767,13058,13078,13601,13805,14173,14234,14461,15277,15364,15368,15507,16176,16402,16411,16414,16854,17395,18024,18127,18132,18607,18654,18787,19229,20130,20292,20312,20698,20848,21825,21937,76905,80898,109901,230738,240185,243912	Chrna7,Adm,Angpt2,Angpt4,Anxa3,C3ar1,C5ar1,Runx1,Cdh5,Chil1,Cxcr2,Cxcr3,Cxcr4,Cybb,Cyp1b1,Ecm1,Eng,Fgf2,Foxc2,Gata2,Hk2,Hmga2,Hmox1,Hspb1,Il1b,Itga5,Itgax,Itgb2,Lgals3,Mmp9,Nfe2l2,Nos3,Notch4,Pdpk1,Pgf,Serpine1,Ptk2b,Rras,Ccl11,Cx3cl1,Sphk1,Stat3,Thbs1,Tnfrsf1a,Lrg1,Erap1,Cela1,Zc3h12a,Jcad,Hspb6
9_Member	GO Biological Processes	GO:0016525	negative regulation of angiogenesis	-11.0131	-8.99629	34/110	11504,11601,11602,11689,12491,12741,12766,12772,12827,13179,13197,13836,15245,15945,16598,16878,18787,20296,20349,20416,20692,21825,21826,21926,23876,26427,56744,64103,68545,100952,101401,192187,319197,381290	Adamts1,Angpt2,Angpt4,Alox5,Cd36,Cldn5,Cxcr3,Ccr2,Col4a2,Dcn,Gadd45a,Epha2,Hhip,Cxcl10,Klf2,Lif,Serpine1,Ccl2,Sema3e,Shc1,Sparc,Thbs1,Thbs2,Tnf,Fbln5,Creb3l1,Pf4,Tnmd,Ecscr,Emilin1,Adamts9,Stab1,Gpr4,Atp2b4
9_Member	GO Biological Processes	GO:2000181	negative regulation of blood vessel morphogenesis	-10.7693	-8.78294	34/112	11504,11601,11602,11689,12491,12741,12766,12772,12827,13179,13197,13836,15245,15945,16598,16878,18787,20296,20349,20416,20692,21825,21826,21926,23876,26427,56744,64103,68545,100952,101401,192187,319197,381290	Adamts1,Angpt2,Angpt4,Alox5,Cd36,Cldn5,Cxcr3,Ccr2,Col4a2,Dcn,Gadd45a,Epha2,Hhip,Cxcl10,Klf2,Lif,Serpine1,Ccl2,Sema3e,Shc1,Sparc,Thbs1,Thbs2,Tnf,Fbln5,Creb3l1,Pf4,Tnmd,Ecscr,Emilin1,Adamts9,Stab1,Gpr4,Atp2b4
9_Member	GO Biological Processes	GO:1901343	negative regulation of vasculature development	-10.65	-8.67625	34/113	11504,11601,11602,11689,12491,12741,12766,12772,12827,13179,13197,13836,15245,15945,16598,16878,18787,20296,20349,20416,20692,21825,21826,21926,23876,26427,56744,64103,68545,100952,101401,192187,319197,381290	Adamts1,Angpt2,Angpt4,Alox5,Cd36,Cldn5,Cxcr3,Ccr2,Col4a2,Dcn,Gadd45a,Epha2,Hhip,Cxcl10,Klf2,Lif,Serpine1,Ccl2,Sema3e,Shc1,Sparc,Thbs1,Thbs2,Tnf,Fbln5,Creb3l1,Pf4,Tnmd,Ecscr,Emilin1,Adamts9,Stab1,Gpr4,Atp2b4
10_Summary	GO Cellular Components	GO:0031012	extracellular matrix	-25.2774	-22.3933	121/516	11504,11601,11602,11727,11745,11746,11990,12153,12162,12258,12306,12394,12406,12476,12659,12810,12813,12822,12823,12824,12826,12827,12830,13014,13032,13179,13601,13640,13717,14161,14190,14268,15530,16007,16170,16206,16403,16427,16852,16854,16855,16948,16949,16952,17313,17381,17385,17386,17387,17392,17394,17395,17829,18073,18074,18489,18787,18816,19288,19699,20194,20195,20196,20200,20563,20657,206…	Adamts1,Angpt2,Angpt4,Ang,Anxa3,Anxa4,Atrn,Bmp1,Bmp7,Serping1,Anxa2,Runx1,Serpinh1,Cd151,Ovgp1,Coch,Col10a1,Col18a1,Col19a1,Col2a1,Col4a1,Col4a2,Col4a5,Cstb,Ctsc,Dcn,Ecm1,Efna5,Eln,Fga,Fgl2,Fn1,Hspg2,Ccn1,Il16,Lrig1,Itga6,Itih4,Lgals1,Lgals3,Lgals4,Lox,Loxl1,Anxa1,Mgp,Mmp12,Mmp11,Mmp13,Mmp14,Mmp3,Mmp8,Mmp9,Muc1,Nid1,Nid2,Reg3b,Serpine1,Serpinf2,Ptx3,Reln,S100a10,S100a11,S100a13,S100a6,Slit2,Sod3,…
10_Member	GO Cellular Components	GO:0031012	extracellular matrix	-25.2774	-22.3933	121/516	11504,11601,11602,11727,11745,11746,11990,12153,12162,12258,12306,12394,12406,12476,12659,12810,12813,12822,12823,12824,12826,12827,12830,13014,13032,13179,13601,13640,13717,14161,14190,14268,15530,16007,16170,16206,16403,16427,16852,16854,16855,16948,16949,16952,17313,17381,17385,17386,17387,17392,17394,17395,17829,18073,18074,18489,18787,18816,19288,19699,20194,20195,20196,20200,20563,20657,206…	Adamts1,Angpt2,Angpt4,Ang,Anxa3,Anxa4,Atrn,Bmp1,Bmp7,Serping1,Anxa2,Runx1,Serpinh1,Cd151,Ovgp1,Coch,Col10a1,Col18a1,Col19a1,Col2a1,Col4a1,Col4a2,Col4a5,Cstb,Ctsc,Dcn,Ecm1,Efna5,Eln,Fga,Fgl2,Fn1,Hspg2,Ccn1,Il16,Lrig1,Itga6,Itih4,Lgals1,Lgals3,Lgals4,Lox,Loxl1,Anxa1,Mgp,Mmp12,Mmp11,Mmp13,Mmp14,Mmp3,Mmp8,Mmp9,Muc1,Nid1,Nid2,Reg3b,Serpine1,Serpinf2,Ptx3,Reln,S100a10,S100a11,S100a13,S100a6,Slit2,Sod3,…
10_Member	GO Cellular Components	GO:0030312	external encapsulating structure	-25.1177	-22.2479	121/518	11504,11601,11602,11727,11745,11746,11990,12153,12162,12258,12306,12394,12406,12476,12659,12810,12813,12822,12823,12824,12826,12827,12830,13014,13032,13179,13601,13640,13717,14161,14190,14268,15530,16007,16170,16206,16403,16427,16852,16854,16855,16948,16949,16952,17313,17381,17385,17386,17387,17392,17394,17395,17829,18073,18074,18489,18787,18816,19288,19699,20194,20195,20196,20200,20563,20657,206…	Adamts1,Angpt2,Angpt4,Ang,Anxa3,Anxa4,Atrn,Bmp1,Bmp7,Serping1,Anxa2,Runx1,Serpinh1,Cd151,Ovgp1,Coch,Col10a1,Col18a1,Col19a1,Col2a1,Col4a1,Col4a2,Col4a5,Cstb,Ctsc,Dcn,Ecm1,Efna5,Eln,Fga,Fgl2,Fn1,Hspg2,Ccn1,Il16,Lrig1,Itga6,Itih4,Lgals1,Lgals3,Lgals4,Lox,Loxl1,Anxa1,Mgp,Mmp12,Mmp11,Mmp13,Mmp14,Mmp3,Mmp8,Mmp9,Muc1,Nid1,Nid2,Reg3b,Serpine1,Serpinf2,Ptx3,Reln,S100a10,S100a11,S100a13,S100a6,Slit2,Sod3,…
10_Member	GO Biological Processes	GO:0030198	extracellular matrix organization	-21.133	-18.4879	82/306	11504,12051,12306,12406,12633,12813,12822,12823,12824,12826,12827,12830,13078,13717,13805,14042,14186,14230,14234,14268,14580,14595,14726,15117,15530,16007,16193,16854,16948,16949,17381,17385,17386,17387,17392,17394,17395,18034,18073,18816,18826,19288,20289,20682,21810,21926,21937,21938,21960,23794,23876,23948,26427,53867,56693,58223,58859,58994,67573,68553,73940,78892,81877,94352,100952,101401,1…	Adamts1,Bcl3,Anxa2,Serpinh1,Cflar,Col10a1,Col18a1,Col19a1,Col2a1,Col4a1,Col4a2,Col4a5,Cyp1b1,Eln,Eng,Ext1,Fgfr4,Fkbp10,Foxc2,Fn1,Gfap,B4galt1,Pdpn,Has2,Hspg2,Ccn1,Il6,Lgals3,Lox,Loxl1,Mmp12,Mmp11,Mmp13,Mmp14,Mmp3,Mmp8,Mmp9,Nfkb2,Nid1,Serpinf2,Lcp1,Ptx3,Scx,Sox9,Tgfbi,Tnf,Tnfrsf1a,Tnfrsf1b,Tnr,Adamts5,Fbln5,Mmp17,Creb3l1,Col5a3,Crtap,Mmp19,Efemp2,Smpd3,Loxl4,Col6a4,Hapln2,Crispld2,Tnxb,Loxl2,Emili…
10_Member	GO Biological Processes	GO:0043062	extracellular structure organization	-21.0342	-18.4134	82/307	11504,12051,12306,12406,12633,12813,12822,12823,12824,12826,12827,12830,13078,13717,13805,14042,14186,14230,14234,14268,14580,14595,14726,15117,15530,16007,16193,16854,16948,16949,17381,17385,17386,17387,17392,17394,17395,18034,18073,18816,18826,19288,20289,20682,21810,21926,21937,21938,21960,23794,23876,23948,26427,53867,56693,58223,58859,58994,67573,68553,73940,78892,81877,94352,100952,101401,1…	Adamts1,Bcl3,Anxa2,Serpinh1,Cflar,Col10a1,Col18a1,Col19a1,Col2a1,Col4a1,Col4a2,Col4a5,Cyp1b1,Eln,Eng,Ext1,Fgfr4,Fkbp10,Foxc2,Fn1,Gfap,B4galt1,Pdpn,Has2,Hspg2,Ccn1,Il6,Lgals3,Lox,Loxl1,Mmp12,Mmp11,Mmp13,Mmp14,Mmp3,Mmp8,Mmp9,Nfkb2,Nid1,Serpinf2,Lcp1,Ptx3,Scx,Sox9,Tgfbi,Tnf,Tnfrsf1a,Tnfrsf1b,Tnr,Adamts5,Fbln5,Mmp17,Creb3l1,Col5a3,Crtap,Mmp19,Efemp2,Smpd3,Loxl4,Col6a4,Hapln2,Crispld2,Tnxb,Loxl2,Emili…
10_Member	GO Biological Processes	GO:0045229	external encapsulating structure organization	-21.0342	-18.4134	82/307	11504,12051,12306,12406,12633,12813,12822,12823,12824,12826,12827,12830,13078,13717,13805,14042,14186,14230,14234,14268,14580,14595,14726,15117,15530,16007,16193,16854,16948,16949,17381,17385,17386,17387,17392,17394,17395,18034,18073,18816,18826,19288,20289,20682,21810,21926,21937,21938,21960,23794,23876,23948,26427,53867,56693,58223,58859,58994,67573,68553,73940,78892,81877,94352,100952,101401,1…	Adamts1,Bcl3,Anxa2,Serpinh1,Cflar,Col10a1,Col18a1,Col19a1,Col2a1,Col4a1,Col4a2,Col4a5,Cyp1b1,Eln,Eng,Ext1,Fgfr4,Fkbp10,Foxc2,Fn1,Gfap,B4galt1,Pdpn,Has2,Hspg2,Ccn1,Il6,Lgals3,Lox,Loxl1,Mmp12,Mmp11,Mmp13,Mmp14,Mmp3,Mmp8,Mmp9,Nfkb2,Nid1,Serpinf2,Lcp1,Ptx3,Scx,Sox9,Tgfbi,Tnf,Tnfrsf1a,Tnfrsf1b,Tnr,Adamts5,Fbln5,Mmp17,Creb3l1,Col5a3,Crtap,Mmp19,Efemp2,Smpd3,Loxl4,Col6a4,Hapln2,Crispld2,Tnxb,Loxl2,Emili…
10_Member	GO Cellular Components	GO:0062023	collagen-containing extracellular matrix	-20.9274	-18.3221	94/386	11504,11601,11602,11727,11745,11746,11990,12153,12162,12258,12306,12394,12406,12476,12810,12813,12822,12824,12826,12827,12830,13014,13032,13179,13601,13640,13717,14161,14190,14268,15530,16007,16170,16403,16427,16852,16854,16855,16948,16949,16952,17313,17395,17829,18073,18074,18489,18787,18816,19699,20194,20195,20196,20200,20563,20657,20692,20737,21810,21817,21825,21826,21857,21923,21960,22038,220…	Adamts1,Angpt2,Angpt4,Ang,Anxa3,Anxa4,Atrn,Bmp1,Bmp7,Serping1,Anxa2,Runx1,Serpinh1,Cd151,Coch,Col10a1,Col18a1,Col2a1,Col4a1,Col4a2,Col4a5,Cstb,Ctsc,Dcn,Ecm1,Efna5,Eln,Fga,Fgl2,Fn1,Hspg2,Ccn1,Il16,Itga6,Itih4,Lgals1,Lgals3,Lgals4,Lox,Loxl1,Anxa1,Mgp,Mmp9,Muc1,Nid1,Nid2,Reg3b,Serpine1,Serpinf2,Reln,S100a10,S100a11,S100a13,S100a6,Slit2,Sod3,Sparc,Spn,Tgfbi,Tgm2,Thbs1,Thbs2,Timp1,Tnc,Tnr,Plscr1,Trf,V…
10_Member	GO Molecular Functions	GO:0005201	extracellular matrix structural constituent	-9.96177	-8.04466	39/150	12813,12822,12823,12824,12826,12827,12830,13179,13601,13717,14161,14268,15530,18073,18074,19699,20563,20692,21684,21810,21825,21923,22371,23876,29817,53867,58859,66695,67776,68553,76737,81877,100952,105450,107581,246228,246707,320712,382864	Col10a1,Col18a1,Col19a1,Col2a1,Col4a1,Col4a2,Col4a5,Dcn,Ecm1,Eln,Fga,Fn1,Hspg2,Nid1,Nid2,Reln,Slit2,Sparc,Tectb,Tgfbi,Thbs1,Tnc,Vwf,Fbln5,Igfbp7,Col5a3,Efemp2,Aspn,Vwa5a,Col6a4,Creld2,Tnxb,Emilin1,Mmrn2,Col16a1,Vwa1,Emilin2,Abi3bp,Colq
10_Member	GO Cellular Components	GO:0005604	basement membrane	-8.37103	-6.57217	31/116	11504,11727,11990,12306,12394,12476,12822,12824,12826,12827,12830,13640,14268,15530,16403,16949,18073,18074,20692,20737,21810,21826,21857,21923,22041,58859,94352,105450,171171,210530,246228	Adamts1,Ang,Atrn,Anxa2,Runx1,Cd151,Col18a1,Col2a1,Col4a1,Col4a2,Col4a5,Efna5,Fn1,Hspg2,Itga6,Loxl1,Nid1,Nid2,Sparc,Spn,Tgfbi,Thbs2,Timp1,Tnc,Trf,Efemp2,Loxl2,Mmrn2,Ntng2,P3h2,Vwa1
11_Summary	GO Biological Processes	GO:0050778	positive regulation of immune response	-22.9999	-20.207	137/662	11486,11501,11541,11542,11765,11801,12047,12169,12229,12258,12267,12273,12483,12487,12494,12501,12504,12505,12628,12772,12801,12810,13874,14127,14129,14130,14131,14191,14289,14461,14462,14747,14961,14964,14972,15007,15015,15018,15170,15284,15458,15930,15944,15950,15951,16071,16149,16174,16176,16177,16190,16193,16365,16414,16428,16643,16818,16822,16854,16952,17096,17381,18124,18173,18783,18950,192…	Ada,Adam8,Adora2b,Adora3,Ap1g1,Cd5l,Bcl2a1d,Bmx,Btk,Serping1,C3ar1,C5ar1,Cd22,Cd28,Cd38,Cd3e,Cd4,Cd44,Cfh,Ccr2,Cnr1,Coch,Ereg,Fcer1g,Fcgr1,Fcgr2b,Fcgr3,Fgr,Fpr2,Gata2,Gata3,Cmklr1,H2-Ab1,H2-D1,H2-K1,H2-Q10,H2-Q4,H2-Q7,Ptpn6,Hlx,Hpx,Ido1,Irgm1,Ifi203,Ifi204,Igkc,Cd74,Il18rap,Il1b,Il1r1,Il4ra,Il6,Acod1,Itgb2,Itk,Klrd1,Lck,Lcp2,Lgals3,Anxa1,Lyn,Mmp12,Nr4a3,Slc11a1,Pla2g4a,Pnp,Ptafr,Ptpn22,Ptprc,Rasg…
11_Member	GO Biological Processes	GO:0050778	positive regulation of immune response	-22.9999	-20.207	137/662	11486,11501,11541,11542,11765,11801,12047,12169,12229,12258,12267,12273,12483,12487,12494,12501,12504,12505,12628,12772,12801,12810,13874,14127,14129,14130,14131,14191,14289,14461,14462,14747,14961,14964,14972,15007,15015,15018,15170,15284,15458,15930,15944,15950,15951,16071,16149,16174,16176,16177,16190,16193,16365,16414,16428,16643,16818,16822,16854,16952,17096,17381,18124,18173,18783,18950,192…	Ada,Adam8,Adora2b,Adora3,Ap1g1,Cd5l,Bcl2a1d,Bmx,Btk,Serping1,C3ar1,C5ar1,Cd22,Cd28,Cd38,Cd3e,Cd4,Cd44,Cfh,Ccr2,Cnr1,Coch,Ereg,Fcer1g,Fcgr1,Fcgr2b,Fcgr3,Fgr,Fpr2,Gata2,Gata3,Cmklr1,H2-Ab1,H2-D1,H2-K1,H2-Q10,H2-Q4,H2-Q7,Ptpn6,Hlx,Hpx,Ido1,Irgm1,Ifi203,Ifi204,Igkc,Cd74,Il18rap,Il1b,Il1r1,Il4ra,Il6,Acod1,Itgb2,Itk,Klrd1,Lck,Lcp2,Lgals3,Anxa1,Lyn,Mmp12,Nr4a3,Slc11a1,Pla2g4a,Pnp,Ptafr,Ptpn22,Ptprc,Rasg…
11_Member	GO Biological Processes	GO:0002253	activation of immune response	-7.66337	-5.90966	70/420	11486,11801,12047,12169,12258,12267,12273,12483,12487,12494,12501,12628,14127,14130,14289,14462,14747,14961,15170,15950,15951,16071,16176,16428,16643,16818,16822,16854,17096,18124,19260,19264,20737,20963,21898,22038,22177,22284,22350,22637,23921,24088,28185,50908,50909,56743,68119,74039,80859,93675,107321,210757,214763,217303,225825,226422,226695,227059,230738,230787,232345,232371,236312,238555,2…	Ada,Cd5l,Bcl2a1d,Bmx,Serping1,C3ar1,C5ar1,Cd22,Cd28,Cd38,Cd3e,Cfh,Fcer1g,Fcgr2b,Fpr2,Gata3,Cmklr1,H2-Ab1,Ptpn6,Ifi203,Ifi204,Igkc,Il1b,Itk,Klrd1,Lck,Lcp2,Lgals3,Lyn,Nr4a3,Ptpn22,Ptprc,Spn,Syk,Tlr4,Plscr1,Tyrobp,Usp9x,Ezr,Zap70,Sh2b2,Tlr2,Tomm70a,C1s1,C1ra,Lat2,Cmtm3,Nfam1,Nfkbiz,Clec2i,Lpxn,Themis,Cgas,Cd300a,Cd226,Rab29,Ifi205,Slc39a10,Zc3h12a,Themis2,A2m,C1rl,Ifi209,Btn2a2,Klhl6,Myo1g,Ifi211,Ai…
11_Member	GO Biological Processes	GO:0002764	immune response-regulating signaling pathway	-5.35558	-3.84629	55/350	11486,12047,12169,12267,12273,12483,12487,12494,12501,14127,14130,14289,14462,14747,14961,15170,16071,16428,16643,16818,16822,16854,17096,17474,18124,19260,19264,20737,20963,21898,22038,22177,22284,22350,22637,23921,24088,56619,56743,68119,74039,80859,93675,107321,210757,213208,217303,225825,226422,227059,230738,230787,238555,239743,246177	Ada,Bcl2a1d,Bmx,C3ar1,C5ar1,Cd22,Cd28,Cd38,Cd3e,Fcer1g,Fcgr2b,Fpr2,Gata3,Cmklr1,H2-Ab1,Ptpn6,Igkc,Itk,Klrd1,Lck,Lcp2,Lgals3,Lyn,Clec4d,Nr4a3,Ptpn22,Ptprc,Spn,Syk,Tlr4,Plscr1,Tyrobp,Usp9x,Ezr,Zap70,Sh2b2,Tlr2,Clec4e,Lat2,Cmtm3,Nfam1,Nfkbiz,Clec2i,Lpxn,Themis,Il20rb,Cd300a,Cd226,Rab29,Slc39a10,Zc3h12a,Themis2,Btn2a2,Klhl6,Myo1g
11_Member	GO Biological Processes	GO:0002757	immune response-activating signal transduction	-4.94595	-3.48297	52/335	11486,12047,12169,12267,12273,12483,12487,12494,12501,14127,14130,14289,14462,14747,14961,15170,16071,16428,16643,16818,16822,16854,17096,18124,19260,19264,20737,20963,21898,22038,22177,22284,22350,22637,23921,24088,56743,68119,74039,80859,93675,107321,210757,217303,225825,226422,227059,230738,230787,238555,239743,246177	Ada,Bcl2a1d,Bmx,C3ar1,C5ar1,Cd22,Cd28,Cd38,Cd3e,Fcer1g,Fcgr2b,Fpr2,Gata3,Cmklr1,H2-Ab1,Ptpn6,Igkc,Itk,Klrd1,Lck,Lcp2,Lgals3,Lyn,Nr4a3,Ptpn22,Ptprc,Spn,Syk,Tlr4,Plscr1,Tyrobp,Usp9x,Ezr,Zap70,Sh2b2,Tlr2,Lat2,Cmtm3,Nfam1,Nfkbiz,Clec2i,Lpxn,Themis,Cd300a,Cd226,Rab29,Slc39a10,Zc3h12a,Themis2,Btn2a2,Klhl6,Myo1g
11_Member	GO Biological Processes	GO:0002768	immune response-regulating cell surface receptor signaling pathway	-4.82655	-3.37814	53/347	11486,12047,12169,12267,12273,12483,12487,12494,12501,14127,14130,14289,14462,14747,14961,15170,16071,16428,16643,16818,16822,16854,17096,17474,18124,19260,19264,20737,20963,22038,22177,22284,22350,22637,23921,24088,56619,56743,68119,74039,80859,93675,107321,210757,217303,225825,226422,227059,230738,230787,238555,239743,246177	Ada,Bcl2a1d,Bmx,C3ar1,C5ar1,Cd22,Cd28,Cd38,Cd3e,Fcer1g,Fcgr2b,Fpr2,Gata3,Cmklr1,H2-Ab1,Ptpn6,Igkc,Itk,Klrd1,Lck,Lcp2,Lgals3,Lyn,Clec4d,Nr4a3,Ptpn22,Ptprc,Spn,Syk,Plscr1,Tyrobp,Usp9x,Ezr,Zap70,Sh2b2,Tlr2,Clec4e,Lat2,Cmtm3,Nfam1,Nfkbiz,Clec2i,Lpxn,Themis,Cd300a,Cd226,Rab29,Slc39a10,Zc3h12a,Themis2,Btn2a2,Klhl6,Myo1g
11_Member	GO Biological Processes	GO:0002429	immune response-activating cell surface receptor signaling pathway	-4.66558	-3.23383	51/334	11486,12047,12169,12267,12273,12483,12487,12494,12501,14127,14130,14289,14462,14747,14961,15170,16071,16428,16643,16818,16822,16854,17096,18124,19260,19264,20737,20963,22038,22177,22284,22350,22637,23921,24088,56743,68119,74039,80859,93675,107321,210757,217303,225825,226422,227059,230738,230787,238555,239743,246177	Ada,Bcl2a1d,Bmx,C3ar1,C5ar1,Cd22,Cd28,Cd38,Cd3e,Fcer1g,Fcgr2b,Fpr2,Gata3,Cmklr1,H2-Ab1,Ptpn6,Igkc,Itk,Klrd1,Lck,Lcp2,Lgals3,Lyn,Nr4a3,Ptpn22,Ptprc,Spn,Syk,Plscr1,Tyrobp,Usp9x,Ezr,Zap70,Sh2b2,Tlr2,Lat2,Cmtm3,Nfam1,Nfkbiz,Clec2i,Lpxn,Themis,Cd300a,Cd226,Rab29,Slc39a10,Zc3h12a,Themis2,Btn2a2,Klhl6,Myo1g
11_Member	GO Biological Processes	GO:0050852	T cell receptor signaling pathway	-4.47248	-3.06874	26/132	11486,12047,12487,12501,14462,14961,15170,16428,16818,16822,16854,19260,19264,20737,22284,22350,22637,80859,93675,210757,217303,225825,226422,230738,230787,238555	Ada,Bcl2a1d,Cd28,Cd3e,Gata3,H2-Ab1,Ptpn6,Itk,Lck,Lcp2,Lgals3,Ptpn22,Ptprc,Spn,Usp9x,Ezr,Zap70,Nfkbiz,Clec2i,Themis,Cd300a,Cd226,Rab29,Zc3h12a,Themis2,Btn2a2
11_Member	GO Biological Processes	GO:0050851	antigen receptor-mediated signaling pathway	-2.59726	-1.48333	40/301	11486,12047,12169,12483,12487,12494,12501,14130,14462,14961,15170,16071,16428,16818,16822,16854,17096,19260,19264,20737,20963,22284,22350,22637,23921,56743,68119,74039,80859,93675,107321,210757,217303,225825,226422,227059,230738,230787,238555,239743	Ada,Bcl2a1d,Bmx,Cd22,Cd28,Cd38,Cd3e,Fcgr2b,Gata3,H2-Ab1,Ptpn6,Igkc,Itk,Lck,Lcp2,Lgals3,Lyn,Ptpn22,Ptprc,Spn,Syk,Usp9x,Ezr,Zap70,Sh2b2,Lat2,Cmtm3,Nfam1,Nfkbiz,Clec2i,Lpxn,Themis,Cd300a,Cd226,Rab29,Slc39a10,Zc3h12a,Themis2,Btn2a2,Klhl6
12_Summary	GO Biological Processes	GO:0000165	MAPK cascade	-22.5209	-19.7395	150/768	11441,11501,11516,11548,11549,11550,11910,12162,12192,12193,12273,12426,12491,12504,12505,12523,12633,12654,12767,12768,13132,13176,13197,13449,13614,13836,13869,14102,14130,14161,14173,14186,14257,14268,14289,14366,14812,15170,15558,15894,16007,16009,16149,16156,16176,16181,16193,16194,16476,16543,16878,17000,17096,17167,17394,17869,17873,17874,17969,18173,18213,18390,18413,18430,18753,18795,188…	Chrna7,Adam8,Adcyap1,Adra1b,Adra1a,Adra1d,Atf3,Bmp7,Zfp36l1,Zfp36l2,C5ar1,Cckbr,Cd36,Cd4,Cd44,Cd84,Cflar,Chil1,Cxcr4,Ccr1,Dab2,Dcc,Gadd45a,Dok2,Edn1,Epha2,Erbb4,Fas,Fcgr2b,Fga,Fgf2,Fgfr4,Flt4,Fn1,Fpr2,Fzd4,Grin2b,Ptpn6,Htr2a,Icam1,Ccn1,Igfbp3,Cd74,Il11,Il1b,Il1rn,Il6,Il6ra,Jun,Mdfic,Lif,Ltbr,Lyn,Marco,Mmp8,Myc,Gadd45b,Myd88,Ncf1,Slc11a1,Ntrk3,Oprm1,Osm,Oxtr,Prkcd,Plcb1,Serpinf2,Eif2ak2,Ptk2b,Ptpn…
12_Member	GO Biological Processes	GO:0000165	MAPK cascade	-22.5209	-19.7395	150/768	11441,11501,11516,11548,11549,11550,11910,12162,12192,12193,12273,12426,12491,12504,12505,12523,12633,12654,12767,12768,13132,13176,13197,13449,13614,13836,13869,14102,14130,14161,14173,14186,14257,14268,14289,14366,14812,15170,15558,15894,16007,16009,16149,16156,16176,16181,16193,16194,16476,16543,16878,17000,17096,17167,17394,17869,17873,17874,17969,18173,18213,18390,18413,18430,18753,18795,188…	Chrna7,Adam8,Adcyap1,Adra1b,Adra1a,Adra1d,Atf3,Bmp7,Zfp36l1,Zfp36l2,C5ar1,Cckbr,Cd36,Cd4,Cd44,Cd84,Cflar,Chil1,Cxcr4,Ccr1,Dab2,Dcc,Gadd45a,Dok2,Edn1,Epha2,Erbb4,Fas,Fcgr2b,Fga,Fgf2,Fgfr4,Flt4,Fn1,Fpr2,Fzd4,Grin2b,Ptpn6,Htr2a,Icam1,Ccn1,Igfbp3,Cd74,Il11,Il1b,Il1rn,Il6,Il6ra,Jun,Mdfic,Lif,Ltbr,Lyn,Marco,Mmp8,Myc,Gadd45b,Myd88,Ncf1,Slc11a1,Ntrk3,Oprm1,Osm,Oxtr,Prkcd,Plcb1,Serpinf2,Eif2ak2,Ptk2b,Ptpn…
12_Member	GO Biological Processes	GO:0043408	regulation of MAPK cascade	-19.5769	-17.0287	136/711	11441,11501,11516,11548,11549,11550,11910,12162,12273,12491,12504,12505,12523,12633,12654,12767,12768,13132,13176,13197,13449,13614,13836,13869,14102,14130,14161,14173,14186,14257,14268,14289,14366,14812,15170,15558,15894,16007,16009,16149,16156,16176,16181,16193,16194,16476,16543,16878,17000,17096,17167,17394,17873,17874,17969,18213,18390,18413,18753,18795,18816,19106,19229,19260,19264,19419,197…	Chrna7,Adam8,Adcyap1,Adra1b,Adra1a,Adra1d,Atf3,Bmp7,C5ar1,Cd36,Cd4,Cd44,Cd84,Cflar,Chil1,Cxcr4,Ccr1,Dab2,Dcc,Gadd45a,Dok2,Edn1,Epha2,Erbb4,Fas,Fcgr2b,Fga,Fgf2,Fgfr4,Flt4,Fn1,Fpr2,Fzd4,Grin2b,Ptpn6,Htr2a,Icam1,Ccn1,Igfbp3,Cd74,Il11,Il1b,Il1rn,Il6,Il6ra,Jun,Mdfic,Lif,Ltbr,Lyn,Marco,Mmp8,Gadd45b,Myd88,Ncf1,Ntrk3,Oprm1,Osm,Prkcd,Plcb1,Serpinf2,Eif2ak2,Ptk2b,Ptpn22,Ptprc,Rasgrp1,Rgs2,Ripk1,Rras,Ccl11,…
12_Member	GO Biological Processes	GO:0043410	positive regulation of MAPK cascade	-18.8452	-16.3353	109/519	11441,11501,11516,11548,11549,11550,12273,12491,12504,12505,12523,12633,12654,12767,12768,13132,13176,13197,13614,13869,14130,14161,14173,14186,14257,14289,14366,15558,15894,16009,16149,16156,16176,16181,16193,16194,16476,16543,16878,17000,17167,17394,17873,17874,17969,18213,18390,18413,18753,18795,18816,19106,19229,19260,19264,19419,19766,20292,20293,20296,20297,20302,20303,20305,20306,20308,203…	Chrna7,Adam8,Adcyap1,Adra1b,Adra1a,Adra1d,C5ar1,Cd36,Cd4,Cd44,Cd84,Cflar,Chil1,Cxcr4,Ccr1,Dab2,Dcc,Gadd45a,Edn1,Erbb4,Fcgr2b,Fga,Fgf2,Fgfr4,Flt4,Fpr2,Fzd4,Htr2a,Icam1,Igfbp3,Cd74,Il11,Il1b,Il1rn,Il6,Il6ra,Jun,Mdfic,Lif,Ltbr,Marco,Mmp8,Gadd45b,Myd88,Ncf1,Ntrk3,Oprm1,Osm,Prkcd,Plcb1,Serpinf2,Eif2ak2,Ptk2b,Ptpn22,Ptprc,Rasgrp1,Ripk1,Ccl11,Ccl12,Ccl2,Ccl20,Ccl3,Ccl4,Ccl6,Ccl7,Ccl9,Cx3cl1,Spi1,Shc1,Ss…
12_Member	GO Biological Processes	GO:0070371	ERK1 and ERK2 cascade	-18.6894	-16.1974	83/339	11441,11516,11549,11910,12192,12193,12273,12426,12491,12504,12505,12633,12654,12767,12768,13132,13176,13836,13869,14161,14173,14186,14257,14268,14289,15170,15558,15894,16007,16149,16176,16193,16476,16878,17096,17167,17869,18213,18390,18430,18816,19229,19260,19264,19419,20130,20292,20293,20296,20297,20302,20303,20305,20306,20308,20312,20416,20608,20682,20963,21832,21898,21943,22041,22350,24063,240…	Chrna7,Adcyap1,Adra1a,Atf3,Zfp36l1,Zfp36l2,C5ar1,Cckbr,Cd36,Cd4,Cd44,Cflar,Chil1,Cxcr4,Ccr1,Dab2,Dcc,Epha2,Erbb4,Fga,Fgf2,Fgfr4,Flt4,Fn1,Fpr2,Ptpn6,Htr2a,Icam1,Ccn1,Cd74,Il1b,Il6,Jun,Lif,Lyn,Marco,Myc,Ntrk3,Oprm1,Oxtr,Serpinf2,Ptk2b,Ptpn22,Ptprc,Rasgrp1,Rras,Ccl11,Ccl12,Ccl2,Ccl20,Ccl3,Ccl4,Ccl6,Ccl7,Ccl9,Cx3cl1,Shc1,Sstr4,Sox9,Syk,Thpo,Tlr4,Tnfsf11,Trf,Ezr,Spry1,Tlr2,Ror2,Nox4,Clcf1,Akap12,Gpnmb…
12_Member	GO Biological Processes	GO:0070372	regulation of ERK1 and ERK2 cascade	-16.4406	-14.0965	76/319	11441,11516,11549,11910,12273,12491,12504,12505,12633,12654,12767,12768,13132,13176,13836,13869,14161,14173,14186,14257,14268,14289,15170,15558,15894,16007,16149,16176,16193,16476,16878,17096,17167,18213,18390,18816,19229,19260,19264,19419,20130,20292,20293,20296,20297,20302,20303,20305,20306,20308,20312,20416,20608,20963,21832,21898,21943,22350,24063,24088,26564,50490,56708,83397,93695,100952,11…	Chrna7,Adcyap1,Adra1a,Atf3,C5ar1,Cd36,Cd4,Cd44,Cflar,Chil1,Cxcr4,Ccr1,Dab2,Dcc,Epha2,Erbb4,Fga,Fgf2,Fgfr4,Flt4,Fn1,Fpr2,Ptpn6,Htr2a,Icam1,Ccn1,Cd74,Il1b,Il6,Jun,Lif,Lyn,Marco,Ntrk3,Oprm1,Serpinf2,Ptk2b,Ptpn22,Ptprc,Rasgrp1,Rras,Ccl11,Ccl12,Ccl2,Ccl20,Ccl3,Ccl4,Ccl6,Ccl7,Ccl9,Cx3cl1,Shc1,Sstr4,Syk,Thpo,Tlr4,Tnfsf11,Ezr,Spry1,Tlr2,Ror2,Nox4,Clcf1,Akap12,Gpnmb,Emilin1,Tirap,P2ry6,Btn2a2,Tnfaip8l3,Ep…
12_Member	GO Biological Processes	GO:0070374	positive regulation of ERK1 and ERK2 cascade	-15.7098	-13.4168	60/223	11441,11516,11549,12273,12491,12504,12505,12633,12654,12767,12768,13176,13869,14161,14173,14186,14257,14289,15558,15894,16149,16176,16193,16476,17167,18213,18390,18816,19229,19260,19264,19419,20292,20293,20296,20297,20302,20303,20305,20306,20308,20312,20416,20608,21832,21898,21943,24088,26564,50490,83397,93695,117149,233571,244882,319239,321019,327957,381126,384009	Chrna7,Adcyap1,Adra1a,C5ar1,Cd36,Cd4,Cd44,Cflar,Chil1,Cxcr4,Ccr1,Dcc,Erbb4,Fga,Fgf2,Fgfr4,Flt4,Fpr2,Htr2a,Icam1,Cd74,Il1b,Il6,Jun,Marco,Ntrk3,Oprm1,Serpinf2,Ptk2b,Ptpn22,Ptprc,Rasgrp1,Ccl11,Ccl12,Ccl2,Ccl20,Ccl3,Ccl4,Ccl6,Ccl7,Ccl9,Cx3cl1,Shc1,Sstr4,Thpo,Tlr4,Tnfsf11,Tlr2,Ror2,Nox4,Akap12,Gpnmb,Tirap,P2ry6,Tnfaip8l3,Npsr1,Gpr183,Scimp,Garem1,Glipr2
12_Member	GO Biological Processes	GO:0033674	positive regulation of kinase activity	-14.2197	-12.0139	98/512	11441,11501,11516,11549,11727,12223,12443,12445,12504,12524,12575,12654,12703,12977,13132,13197,13614,13653,13836,13869,13874,14129,14173,14186,14191,14257,14289,14366,15200,15558,16007,16149,16176,16181,16194,16543,16797,17096,17171,17873,17969,18173,18198,18213,18607,18712,18753,19106,19229,19264,19419,19699,19766,20416,20617,20963,20971,21676,21825,21897,21898,21899,21926,21943,22041,22174,238…	Chrna7,Adam8,Adcyap1,Adra1a,Ang,Btc,Ccnd1,Ccnd3,Cd4,Cd86,Cdkn1a,Chil1,Socs1,Csf1,Dab2,Gadd45a,Edn1,Egr1,Epha2,Erbb4,Ereg,Fcgr1,Fgf2,Fgfr4,Fgr,Flt4,Fpr2,Fzd4,Hbegf,Htr2a,Ccn1,Cd74,Il1b,Il1rn,Il6ra,Mdfic,Lat,Lyn,Mas1,Gadd45b,Ncf1,Slc11a1,Musk,Ntrk3,Pdpk1,Pim1,Prkcd,Eif2ak2,Ptk2b,Ptprc,Rasgrp1,Reln,Ripk1,Shc1,Snca,Syk,Sdc4,Tead1,Thbs1,Tlr1,Tlr4,Tlr6,Tnf,Tnfsf11,Trf,Tyro3,Cdc6,Gadd45g,Gdf15,Tenm1,Cea…
12_Member	GO Biological Processes	GO:0051347	positive regulation of transferase activity	-13.7306	-11.5456	107/592	11441,11501,11516,11549,11727,12223,12234,12443,12445,12504,12524,12575,12654,12703,12977,13132,13197,13614,13653,13836,13869,13874,14129,14173,14186,14191,14257,14289,14366,15200,15558,16007,16149,16176,16181,16194,16543,16797,17096,17171,17869,17873,17969,18173,18198,18213,18607,18712,18753,19106,19229,19264,19419,19699,19766,20416,20617,20660,20963,20971,21676,21825,21897,21898,21899,21926,219…	Chrna7,Adam8,Adcyap1,Adra1a,Ang,Btc,Btrc,Ccnd1,Ccnd3,Cd4,Cd86,Cdkn1a,Chil1,Socs1,Csf1,Dab2,Gadd45a,Edn1,Egr1,Epha2,Erbb4,Ereg,Fcgr1,Fgf2,Fgfr4,Fgr,Flt4,Fpr2,Fzd4,Hbegf,Htr2a,Ccn1,Cd74,Il1b,Il1rn,Il6ra,Mdfic,Lat,Lyn,Mas1,Myc,Gadd45b,Ncf1,Slc11a1,Musk,Ntrk3,Pdpk1,Pim1,Prkcd,Eif2ak2,Ptk2b,Ptprc,Rasgrp1,Reln,Ripk1,Shc1,Snca,Sorl1,Syk,Sdc4,Tead1,Thbs1,Tlr1,Tlr4,Tlr6,Tnf,Tnfsf11,Trf,Tyro3,Cdc6,Gadd45g,…
12_Member	GO Biological Processes	GO:0045860	positive regulation of protein kinase activity	-13.0155	-10.8666	86/441	11441,11501,11516,11549,11727,12223,12443,12445,12504,12524,12575,12654,12703,12977,13132,13197,13614,13653,13874,14129,14173,14366,15200,15558,16007,16149,16176,16181,16194,16543,16797,17171,17873,17969,18173,18213,18607,18712,18753,19106,19229,19264,19419,19699,19766,20416,20617,20963,20971,21676,21825,21897,21898,21899,21926,21943,22041,23834,23882,23886,23963,26365,26397,26411,26564,29875,504…	Chrna7,Adam8,Adcyap1,Adra1a,Ang,Btc,Ccnd1,Ccnd3,Cd4,Cd86,Cdkn1a,Chil1,Socs1,Csf1,Dab2,Gadd45a,Edn1,Egr1,Ereg,Fcgr1,Fgf2,Fzd4,Hbegf,Htr2a,Ccn1,Cd74,Il1b,Il1rn,Il6ra,Mdfic,Lat,Mas1,Gadd45b,Ncf1,Slc11a1,Ntrk3,Pdpk1,Pim1,Prkcd,Eif2ak2,Ptk2b,Ptprc,Rasgrp1,Reln,Ripk1,Shc1,Snca,Syk,Sdc4,Tead1,Thbs1,Tlr1,Tlr4,Tlr6,Tnf,Tnfsf11,Trf,Cdc6,Gadd45g,Gdf15,Tenm1,Ceacam1,Map2k3,Map4k1,Ror2,Iqgap1,Nox4,Map3k6,Ripk…
12_Member	GO Biological Processes	GO:0043549	regulation of kinase activity	-11.9064	-9.81705	124/774	11441,11501,11516,11549,11727,12162,12223,12273,12428,12443,12445,12504,12524,12575,12654,12703,12977,13132,13197,13614,13653,13836,13869,13874,14129,14173,14186,14191,14257,14289,14366,15170,15200,15507,15558,16007,16149,16176,16181,16193,16194,16543,16797,16826,17096,17171,17873,17969,18173,18198,18213,18607,18712,18753,19088,19106,19229,19260,19264,19281,19419,19699,19735,19766,20416,20541,206…	Chrna7,Adam8,Adcyap1,Adra1a,Ang,Bmp7,Btc,C5ar1,Ccna2,Ccnd1,Ccnd3,Cd4,Cd86,Cdkn1a,Chil1,Socs1,Csf1,Dab2,Gadd45a,Edn1,Egr1,Epha2,Erbb4,Ereg,Fcgr1,Fgf2,Fgfr4,Fgr,Flt4,Fpr2,Fzd4,Ptpn6,Hbegf,Hspb1,Htr2a,Ccn1,Cd74,Il1b,Il1rn,Il6,Il6ra,Mdfic,Lat,Ldb2,Lyn,Mas1,Gadd45b,Ncf1,Slc11a1,Musk,Ntrk3,Pdpk1,Pim1,Prkcd,Prkar2b,Eif2ak2,Ptk2b,Ptpn22,Ptprc,Ptprt,Rasgrp1,Reln,Rgs2,Ripk1,Shc1,Slc8a1,Snca,Sorl1,Syk,Sdc4,…
12_Member	GO Biological Processes	GO:0045859	regulation of protein kinase activity	-11.4306	-9.37694	111/675	11441,11501,11516,11549,11727,12162,12223,12273,12428,12443,12445,12504,12524,12575,12654,12703,12977,13132,13197,13614,13653,13874,14129,14173,14191,14366,15170,15200,15507,15558,16007,16149,16176,16181,16193,16194,16543,16797,17096,17171,17873,17969,18173,18213,18607,18712,18753,19088,19106,19229,19260,19264,19281,19419,19699,19735,19766,20416,20541,20617,20660,20963,20971,21676,21825,21897,218…	Chrna7,Adam8,Adcyap1,Adra1a,Ang,Bmp7,Btc,C5ar1,Ccna2,Ccnd1,Ccnd3,Cd4,Cd86,Cdkn1a,Chil1,Socs1,Csf1,Dab2,Gadd45a,Edn1,Egr1,Ereg,Fcgr1,Fgf2,Fgr,Fzd4,Ptpn6,Hbegf,Hspb1,Htr2a,Ccn1,Cd74,Il1b,Il1rn,Il6,Il6ra,Mdfic,Lat,Lyn,Mas1,Gadd45b,Ncf1,Slc11a1,Ntrk3,Pdpk1,Pim1,Prkcd,Prkar2b,Eif2ak2,Ptk2b,Ptpn22,Ptprc,Ptprt,Rasgrp1,Reln,Rgs2,Ripk1,Shc1,Slc8a1,Snca,Sorl1,Syk,Sdc4,Tead1,Thbs1,Tlr1,Tlr4,Tlr6,Tnf,Tnfsf11…
12_Member	GO Biological Processes	GO:0043405	regulation of MAP kinase activity	-7.79193	-6.02517	54/288	11441,11501,12162,13132,13197,13614,14173,14366,15170,15558,16149,16176,16181,16543,17096,17873,18213,18753,19229,19260,19264,19419,19735,19766,20416,20660,20963,21825,21898,21899,21926,21943,22041,23882,23886,23963,24063,26365,26397,26411,26564,29875,50490,66725,67313,73914,74055,74568,81877,117149,211770,217303,228775,320207	Chrna7,Adam8,Bmp7,Dab2,Gadd45a,Edn1,Fgf2,Fzd4,Ptpn6,Htr2a,Cd74,Il1b,Il1rn,Mdfic,Lyn,Gadd45b,Ntrk3,Prkcd,Ptk2b,Ptpn22,Ptprc,Rasgrp1,Rgs2,Ripk1,Shc1,Sorl1,Syk,Thbs1,Tlr4,Tlr6,Tnf,Tnfsf11,Trf,Gadd45g,Gdf15,Tenm1,Spry1,Ceacam1,Map2k3,Map4k1,Ror2,Iqgap1,Nox4,Lrrk2,Inava,Irak3,Plce1,Mlkl,Tnxb,Tirap,Trib1,Cd300a,Trib3,Pik3r5
12_Member	GO Biological Processes	GO:0071902	positive regulation of protein serine/threonine kinase activity	-7.6548	-5.90323	52/275	11441,11501,12443,12445,13132,13197,13614,14173,14366,15558,16149,16176,16181,16543,17873,18213,18712,18753,19229,19264,19419,19766,20416,20617,20963,21676,21825,21898,21899,21926,21943,22041,23834,23882,23886,23963,26365,26397,26411,26564,29875,50490,66725,67313,68861,74055,74568,110891,117149,238161,320207,381290	Chrna7,Adam8,Ccnd1,Ccnd3,Dab2,Gadd45a,Edn1,Fgf2,Fzd4,Htr2a,Cd74,Il1b,Il1rn,Mdfic,Gadd45b,Ntrk3,Pim1,Prkcd,Ptk2b,Ptprc,Rasgrp1,Ripk1,Shc1,Snca,Syk,Tead1,Thbs1,Tlr4,Tlr6,Tnf,Tnfsf11,Trf,Cdc6,Gadd45g,Gdf15,Tenm1,Ceacam1,Map2k3,Map4k1,Ror2,Iqgap1,Nox4,Lrrk2,Inava,Dipk2a,Plce1,Mlkl,Slc8a2,Tirap,Akap6,Pik3r5,Atp2b4
12_Member	GO Biological Processes	GO:0071900	regulation of protein serine/threonine kinase activity	-7.32761	-5.60394	70/428	11441,11501,12162,12428,12443,12445,12575,13132,13197,13614,14173,14366,15170,15558,16149,16176,16181,16543,17096,17873,18213,18712,18753,19088,19229,19260,19264,19419,19735,19766,20416,20541,20617,20660,20963,21676,21825,21898,21899,21926,21943,22041,23834,23882,23886,23963,24063,26365,26397,26411,26564,29875,50490,66725,67313,68861,69237,69903,73914,74055,74568,81877,110891,117149,211770,217303…	Chrna7,Adam8,Bmp7,Ccna2,Ccnd1,Ccnd3,Cdkn1a,Dab2,Gadd45a,Edn1,Fgf2,Fzd4,Ptpn6,Htr2a,Cd74,Il1b,Il1rn,Mdfic,Lyn,Gadd45b,Ntrk3,Pim1,Prkcd,Prkar2b,Ptk2b,Ptpn22,Ptprc,Rasgrp1,Rgs2,Ripk1,Shc1,Slc8a1,Snca,Sorl1,Syk,Tead1,Thbs1,Tlr4,Tlr6,Tnf,Tnfsf11,Trf,Cdc6,Gadd45g,Gdf15,Tenm1,Spry1,Ceacam1,Map2k3,Map4k1,Ror2,Iqgap1,Nox4,Lrrk2,Inava,Dipk2a,Gtpbp4,Rasip1,Irak3,Plce1,Mlkl,Tnxb,Slc8a2,Tirap,Trib1,Cd300a,Tri…
12_Member	GO Biological Processes	GO:0032147	activation of protein kinase activity	-7.23728	-5.52216	47/244	11441,11727,12524,12654,12703,13132,13197,14173,16149,16176,16194,16543,17171,17873,18173,18213,18607,18753,19106,19229,19264,19766,20416,20963,21825,21897,21898,21926,21943,22041,23882,23886,26397,26411,53608,56532,66725,67313,74055,74568,83430,117149,207565,211323,217303,237542,381293	Chrna7,Ang,Cd86,Chil1,Socs1,Dab2,Gadd45a,Fgf2,Cd74,Il1b,Il6ra,Mdfic,Mas1,Gadd45b,Slc11a1,Ntrk3,Pdpk1,Prkcd,Eif2ak2,Ptk2b,Ptprc,Ripk1,Shc1,Syk,Thbs1,Tlr1,Tlr4,Tnf,Tnfsf11,Trf,Gadd45g,Gdf15,Map2k3,Map4k1,Map3k6,Ripk3,Lrrk2,Inava,Plce1,Mlkl,Il23a,Tirap,Camkk2,Nrg1,Cd300a,Osbpl8,Kif14
12_Member	GO Biological Processes	GO:0043406	positive regulation of MAP kinase activity	-6.95003	-5.26556	42/211	11441,11501,13132,13197,13614,14173,14366,15558,16149,16176,16181,16543,17873,18213,18753,19229,19264,19419,19766,20416,20963,21825,21898,21899,21926,21943,22041,23882,23886,23963,26365,26397,26411,26564,29875,50490,66725,67313,74055,74568,117149,320207	Chrna7,Adam8,Dab2,Gadd45a,Edn1,Fgf2,Fzd4,Htr2a,Cd74,Il1b,Il1rn,Mdfic,Gadd45b,Ntrk3,Prkcd,Ptk2b,Ptprc,Rasgrp1,Ripk1,Shc1,Syk,Thbs1,Tlr4,Tlr6,Tnf,Tnfsf11,Trf,Gadd45g,Gdf15,Tenm1,Ceacam1,Map2k3,Map4k1,Ror2,Iqgap1,Nox4,Lrrk2,Inava,Plce1,Mlkl,Tirap,Pik3r5
12_Member	GO Biological Processes	GO:0000187	activation of MAPK activity	-3.84169	-2.52192	23/120	11441,13132,16149,16176,16543,18213,19264,19766,20416,20963,21825,21898,21926,21943,22041,23886,26397,26411,66725,67313,74055,74568,117149	Chrna7,Dab2,Cd74,Il1b,Mdfic,Ntrk3,Ptprc,Ripk1,Shc1,Syk,Thbs1,Tlr4,Tnf,Tnfsf11,Trf,Gdf15,Map2k3,Map4k1,Lrrk2,Inava,Plce1,Mlkl,Tirap
12_Member	GO Biological Processes	GO:0043507	positive regulation of JUN kinase activity	-3.60651	-2.32778	17/79	13132,13614,14366,16176,16181,16543,19229,19766,20963,21899,21926,21943,22041,26411,26564,74568,117149	Dab2,Edn1,Fzd4,Il1b,Il1rn,Mdfic,Ptk2b,Ripk1,Syk,Tlr6,Tnf,Tnfsf11,Trf,Map4k1,Ror2,Mlkl,Tirap
12_Member	GO Biological Processes	GO:0043506	regulation of JUN kinase activity	-3.52261	-2.25592	19/95	13132,13614,14366,16176,16181,16543,19229,19260,19766,20963,21899,21926,21943,22041,26411,26564,74568,81877,117149	Dab2,Edn1,Fzd4,Il1b,Il1rn,Mdfic,Ptk2b,Ptpn22,Ripk1,Syk,Tlr6,Tnf,Tnfsf11,Trf,Map4k1,Ror2,Mlkl,Tnxb,Tirap
13_Summary	GO Biological Processes	GO:0002683	negative regulation of immune system process	-22.2664	-19.5181	101/417	11486,11516,11815,11846,12229,12258,12394,12399,12483,12505,12514,12523,12524,12608,12703,12768,12772,12801,12802,13011,14102,14127,14130,14190,14191,14461,14728,14960,14961,15170,15216,15284,15368,15507,15930,16149,16165,16190,16197,16365,16643,16854,16952,17096,17381,17869,18795,19260,19264,20293,20312,20555,20563,20682,20737,20850,20971,21354,21355,21825,21926,21946,22174,22177,22259,22350,263…	Ada,Adcyap1,Apod,Arg1,Btk,Serping1,Runx1,Runx3,Cd22,Cd44,Cd68,Cd84,Cd86,Cebpb,Socs1,Ccr1,Ccr2,Cnr1,Cnr2,Cst7,Fas,Fcer1g,Fcgr2b,Fgl2,Fgr,Gata2,Lilrb4a,H2-Aa,H2-Ab1,Ptpn6,Hfe,Hlx,Hmox1,Hspb1,Ido1,Cd74,Il13ra2,Il4ra,Il7r,Acod1,Klrd1,Lgals3,Anxa1,Lyn,Mmp12,Myc,Plcb1,Ptpn22,Ptprc,Ccl12,Cx3cl1,Slfn1,Slit2,Sox9,Spn,Stat5a,Sdc4,Tap1,Tap2,Thbs1,Tnf,Pglyrp1,Tyro3,Tyrobp,Nr1h3,Ezr,Ceacam1,Il27ra,Pglyrp2,Tbx…
13_Member	GO Biological Processes	GO:0002683	negative regulation of immune system process	-22.2664	-19.5181	101/417	11486,11516,11815,11846,12229,12258,12394,12399,12483,12505,12514,12523,12524,12608,12703,12768,12772,12801,12802,13011,14102,14127,14130,14190,14191,14461,14728,14960,14961,15170,15216,15284,15368,15507,15930,16149,16165,16190,16197,16365,16643,16854,16952,17096,17381,17869,18795,19260,19264,20293,20312,20555,20563,20682,20737,20850,20971,21354,21355,21825,21926,21946,22174,22177,22259,22350,263…	Ada,Adcyap1,Apod,Arg1,Btk,Serping1,Runx1,Runx3,Cd22,Cd44,Cd68,Cd84,Cd86,Cebpb,Socs1,Ccr1,Ccr2,Cnr1,Cnr2,Cst7,Fas,Fcer1g,Fcgr2b,Fgl2,Fgr,Gata2,Lilrb4a,H2-Aa,H2-Ab1,Ptpn6,Hfe,Hlx,Hmox1,Hspb1,Ido1,Cd74,Il13ra2,Il4ra,Il7r,Acod1,Klrd1,Lgals3,Anxa1,Lyn,Mmp12,Myc,Plcb1,Ptpn22,Ptprc,Ccl12,Cx3cl1,Slfn1,Slit2,Sox9,Spn,Stat5a,Sdc4,Tap1,Tap2,Thbs1,Tnf,Pglyrp1,Tyro3,Tyrobp,Nr1h3,Ezr,Ceacam1,Il27ra,Pglyrp2,Tbx…
13_Member	GO Biological Processes	GO:0050777	negative regulation of immune response	-12.478	-10.3549	44/156	11516,11846,12258,12523,12768,12772,14130,14190,14728,15170,15216,15284,15368,16165,16190,16197,16365,16643,16854,16952,17381,19264,20737,21354,21355,21946,22174,26365,50931,57757,57765,64685,67742,73914,74748,77125,80782,213208,217303,230738,232345,235587,380924,434341	Adcyap1,Arg1,Serping1,Cd84,Ccr1,Ccr2,Fcgr2b,Fgl2,Lilrb4a,Ptpn6,Hfe,Hlx,Hmox1,Il13ra2,Il4ra,Il7r,Acod1,Klrd1,Lgals3,Anxa1,Mmp12,Ptprc,Spn,Tap1,Tap2,Pglyrp1,Tyro3,Ceacam1,Il27ra,Pglyrp2,Tbx21,Nmi,Samsn1,Irak3,Slamf8,Il33,Klrb1b,Il20rb,Cd300a,Zc3h12a,A2m,Parp3,Olfm4,Nlrc5
13_Member	GO Biological Processes	GO:0002698	negative regulation of immune effector process	-9.4839	-7.60418	36/136	11846,12258,12483,12523,12772,14130,14190,14728,15170,15216,15284,15368,16165,16190,16197,16643,16854,16952,19264,20737,21354,21355,21926,21946,26365,57757,57765,73914,74748,77125,80782,213208,217303,230738,232345,235587	Arg1,Serping1,Cd22,Cd84,Ccr2,Fcgr2b,Fgl2,Lilrb4a,Ptpn6,Hfe,Hlx,Hmox1,Il13ra2,Il4ra,Il7r,Klrd1,Lgals3,Anxa1,Ptprc,Spn,Tap1,Tap2,Tnf,Pglyrp1,Ceacam1,Pglyrp2,Tbx21,Irak3,Slamf8,Il33,Klrb1b,Il20rb,Cd300a,Zc3h12a,A2m,Parp3
13_Member	GO Biological Processes	GO:0002704	negative regulation of leukocyte mediated immunity	-7.65486	-5.90323	20/58	11846,12523,12772,14130,15170,15216,15368,16165,16197,16643,19264,20737,21354,21355,26365,57765,80782,213208,217303,235587	Arg1,Cd84,Ccr2,Fcgr2b,Ptpn6,Hfe,Hmox1,Il13ra2,Il7r,Klrd1,Ptprc,Spn,Tap1,Tap2,Ceacam1,Tbx21,Klrb1b,Il20rb,Cd300a,Parp3
13_Member	GO Biological Processes	GO:0002820	negative regulation of adaptive immune response	-5.88417	-4.31117	16/49	11846,14130,15170,15216,16190,16197,16643,19264,20737,50931,57765,67742,77125,213208,230738,235587	Arg1,Fcgr2b,Ptpn6,Hfe,Il4ra,Il7r,Klrd1,Ptprc,Spn,Il27ra,Tbx21,Samsn1,Il33,Il20rb,Zc3h12a,Parp3
13_Member	GO Biological Processes	GO:0002823	negative regulation of adaptive immune response based on somatic recombination of immune receptors built from immunoglobulin superfamily domains	-5.82324	-4.25935	15/44	11846,14130,15170,15216,16190,16197,16643,19264,20737,50931,57765,77125,213208,230738,235587	Arg1,Fcgr2b,Ptpn6,Hfe,Il4ra,Il7r,Klrd1,Ptprc,Spn,Il27ra,Tbx21,Il33,Il20rb,Zc3h12a,Parp3
13_Member	GO Biological Processes	GO:0002707	negative regulation of lymphocyte mediated immunity	-5.28575	-3.78438	15/48	11846,14130,15170,15216,16197,16643,19264,20737,21354,21355,26365,57765,80782,213208,235587	Arg1,Fcgr2b,Ptpn6,Hfe,Il7r,Klrd1,Ptprc,Spn,Tap1,Tap2,Ceacam1,Tbx21,Klrb1b,Il20rb,Parp3
13_Member	GO Biological Processes	GO:0002710	negative regulation of T cell mediated immunity	-3.73989	-2.43754	8/21	11846,15216,16197,16643,19264,20737,57765,213208	Arg1,Hfe,Il7r,Klrd1,Ptprc,Spn,Tbx21,Il20rb
14_Summary	GO Biological Processes	GO:0034341	response to interferon-gamma	-21.8515	-19.1625	53/137	11829,11846,12332,12362,12703,12705,14469,14528,14960,14961,14969,15018,15458,15944,16149,16365,17533,17913,18126,18173,19332,20292,20293,20296,20297,20302,20303,20305,20306,20308,20312,20617,21898,22320,22352,22376,24088,54483,55932,56699,64685,66102,66141,68713,74482,74732,80285,80876,100702,213002,226421,229898,434341	Aqp4,Arg1,Capg,Casp1,Socs1,Cited1,Gbp2,Gch1,H2-Aa,H2-Ab1,H2-Eb1,H2-Q7,Hpx,Irgm1,Cd74,Acod1,Mrc1,Myo1c,Nos2,Slc11a1,Rab20,Ccl11,Ccl12,Ccl2,Ccl20,Ccl3,Ccl4,Ccl6,Ccl7,Ccl9,Cx3cl1,Snca,Tlr4,Vamp8,Vim,Was,Tlr2,Mefv,Gbp3,Cdc42ep4,Nmi,Cxcl16,Ifitm3,Ifitm1,Ifitm7,Stx11,Parp9,Ifitm2,Gbp6,Ifitm6,Rab7b,Gbp5,Nlrc5
14_Member	GO Biological Processes	GO:0034341	response to interferon-gamma	-21.8515	-19.1625	53/137	11829,11846,12332,12362,12703,12705,14469,14528,14960,14961,14969,15018,15458,15944,16149,16365,17533,17913,18126,18173,19332,20292,20293,20296,20297,20302,20303,20305,20306,20308,20312,20617,21898,22320,22352,22376,24088,54483,55932,56699,64685,66102,66141,68713,74482,74732,80285,80876,100702,213002,226421,229898,434341	Aqp4,Arg1,Capg,Casp1,Socs1,Cited1,Gbp2,Gch1,H2-Aa,H2-Ab1,H2-Eb1,H2-Q7,Hpx,Irgm1,Cd74,Acod1,Mrc1,Myo1c,Nos2,Slc11a1,Rab20,Ccl11,Ccl12,Ccl2,Ccl20,Ccl3,Ccl4,Ccl6,Ccl7,Ccl9,Cx3cl1,Snca,Tlr4,Vamp8,Vim,Was,Tlr2,Mefv,Gbp3,Cdc42ep4,Nmi,Cxcl16,Ifitm3,Ifitm1,Ifitm7,Stx11,Parp9,Ifitm2,Gbp6,Ifitm6,Rab7b,Gbp5,Nlrc5
14_Member	GO Biological Processes	GO:0071346	cellular response to interferon-gamma	-14.3039	-12.0919	39/113	11829,11846,12332,12362,12703,14469,14961,15018,15458,15944,16365,17533,17913,18126,19332,20292,20293,20296,20297,20302,20303,20305,20306,20308,20312,21898,22320,22352,22376,24088,55932,56699,64685,74732,80285,100702,226421,229898,434341	Aqp4,Arg1,Capg,Casp1,Socs1,Gbp2,H2-Ab1,H2-Q7,Hpx,Irgm1,Acod1,Mrc1,Myo1c,Nos2,Rab20,Ccl11,Ccl12,Ccl2,Ccl20,Ccl3,Ccl4,Ccl6,Ccl7,Ccl9,Cx3cl1,Tlr4,Vamp8,Vim,Was,Tlr2,Gbp3,Cdc42ep4,Nmi,Stx11,Parp9,Gbp6,Rab7b,Gbp5,Nlrc5
15_Summary	GO Cellular Components	GO:0009897	external side of plasma membrane	-19.0876	-16.5653	122/612	11441,11486,11658,11829,11899,12475,12481,12483,12487,12491,12500,12501,12502,12504,12505,12506,12524,12525,12526,12527,12554,12562,12628,12765,12766,12767,12768,12772,12774,12931,12986,13640,13805,14102,14127,14129,14130,14131,14161,14595,14726,14728,14960,14961,14964,14972,15007,15015,15018,15216,15894,15945,16071,16149,16164,16165,16177,16185,16186,16193,16194,16197,16399,16402,16403,16408,164…	Chrna7,Ada,Alcam,Aqp4,Astn1,Cd14,Cd2,Cd22,Cd28,Cd36,Cd3d,Cd3e,Cd3g,Cd4,Cd44,Cd48,Cd86,Cd8a,Cd8b1,Cd9,Cdh13,Cdh5,Cfh,Cxcr2,Cxcr3,Cxcr4,Ccr1,Ccr2,Ccr5,Crlf1,Csf3r,Efna5,Eng,Fas,Fcer1g,Fcgr1,Fcgr2b,Fcgr3,Fga,B4galt1,Pdpn,Lilrb4a,H2-Aa,H2-Ab1,H2-D1,H2-K1,H2-Q10,H2-Q4,H2-Q7,Hfe,Icam1,Cxcl10,Igkc,Cd74,Il13ra1,Il13ra2,Il1r1,Il2rb,Il2rg,Il6,Il6ra,Il7r,Itga2b,Itga5,Itga6,Itgal,Itgax,Itgb2,Kcnma1,Klrd1,Lga…
15_Member	GO Cellular Components	GO:0009897	external side of plasma membrane	-19.0876	-16.5653	122/612	11441,11486,11658,11829,11899,12475,12481,12483,12487,12491,12500,12501,12502,12504,12505,12506,12524,12525,12526,12527,12554,12562,12628,12765,12766,12767,12768,12772,12774,12931,12986,13640,13805,14102,14127,14129,14130,14131,14161,14595,14726,14728,14960,14961,14964,14972,15007,15015,15018,15216,15894,15945,16071,16149,16164,16165,16177,16185,16186,16193,16194,16197,16399,16402,16403,16408,164…	Chrna7,Ada,Alcam,Aqp4,Astn1,Cd14,Cd2,Cd22,Cd28,Cd36,Cd3d,Cd3e,Cd3g,Cd4,Cd44,Cd48,Cd86,Cd8a,Cd8b1,Cd9,Cdh13,Cdh5,Cfh,Cxcr2,Cxcr3,Cxcr4,Ccr1,Ccr2,Ccr5,Crlf1,Csf3r,Efna5,Eng,Fas,Fcer1g,Fcgr1,Fcgr2b,Fcgr3,Fga,B4galt1,Pdpn,Lilrb4a,H2-Aa,H2-Ab1,H2-D1,H2-K1,H2-Q10,H2-Q4,H2-Q7,Hfe,Icam1,Cxcl10,Igkc,Cd74,Il13ra1,Il13ra2,Il1r1,Il2rb,Il2rg,Il6,Il6ra,Il7r,Itga2b,Itga5,Itga6,Itgal,Itgax,Itgb2,Kcnma1,Klrd1,Lga…
15_Member	KEGG Pathway	ko04514	Cell adhesion molecules (CAMs)	-11.7784	-9.70058	45/169	11658,12481,12483,12487,12504,12524,12525,12526,12562,12739,12741,14663,14960,14961,14964,14969,14972,14999,15007,15015,15018,15894,15896,16403,16408,16414,16421,17968,18613,19264,20343,20344,20737,20969,20971,52118,54167,60533,69524,110557,171171,225825,241568,242653,333715	Alcam,Cd2,Cd22,Cd28,Cd4,Cd86,Cd8a,Cd8b1,Cdh5,Cldn3,Cldn5,Glycam1,H2-Aa,H2-Ab1,H2-D1,H2-Eb1,H2-K1,H2-DMb1,H2-Q10,H2-Q4,H2-Q7,Icam1,Icam2,Itga6,Itgal,Itgb2,Itgb7,Ncam2,Pecam1,Ptprc,Sell,Selp,Spn,Sdc1,Sdc4,Pvr,Icos,Cd274,Esam,H2-Q6,Ntng2,Cd226,Lrrc4c,Cldn19,H2-M10.2
15_Member	KEGG Pathway	mmu04514	Cell adhesion molecules (CAMs)	-11.5848	-9.52247	45/171	11658,12481,12483,12487,12504,12524,12525,12526,12562,12739,12741,14663,14960,14961,14964,14969,14972,14999,15007,15015,15018,15894,15896,16403,16408,16414,16421,17968,18613,19264,20343,20344,20737,20969,20971,52118,54167,60533,69524,110557,171171,225825,241568,242653,333715	Alcam,Cd2,Cd22,Cd28,Cd4,Cd86,Cd8a,Cd8b1,Cdh5,Cldn3,Cldn5,Glycam1,H2-Aa,H2-Ab1,H2-D1,H2-Eb1,H2-K1,H2-DMb1,H2-Q10,H2-Q4,H2-Q7,Icam1,Icam2,Itga6,Itgal,Itgb2,Itgb7,Ncam2,Pecam1,Ptprc,Sell,Selp,Spn,Sdc1,Sdc4,Pvr,Icos,Cd274,Esam,H2-Q6,Ntng2,Cd226,Lrrc4c,Cldn19,H2-M10.2
16_Summary	GO Biological Processes	GO:0032612	interleukin-1 production	-18.7397	-16.2359	44/111	11433,11441,11829,12362,12363,12370,12491,12774,13610,13653,15507,15951,16170,16176,16178,16193,16952,20196,20297,20302,20312,20698,20848,21898,21899,21926,22177,24088,26365,54483,67313,84112,94092,106869,170744,216799,217203,226695,229898,230738,381308,383619,637515,100040462	Acp5,Chrna7,Aqp4,Casp1,Casp4,Casp8,Cd36,Ccr5,S1pr3,Egr1,Hspb1,Ifi204,Il16,Il1b,Il1r2,Il6,Anxa1,S100a13,Ccl20,Ccl3,Cx3cl1,Sphk1,Stat3,Tlr4,Tlr6,Tnf,Tyrobp,Tlr2,Ceacam1,Mefv,Inava,Sucnr1,Trim16,Tnfaip8,Tlr8,Nlrp3,Tmem106a,Ifi205,Gbp5,Zc3h12a,Ifi211,Aim2,Nlrp1b,Mndal
16_Member	GO Biological Processes	GO:0032612	interleukin-1 production	-18.7397	-16.2359	44/111	11433,11441,11829,12362,12363,12370,12491,12774,13610,13653,15507,15951,16170,16176,16178,16193,16952,20196,20297,20302,20312,20698,20848,21898,21899,21926,22177,24088,26365,54483,67313,84112,94092,106869,170744,216799,217203,226695,229898,230738,381308,383619,637515,100040462	Acp5,Chrna7,Aqp4,Casp1,Casp4,Casp8,Cd36,Ccr5,S1pr3,Egr1,Hspb1,Ifi204,Il16,Il1b,Il1r2,Il6,Anxa1,S100a13,Ccl20,Ccl3,Cx3cl1,Sphk1,Stat3,Tlr4,Tlr6,Tnf,Tyrobp,Tlr2,Ceacam1,Mefv,Inava,Sucnr1,Trim16,Tnfaip8,Tlr8,Nlrp3,Tmem106a,Ifi205,Gbp5,Zc3h12a,Ifi211,Aim2,Nlrp1b,Mndal
16_Member	GO Biological Processes	GO:0032611	interleukin-1 beta production	-16.299	-13.9672	37/91	11433,11441,11829,12362,12363,12370,12491,12774,13610,13653,15507,15951,16176,16193,20302,20698,20848,21898,21899,21926,22177,24088,54483,67313,84112,94092,106869,170744,216799,217203,226695,229898,230738,381308,383619,637515,100040462	Acp5,Chrna7,Aqp4,Casp1,Casp4,Casp8,Cd36,Ccr5,S1pr3,Egr1,Hspb1,Ifi204,Il1b,Il6,Ccl3,Sphk1,Stat3,Tlr4,Tlr6,Tnf,Tyrobp,Tlr2,Mefv,Inava,Sucnr1,Trim16,Tnfaip8,Tlr8,Nlrp3,Tmem106a,Ifi205,Gbp5,Zc3h12a,Ifi211,Aim2,Nlrp1b,Mndal
16_Member	GO Biological Processes	GO:0032652	regulation of interleukin-1 production	-13.2674	-11.0993	35/99	11433,11441,11829,12362,12363,12370,12774,13610,13653,15507,15951,16170,16178,16193,16952,20297,20302,20312,20698,20848,21898,21926,22177,24088,26365,54483,67313,94092,170744,216799,226695,230738,381308,383619,100040462	Acp5,Chrna7,Aqp4,Casp1,Casp4,Casp8,Ccr5,S1pr3,Egr1,Hspb1,Ifi204,Il16,Il1r2,Il6,Anxa1,Ccl20,Ccl3,Cx3cl1,Sphk1,Stat3,Tlr4,Tnf,Tyrobp,Tlr2,Ceacam1,Mefv,Inava,Trim16,Tlr8,Nlrp3,Ifi205,Zc3h12a,Ifi211,Aim2,Mndal
16_Member	GO Biological Processes	GO:0032651	regulation of interleukin-1 beta production	-11.2684	-9.22942	29/81	11433,11441,11829,12362,12363,12370,12774,13610,13653,15507,15951,16193,20302,20698,20848,21898,21926,22177,24088,54483,67313,94092,170744,216799,226695,230738,381308,383619,100040462	Acp5,Chrna7,Aqp4,Casp1,Casp4,Casp8,Ccr5,S1pr3,Egr1,Hspb1,Ifi204,Il6,Ccl3,Sphk1,Stat3,Tlr4,Tnf,Tyrobp,Tlr2,Mefv,Inava,Trim16,Tlr8,Nlrp3,Ifi205,Zc3h12a,Ifi211,Aim2,Mndal
16_Member	GO Biological Processes	GO:0032732	positive regulation of interleukin-1 production	-10.4458	-8.49288	24/61	12362,12363,12370,12774,13653,15507,15951,16170,16193,20297,20302,20848,21898,21926,22177,24088,67313,94092,170744,216799,226695,381308,383619,100040462	Casp1,Casp4,Casp8,Ccr5,Egr1,Hspb1,Ifi204,Il16,Il6,Ccl20,Ccl3,Stat3,Tlr4,Tnf,Tyrobp,Tlr2,Inava,Trim16,Tlr8,Nlrp3,Ifi205,Ifi211,Aim2,Mndal
16_Member	GO Biological Processes	GO:0032731	positive regulation of interleukin-1 beta production	-10.3706	-8.42278	22/52	12362,12363,12370,12774,13653,15507,15951,16193,20302,20848,21898,21926,22177,24088,67313,94092,170744,216799,226695,381308,383619,100040462	Casp1,Casp4,Casp8,Ccr5,Egr1,Hspb1,Ifi204,Il6,Ccl3,Stat3,Tlr4,Tnf,Tyrobp,Tlr2,Inava,Trim16,Tlr8,Nlrp3,Ifi205,Ifi211,Aim2,Mndal
17_Summary	GO Biological Processes	GO:0071674	mononuclear cell migration	-18.2779	-15.8033	55/171	11501,11634,11689,11815,12267,12273,12642,12766,12768,12772,12977,13123,13601,13860,14042,14289,14462,14747,15894,15945,16408,16421,16854,16952,17096,17698,18613,18787,18795,19229,20292,20293,20296,20297,20302,20303,20305,20306,20308,20312,20563,20737,21825,21943,50930,50931,56532,57765,57781,66102,74748,105722,245195,246177,321019	Adam8,Aire,Alox5,Apod,C3ar1,C5ar1,Ch25h,Cxcr3,Ccr1,Ccr2,Csf1,Cyp7b1,Ecm1,Eps8,Ext1,Fpr2,Gata3,Cmklr1,Icam1,Cxcl10,Itgal,Itgb7,Lgals3,Anxa1,Lyn,Msn,Pecam1,Serpine1,Plcb1,Ptk2b,Ccl11,Ccl12,Ccl2,Ccl20,Ccl3,Ccl4,Ccl6,Ccl7,Ccl9,Cx3cl1,Slit2,Spn,Thbs1,Tnfsf11,Tnfsf14,Il27ra,Ripk3,Tbx21,Cd200r1,Cxcl16,Slamf8,Ano6,Retnlg,Myo1g,Gpr183
17_Member	GO Biological Processes	GO:0071674	mononuclear cell migration	-18.2779	-15.8033	55/171	11501,11634,11689,11815,12267,12273,12642,12766,12768,12772,12977,13123,13601,13860,14042,14289,14462,14747,15894,15945,16408,16421,16854,16952,17096,17698,18613,18787,18795,19229,20292,20293,20296,20297,20302,20303,20305,20306,20308,20312,20563,20737,21825,21943,50930,50931,56532,57765,57781,66102,74748,105722,245195,246177,321019	Adam8,Aire,Alox5,Apod,C3ar1,C5ar1,Ch25h,Cxcr3,Ccr1,Ccr2,Csf1,Cyp7b1,Ecm1,Eps8,Ext1,Fpr2,Gata3,Cmklr1,Icam1,Cxcl10,Itgal,Itgb7,Lgals3,Anxa1,Lyn,Msn,Pecam1,Serpine1,Plcb1,Ptk2b,Ccl11,Ccl12,Ccl2,Ccl20,Ccl3,Ccl4,Ccl6,Ccl7,Ccl9,Cx3cl1,Slit2,Spn,Thbs1,Tnfsf11,Tnfsf14,Il27ra,Ripk3,Tbx21,Cd200r1,Cxcl16,Slamf8,Ano6,Retnlg,Myo1g,Gpr183
17_Member	GO Biological Processes	GO:0072676	lymphocyte migration	-12.5353	-10.4097	35/104	11501,11634,11815,12642,12766,12772,13123,13601,14042,14462,15894,15945,16408,16421,17698,19229,20292,20293,20296,20297,20302,20303,20305,20306,20308,20312,20737,50930,50931,56532,57765,57781,66102,246177,321019	Adam8,Aire,Apod,Ch25h,Cxcr3,Ccr2,Cyp7b1,Ecm1,Ext1,Gata3,Icam1,Cxcl10,Itgal,Itgb7,Msn,Ptk2b,Ccl11,Ccl12,Ccl2,Ccl20,Ccl3,Ccl4,Ccl6,Ccl7,Ccl9,Cx3cl1,Spn,Tnfsf14,Il27ra,Ripk3,Tbx21,Cd200r1,Cxcl16,Myo1g,Gpr183
17_Member	GO Biological Processes	GO:0071675	regulation of mononuclear cell migration	-9.64328	-7.75341	32/110	11501,11634,11815,12267,12273,12768,12772,12977,13601,14289,14747,15945,16854,17096,17698,18787,18795,19229,20293,20296,20297,20303,20312,20563,20737,21825,50930,50931,56532,57781,74748,105722	Adam8,Aire,Apod,C3ar1,C5ar1,Ccr1,Ccr2,Csf1,Ecm1,Fpr2,Cmklr1,Cxcl10,Lgals3,Lyn,Msn,Serpine1,Plcb1,Ptk2b,Ccl12,Ccl2,Ccl20,Ccl4,Cx3cl1,Slit2,Spn,Thbs1,Tnfsf14,Il27ra,Ripk3,Cd200r1,Slamf8,Ano6
17_Member	GO Biological Processes	GO:0072678	T cell migration	-8.13847	-6.35709	21/60	11501,11634,11815,12766,12772,13601,15894,15945,16408,16421,17698,20296,20297,20737,50930,50931,56532,57781,66102,246177,321019	Adam8,Aire,Apod,Cxcr3,Ccr2,Ecm1,Icam1,Cxcl10,Itgal,Itgb7,Msn,Ccl2,Ccl20,Spn,Tnfsf14,Il27ra,Ripk3,Cd200r1,Cxcl16,Myo1g,Gpr183
17_Member	GO Biological Processes	GO:2000401	regulation of lymphocyte migration	-4.61893	-3.19928	16/60	11501,11634,11815,12772,13601,15945,17698,19229,20293,20297,20303,20737,50930,50931,56532,57781	Adam8,Aire,Apod,Ccr2,Ecm1,Cxcl10,Msn,Ptk2b,Ccl12,Ccl20,Ccl4,Spn,Tnfsf14,Il27ra,Ripk3,Cd200r1
17_Member	GO Biological Processes	GO:0090025	regulation of monocyte chemotaxis	-4.26676	-2.88877	10/28	12768,12772,14289,15945,17096,18787,20296,20563,74748,105722	Ccr1,Ccr2,Fpr2,Cxcl10,Lyn,Serpine1,Ccl2,Slit2,Slamf8,Ano6
17_Member	GO Biological Processes	GO:2000404	regulation of T cell migration	-3.51091	-2.24735	12/46	11501,11634,11815,12772,13601,15945,20297,20737,50930,50931,56532,57781	Adam8,Aire,Apod,Ccr2,Ecm1,Cxcl10,Ccl20,Spn,Tnfsf14,Il27ra,Ripk3,Cd200r1
17_Member	GO Biological Processes	GO:0071677	positive regulation of mononuclear cell migration	-3.07544	-1.88142	14/65	11501,12768,12772,14289,15945,16854,18787,19229,20296,20297,20303,20737,50930,105722	Adam8,Ccr1,Ccr2,Fpr2,Cxcl10,Lgals3,Serpine1,Ptk2b,Ccl2,Ccl20,Ccl4,Spn,Tnfsf14,Ano6
17_Member	GO Biological Processes	GO:0090026	positive regulation of monocyte chemotaxis	-2.93011	-1.75687	7/21	12768,12772,14289,15945,18787,20296,105722	Ccr1,Ccr2,Fpr2,Cxcl10,Serpine1,Ccl2,Ano6
18_Summary	GO Molecular Functions	GO:0140375	immune receptor activity	-18.1882	-15.7191	46/124	12267,12273,12504,12505,12765,12766,12767,12768,12772,12774,12931,12983,12984,12986,14127,14129,14130,14131,14289,14366,14747,16149,16155,16164,16165,16174,16177,16178,16185,16186,16190,16194,16197,16643,18414,50931,54199,57890,60367,60504,64095,80901,171095,213208,242700,246256,12491,13805,14173,14726,16181,18824,21393,21825,21937,21938,22695,94092,224109,232345,235505,434215,11761,12443,12445,1…	C3ar1,C5ar1,Cd4,Cd44,Cxcr2,Cxcr3,Cxcr4,Ccr1,Ccr2,Ccr5,Crlf1,Csf2rb,Csf2rb2,Csf3r,Fcer1g,Fcgr1,Fcgr2b,Fcgr3,Fpr2,Fzd4,Cmklr1,Cd74,Il10rb,Il13ra1,Il13ra2,Il18rap,Il1r1,Il1r2,Il2rb,Il2rg,Il4ra,Il6ra,Il7r,Klrd1,Osmr,Il27ra,Ccrl2,Il17re,Il1rapl2,Il21r,Gpr35,Cxcr6,Il17rc,Il20rb,Ifnlr1,Fcgr4,Cd36,Eng,Fgf2,Pdpn,Il1rn,Plp2,Tcap,Thbs1,Tnfrsf1a,Tnfrsf1b,Zfp36,Trim16,Nrros,A2m,Cd109,Lrrc32,Aox1,Ccnd1,Ccnd3,C…
18_Member	GO Molecular Functions	GO:0140375	immune receptor activity	-18.1882	-15.7191	46/124	12267,12273,12504,12505,12765,12766,12767,12768,12772,12774,12931,12983,12984,12986,14127,14129,14130,14131,14289,14366,14747,16149,16155,16164,16165,16174,16177,16178,16185,16186,16190,16194,16197,16643,18414,50931,54199,57890,60367,60504,64095,80901,171095,213208,242700,246256	C3ar1,C5ar1,Cd4,Cd44,Cxcr2,Cxcr3,Cxcr4,Ccr1,Ccr2,Ccr5,Crlf1,Csf2rb,Csf2rb2,Csf3r,Fcer1g,Fcgr1,Fcgr2b,Fcgr3,Fpr2,Fzd4,Cmklr1,Cd74,Il10rb,Il13ra1,Il13ra2,Il18rap,Il1r1,Il1r2,Il2rb,Il2rg,Il4ra,Il6ra,Il7r,Klrd1,Osmr,Il27ra,Ccrl2,Il17re,Il1rapl2,Il21r,Gpr35,Cxcr6,Il17rc,Il20rb,Ifnlr1,Fcgr4
18_Member	GO Molecular Functions	GO:0004896	cytokine receptor activity	-14.3892	-12.1583	36/97	12504,12505,12765,12766,12767,12768,12772,12774,12931,12983,12984,12986,14366,16149,16155,16164,16165,16174,16177,16178,16185,16186,16190,16194,16197,18414,50931,54199,57890,60367,60504,64095,80901,171095,213208,242700	Cd4,Cd44,Cxcr2,Cxcr3,Cxcr4,Ccr1,Ccr2,Ccr5,Crlf1,Csf2rb,Csf2rb2,Csf3r,Fzd4,Cd74,Il10rb,Il13ra1,Il13ra2,Il18rap,Il1r1,Il1r2,Il2rb,Il2rg,Il4ra,Il6ra,Il7r,Osmr,Il27ra,Ccrl2,Il17re,Il1rapl2,Il21r,Gpr35,Cxcr6,Il17rc,Il20rb,Ifnlr1
18_Member	GO Molecular Functions	GO:0019955	cytokine binding	-11.7134	-9.64	40/139	12491,12504,12505,12765,12766,12767,12768,12772,12774,12931,12986,13805,14173,14366,14726,16149,16164,16165,16177,16178,16181,16185,16186,16194,18414,18824,21393,21825,21937,21938,22695,50931,54199,80901,94092,213208,224109,232345,235505,434215	Cd36,Cd4,Cd44,Cxcr2,Cxcr3,Cxcr4,Ccr1,Ccr2,Ccr5,Crlf1,Csf3r,Eng,Fgf2,Fzd4,Pdpn,Cd74,Il13ra1,Il13ra2,Il1r1,Il1r2,Il1rn,Il2rb,Il2rg,Il6ra,Osmr,Plp2,Tcap,Thbs1,Tnfrsf1a,Tnfrsf1b,Zfp36,Il27ra,Ccrl2,Cxcr6,Trim16,Il20rb,Nrros,A2m,Cd109,Lrrc32
18_Member	KEGG Pathway	ko04630	Jak-STAT signaling pathway	-9.90746	-7.99655	40/157	11761,12443,12445,12575,12702,12703,12983,12984,12985,12986,13019,14580,15170,16155,16156,16164,16165,16185,16186,16190,16193,16194,16197,16391,16878,17210,17869,18413,18414,18712,20848,20850,21832,50931,60504,60505,83430,213208,242700,329244	Aox1,Ccnd1,Ccnd3,Cdkn1a,Socs3,Socs1,Csf2rb,Csf2rb2,Csf3,Csf3r,Ctf1,Gfap,Ptpn6,Il10rb,Il11,Il13ra1,Il13ra2,Il2rb,Il2rg,Il4ra,Il6,Il6ra,Il7r,Irf9,Lif,Mcl1,Myc,Osm,Osmr,Pim1,Stat3,Stat5a,Thpo,Il27ra,Il21r,Il21,Il23a,Il20rb,Ifnlr1,Il19
18_Member	KEGG Pathway	mmu04630	Jak-STAT signaling pathway	-9.63845	-7.75005	40/160	11761,12443,12445,12575,12702,12703,12983,12984,12985,12986,13019,14580,15170,16155,16156,16164,16165,16185,16186,16190,16193,16194,16197,16391,16878,17210,17869,18413,18414,18712,20848,20850,21832,50931,60504,60505,83430,213208,242700,329244	Aox1,Ccnd1,Ccnd3,Cdkn1a,Socs3,Socs1,Csf2rb,Csf2rb2,Csf3,Csf3r,Ctf1,Gfap,Ptpn6,Il10rb,Il11,Il13ra1,Il13ra2,Il2rb,Il2rg,Il4ra,Il6,Il6ra,Il7r,Irf9,Lif,Mcl1,Myc,Osm,Osmr,Pim1,Stat3,Stat5a,Thpo,Il27ra,Il21r,Il21,Il23a,Il20rb,Ifnlr1,Il19
19_Summary	GO Cellular Components	GO:0098857	membrane microdomain	-17.9472	-15.4945	88/382	11441,11796,12229,12306,12370,12406,12475,12481,12487,12491,12504,12506,12525,12554,12633,12801,13176,13869,14102,14127,14129,14130,14726,14964,15117,15368,15894,16414,16438,16491,16508,16531,16818,16822,16995,17096,17380,17913,18127,18386,18390,18613,19088,19229,19264,19285,19734,19766,20194,20525,20971,21897,21898,21899,21926,21933,21937,21938,21960,22038,22067,22146,22350,22637,24088,26903,298…	Chrna7,Birc3,Btk,Anxa2,Casp8,Serpinh1,Cd14,Cd2,Cd28,Cd36,Cd4,Cd48,Cd8a,Cdh13,Cflar,Cnr1,Dcc,Erbb4,Fas,Fcer1g,Fcgr1,Fcgr2b,Pdpn,H2-D1,Has2,Hmox1,Icam1,Itgb2,Itpr1,Kcna3,Kcnd2,Kcnma1,Lck,Lcp2,Ltb4r1,Lyn,Mme,Myo1c,Nos3,Oprd1,Oprm1,Pecam1,Prkar2b,Ptk2b,Ptprc,Cavin1,Rgs16,Ripk1,S100a10,Slc2a1,Sdc4,Tlr1,Tlr4,Tlr6,Tnf,Tnfrsf10b,Tnfrsf1a,Tnfrsf1b,Tnr,Plscr1,Trpc5,Tuba1c,Ezr,Zap70,Tlr2,Dysf,Iqgap1,Lat2,Ah…
19_Member	GO Cellular Components	GO:0098857	membrane microdomain	-17.9472	-15.4945	88/382	11441,11796,12229,12306,12370,12406,12475,12481,12487,12491,12504,12506,12525,12554,12633,12801,13176,13869,14102,14127,14129,14130,14726,14964,15117,15368,15894,16414,16438,16491,16508,16531,16818,16822,16995,17096,17380,17913,18127,18386,18390,18613,19088,19229,19264,19285,19734,19766,20194,20525,20971,21897,21898,21899,21926,21933,21937,21938,21960,22038,22067,22146,22350,22637,24088,26903,298…	Chrna7,Birc3,Btk,Anxa2,Casp8,Serpinh1,Cd14,Cd2,Cd28,Cd36,Cd4,Cd48,Cd8a,Cdh13,Cflar,Cnr1,Dcc,Erbb4,Fas,Fcer1g,Fcgr1,Fcgr2b,Pdpn,H2-D1,Has2,Hmox1,Icam1,Itgb2,Itpr1,Kcna3,Kcnd2,Kcnma1,Lck,Lcp2,Ltb4r1,Lyn,Mme,Myo1c,Nos3,Oprd1,Oprm1,Pecam1,Prkar2b,Ptk2b,Ptprc,Cavin1,Rgs16,Ripk1,S100a10,Slc2a1,Sdc4,Tlr1,Tlr4,Tlr6,Tnf,Tnfrsf10b,Tnfrsf1a,Tnfrsf1b,Tnr,Plscr1,Trpc5,Tuba1c,Ezr,Zap70,Tlr2,Dysf,Iqgap1,Lat2,Ah…
19_Member	GO Cellular Components	GO:0045121	membrane raft	-17.4923	-15.0756	87/381	11441,11796,12229,12306,12370,12406,12475,12481,12487,12491,12504,12506,12525,12554,12633,12801,13176,13869,14102,14127,14129,14130,14726,14964,15117,15368,15894,16414,16438,16491,16508,16531,16818,16822,16995,17096,17380,17913,18127,18386,18390,18613,19088,19229,19264,19285,19734,19766,20194,20525,20971,21897,21898,21899,21926,21933,21937,21938,21960,22038,22067,22146,22350,22637,24088,29875,567…	Chrna7,Birc3,Btk,Anxa2,Casp8,Serpinh1,Cd14,Cd2,Cd28,Cd36,Cd4,Cd48,Cd8a,Cdh13,Cflar,Cnr1,Dcc,Erbb4,Fas,Fcer1g,Fcgr1,Fcgr2b,Pdpn,H2-D1,Has2,Hmox1,Icam1,Itgb2,Itpr1,Kcna3,Kcnd2,Kcnma1,Lck,Lcp2,Ltb4r1,Lyn,Mme,Myo1c,Nos3,Oprd1,Oprm1,Pecam1,Prkar2b,Ptk2b,Ptprc,Cavin1,Rgs16,Ripk1,S100a10,Slc2a1,Sdc4,Tlr1,Tlr4,Tlr6,Tnf,Tnfrsf10b,Tnfrsf1a,Tnfrsf1b,Tnr,Plscr1,Trpc5,Tuba1c,Ezr,Zap70,Tlr2,Iqgap1,Lat2,Ahnak,L…
19_Member	GO Cellular Components	GO:0044853	plasma membrane raft	-3.21834	-2.00516	23/132	11441,12491,12525,12554,13869,15117,15368,16414,16508,16531,16822,18127,19285,20525,22350,66725,70839,109305,226101,228421,238161,259300,666907	Chrna7,Cd36,Cd8a,Cdh13,Erbb4,Has2,Hmox1,Itgb2,Kcnd2,Kcnma1,Lcp2,Nos3,Cavin1,Slc2a1,Ezr,Lrrk2,P2ry12,Orai1,Myof,Kif18a,Akap6,Ehd2,Ms4a4a
20_Summary	GO Biological Processes	GO:0010942	positive regulation of cell death	-17.8451	-15.3978	127/672	11501,11535,11846,11910,12162,12257,12362,12364,12370,12399,12491,12505,12575,12765,12766,12774,12801,12822,12918,13032,13078,13197,13347,13653,13869,14102,14130,14283,14595,14811,14812,14825,14938,15368,15370,15439,15446,15930,16007,16009,16176,16193,16323,16403,16438,16476,16526,16531,16818,16952,17000,17096,17172,17210,17392,17395,17869,17873,17970,18124,18126,18127,18198,18213,18413,18753,187…	Adam8,Adm,Arg1,Atf3,Bmp7,Tspo,Casp1,Casp12,Casp8,Runx3,Cd36,Cd44,Cdkn1a,Cxcr2,Cxcr3,Ccr5,Cnr1,Col18a1,Crh,Ctsc,Cyp1b1,Gadd45a,Dffa,Egr1,Erbb4,Fas,Fcgr2b,Fosl1,B4galt1,Grin2a,Grin2b,Cxcl1,Gzma,Hmox1,Nr4a1,Hp,Hpgd,Ido1,Ccn1,Igfbp3,Il1b,Il6,Inhba,Itga6,Itpr1,Jun,Kcnk2,Kcnma1,Lck,Anxa1,Ltbr,Lyn,Ascl1,Mcl1,Mmp3,Mmp9,Myc,Gadd45b,Ncf2,Nr4a3,Nos2,Nos3,Musk,Ntrk3,Osm,Prkcd,Pla2g4a,Eif2ak2,Ptprc,Aldh1a2,Re…
20_Member	GO Biological Processes	GO:0010942	positive regulation of cell death	-17.8451	-15.3978	127/672	11501,11535,11846,11910,12162,12257,12362,12364,12370,12399,12491,12505,12575,12765,12766,12774,12801,12822,12918,13032,13078,13197,13347,13653,13869,14102,14130,14283,14595,14811,14812,14825,14938,15368,15370,15439,15446,15930,16007,16009,16176,16193,16323,16403,16438,16476,16526,16531,16818,16952,17000,17096,17172,17210,17392,17395,17869,17873,17970,18124,18126,18127,18198,18213,18413,18753,187…	Adam8,Adm,Arg1,Atf3,Bmp7,Tspo,Casp1,Casp12,Casp8,Runx3,Cd36,Cd44,Cdkn1a,Cxcr2,Cxcr3,Ccr5,Cnr1,Col18a1,Crh,Ctsc,Cyp1b1,Gadd45a,Dffa,Egr1,Erbb4,Fas,Fcgr2b,Fosl1,B4galt1,Grin2a,Grin2b,Cxcl1,Gzma,Hmox1,Nr4a1,Hp,Hpgd,Ido1,Ccn1,Igfbp3,Il1b,Il6,Inhba,Itga6,Itpr1,Jun,Kcnk2,Kcnma1,Lck,Anxa1,Ltbr,Lyn,Ascl1,Mcl1,Mmp3,Mmp9,Myc,Gadd45b,Ncf2,Nr4a3,Nos2,Nos3,Musk,Ntrk3,Osm,Prkcd,Pla2g4a,Eif2ak2,Ptprc,Aldh1a2,Re…
20_Member	GO Biological Processes	GO:0043068	positive regulation of programmed cell death	-15.2677	-12.9929	112/602	11501,11535,11846,11910,12162,12257,12362,12364,12370,12399,12505,12575,12765,12766,12774,12801,12822,13032,13078,13197,13347,13653,13869,14102,14283,14595,14811,14825,14938,15368,15370,15446,15930,16007,16009,16176,16193,16323,16403,16438,16476,16531,16818,16952,17000,17096,17172,17210,17395,17869,17873,17970,18124,18126,18127,18198,18213,18413,18753,18783,19106,19264,19378,19712,19766,20201,202…	Adam8,Adm,Arg1,Atf3,Bmp7,Tspo,Casp1,Casp12,Casp8,Runx3,Cd44,Cdkn1a,Cxcr2,Cxcr3,Ccr5,Cnr1,Col18a1,Ctsc,Cyp1b1,Gadd45a,Dffa,Egr1,Erbb4,Fas,Fosl1,B4galt1,Grin2a,Cxcl1,Gzma,Hmox1,Nr4a1,Hpgd,Ido1,Ccn1,Igfbp3,Il1b,Il6,Inhba,Itga6,Itpr1,Jun,Kcnma1,Lck,Anxa1,Ltbr,Lyn,Ascl1,Mcl1,Mmp9,Myc,Gadd45b,Ncf2,Nr4a3,Nos2,Nos3,Musk,Ntrk3,Osm,Prkcd,Pla2g4a,Eif2ak2,Ptprc,Aldh1a2,Rest,Ripk1,S100a8,S100a9,Ccl12,Ccl3,Sli…
20_Member	GO Biological Processes	GO:0043065	positive regulation of apoptotic process	-13.2295	-11.067	105/586	11501,11535,11910,12162,12257,12362,12364,12370,12399,12505,12765,12766,12774,12801,12822,13032,13078,13197,13347,13653,13869,14102,14283,14595,14811,14938,15368,15370,15446,15930,16007,16009,16176,16193,16323,16403,16438,16476,16531,16818,16952,17000,17096,17172,17210,17395,17869,17873,17970,18124,18127,18198,18213,18413,18753,18783,19106,19264,19378,19712,19766,20201,20202,20293,20302,20563,218…	Adam8,Adm,Atf3,Bmp7,Tspo,Casp1,Casp12,Casp8,Runx3,Cd44,Cxcr2,Cxcr3,Ccr5,Cnr1,Col18a1,Ctsc,Cyp1b1,Gadd45a,Dffa,Egr1,Erbb4,Fas,Fosl1,B4galt1,Grin2a,Gzma,Hmox1,Nr4a1,Hpgd,Ido1,Ccn1,Igfbp3,Il1b,Il6,Inhba,Itga6,Itpr1,Jun,Kcnma1,Lck,Anxa1,Ltbr,Lyn,Ascl1,Mcl1,Mmp9,Myc,Gadd45b,Ncf2,Nr4a3,Nos3,Musk,Ntrk3,Osm,Prkcd,Pla2g4a,Eif2ak2,Ptprc,Aldh1a2,Rest,Ripk1,S100a8,S100a9,Ccl12,Ccl3,Slit2,Tgm2,Thbs1,Tlr4,Tnf,…
20_Member	GO Biological Processes	GO:2001235	positive regulation of apoptotic signaling pathway	-2.89739	-1.73544	25/156	11910,12370,12399,13032,14102,16323,16818,17000,17210,17869,18413,18753,19264,19766,20201,20202,21825,21926,21944,22038,27279,56312,56532,68428,329244	Atf3,Casp8,Runx3,Ctsc,Fas,Inhba,Lck,Ltbr,Mcl1,Myc,Osm,Prkcd,Ptprc,Ripk1,S100a8,S100a9,Thbs1,Tnf,Tnfsf12,Plscr1,Tnfrsf12a,Nupr1,Ripk3,Steap3,Il19

## Sheet: Sheet4
Metascape results of DEGs in aged ICH vs sham
GroupID	Category	Term	Description	LogP	Log(q-value)	InTerm_InList	Genes	Symbols
1_Summary	GO Biological Processes	GO:0006954	inflammatory response	-55.4326	-51.0715	189/726	11421,11433,11441,11486,11501,11516,11687,11689,11690,11801,11815,12029,12062,12182,12229,12266,12267,12273,12326,12362,12363,12475,12484,12505,12514,12562,12606,12608,12654,12655,12702,12765,12768,12772,12774,12775,12801,12802,12919,12977,13011,13024,13032,13057,13479,13601,13610,13836,14127,14129,14130,14131,14268,14289,14595,14728,14747,14825,15040,15162,15368,15894,15937,15945,16016,16174,161…	Ace,Acp5,Chrna7,Ada,Adam8,Adcyap1,Alox15,Alox5,Alox5ap,Cd5l,Apod,Bcl6b,Bdkrb2,Bst1,Btk,C3,C3ar1,C5ar1,Camk4,Casp1,Casp4,Cd14,Cd24a,Cd44,Cd68,Cdh5,Cebpa,Cebpb,Chil1,Chil3,Socs3,Cxcr2,Ccr1,Ccr2,Ccr5,Ccr7,Cnr1,Cnr2,Crhbp,Csf1,Cst7,Ctla2a,Ctsc,Cyba,Dpep1,Ecm1,S1pr3,Epha2,Fcer1g,Fcgr1,Fcgr2b,Fcgr3,Fn1,Fpr2,B4galt1,Lilrb4a,Cmklr1,Cxcl1,H2-T23,Hck,Hmox1,Icam1,Ier3,Cxcl10,Ighg2b,Il18rap,Il1r1,Il1r2,Il18r…
1_Member	GO Biological Processes	GO:0006954	inflammatory response	-55.4326	-51.0715	189/726	11421,11433,11441,11486,11501,11516,11687,11689,11690,11801,11815,12029,12062,12182,12229,12266,12267,12273,12326,12362,12363,12475,12484,12505,12514,12562,12606,12608,12654,12655,12702,12765,12768,12772,12774,12775,12801,12802,12919,12977,13011,13024,13032,13057,13479,13601,13610,13836,14127,14129,14130,14131,14268,14289,14595,14728,14747,14825,15040,15162,15368,15894,15937,15945,16016,16174,161…	Ace,Acp5,Chrna7,Ada,Adam8,Adcyap1,Alox15,Alox5,Alox5ap,Cd5l,Apod,Bcl6b,Bdkrb2,Bst1,Btk,C3,C3ar1,C5ar1,Camk4,Casp1,Casp4,Cd14,Cd24a,Cd44,Cd68,Cdh5,Cebpa,Cebpb,Chil1,Chil3,Socs3,Cxcr2,Ccr1,Ccr2,Ccr5,Ccr7,Cnr1,Cnr2,Crhbp,Csf1,Cst7,Ctla2a,Ctsc,Cyba,Dpep1,Ecm1,S1pr3,Epha2,Fcer1g,Fcgr1,Fcgr2b,Fcgr3,Fn1,Fpr2,B4galt1,Lilrb4a,Cmklr1,Cxcl1,H2-T23,Hck,Hmox1,Icam1,Ier3,Cxcl10,Ighg2b,Il18rap,Il1r1,Il1r2,Il18r…
1_Member	GO Biological Processes	GO:0032103	positive regulation of response to external stimulus	-47.237	-43.1769	128/405	11421,11501,11690,11765,11846,12229,12266,12267,12273,12484,12606,12608,12765,12767,12768,12772,12774,12775,12801,12810,12977,13032,13057,13614,13874,14068,14127,14129,14131,14173,14205,14268,14289,14745,14747,14825,15040,15458,15507,15944,15945,15950,15951,16016,16149,16174,16193,16643,16768,16803,16835,16859,17079,17295,17381,17394,18035,18413,18654,18783,18787,19219,19225,19294,19354,19419,197…	Ace,Adam8,Alox5ap,Ap1g1,Arg1,Btk,C3,C3ar1,C5ar1,Cd24a,Cebpa,Cebpb,Cxcr2,Cxcr4,Ccr1,Ccr2,Ccr5,Ccr7,Cnr1,Coch,Csf1,Ctsc,Cyba,Edn1,Ereg,F7,Fcer1g,Fcgr1,Fcgr3,Fgf2,Vegfd,Fn1,Fpr2,Lpar1,Cmklr1,Cxcl1,H2-T23,Hpx,Hspb1,Irgm1,Cxcl10,Ifi203,Ifi204,Ighg2b,Cd74,Il18rap,Il6,Klrd1,Lag3,Lbp,Ldlr,Lgals9,Cd180,Met,Mmp12,Mmp8,Nfkbia,Osm,Pgf,Pla2g4a,Serpine1,Ptger4,Ptgs2,Nectin2,Rac2,Rasgrp1,Ripk1,S100a8,S100a9,Scg…
1_Member	GO Biological Processes	GO:0031347	regulation of defense response	-46.8409	-42.9568	153/566	11421,11433,11441,11486,11501,11516,11687,11689,11690,11765,11846,12029,12182,12229,12258,12266,12362,12363,12484,12505,12562,12606,12608,12702,12703,12768,12772,12774,12775,12801,12802,12810,13011,13024,13032,13057,13874,14127,14129,14130,14131,14190,14191,14289,14825,15040,15458,15937,15944,15950,15951,16016,16149,16174,16177,16193,16362,16643,16768,16803,16835,16859,16952,17096,17381,17394,178…	Ace,Acp5,Chrna7,Ada,Adam8,Adcyap1,Alox15,Alox5,Alox5ap,Ap1g1,Arg1,Bcl6b,Bst1,Btk,Serping1,C3,Casp1,Casp4,Cd24a,Cd44,Cdh5,Cebpa,Cebpb,Socs3,Socs1,Ccr1,Ccr2,Ccr5,Ccr7,Cnr1,Cnr2,Coch,Cst7,Ctla2a,Ctsc,Cyba,Ereg,Fcer1g,Fcgr1,Fcgr2b,Fcgr3,Fgl2,Fgr,Fpr2,Cxcl1,H2-T23,Hpx,Ier3,Irgm1,Ifi203,Ifi204,Ighg2b,Cd74,Il18rap,Il1r1,Il6,Irf1,Klrd1,Lag3,Lbp,Ldlr,Lgals9,Anxa1,Lyn,Mmp12,Mmp8,Myd88,Myo1f,Nfkbia,Osm,Pla2…
1_Member	GO Biological Processes	GO:0031349	positive regulation of defense response	-36.8774	-33.2943	90/259	11421,11501,11690,11765,11846,12229,12266,12484,12606,12608,12772,12774,12775,12801,12810,13032,13057,13874,14127,14129,14131,14289,14825,15040,15458,15944,15950,15951,16016,16149,16174,16193,16643,16768,16803,16835,16859,17381,17394,18035,18413,18783,18787,19219,19225,19294,19419,19766,20201,20202,20850,21817,21898,21899,21937,21943,22177,22320,22324,23993,24088,26904,27007,30925,54123,54396,563…	Ace,Adam8,Alox5ap,Ap1g1,Arg1,Btk,C3,Cd24a,Cebpa,Cebpb,Ccr2,Ccr5,Ccr7,Cnr1,Coch,Ctsc,Cyba,Ereg,Fcer1g,Fcgr1,Fcgr3,Fpr2,Cxcl1,H2-T23,Hpx,Irgm1,Ifi203,Ifi204,Ighg2b,Cd74,Il18rap,Il6,Klrd1,Lag3,Lbp,Ldlr,Lgals9,Mmp12,Mmp8,Nfkbia,Osm,Pla2g4a,Serpine1,Ptger4,Ptgs2,Nectin2,Rasgrp1,Ripk1,S100a8,S100a9,Stat5a,Tgm2,Tlr4,Tlr6,Tnfrsf1a,Tnfsf11,Tyrobp,Vamp8,Vav1,Klk7,Tlr2,Sh2d1b1,Klrk1,Slamf6,Irf7,Irgm2,Nupr1,…
1_Member	GO Biological Processes	GO:0050778	positive regulation of immune response	-26.8848	-23.8024	134/662	11486,11501,11765,11801,12047,12143,12169,12229,12258,12266,12267,12273,12484,12505,12772,12775,12801,12810,13874,14127,14129,14130,14131,14191,14289,14747,14961,14963,14964,14972,15007,15015,15018,15040,15284,15458,15944,15950,15951,16016,16071,16149,16174,16177,16182,16190,16193,16362,16414,16534,16643,16768,16803,16822,16854,16859,16952,17096,17381,17441,18173,18783,18950,19204,19264,19294,194…	Ada,Adam8,Ap1g1,Cd5l,Bcl2a1d,Blk,Bmx,Btk,Serping1,C3,C3ar1,C5ar1,Cd24a,Cd44,Ccr2,Ccr7,Cnr1,Coch,Ereg,Fcer1g,Fcgr1,Fcgr2b,Fcgr3,Fgr,Fpr2,Cmklr1,H2-Ab1,H2-Bl,H2-D1,H2-K1,H2-Q10,H2-Q4,H2-Q7,H2-T23,Hlx,Hpx,Irgm1,Ifi203,Ifi204,Ighg2b,Igkc,Cd74,Il18rap,Il1r1,Il18r1,Il4ra,Il6,Irf1,Itgb2,Kcnn4,Klrd1,Lag3,Lbp,Lcp2,Lgals3,Lgals9,Anxa1,Lyn,Mmp12,Mog,Slc11a1,Pla2g4a,Pnp,Ptafr,Ptprc,Nectin2,Rasgrp1,Spn,Stat5a…
1_Member	GO Biological Processes	GO:0002831	regulation of response to biotic stimulus	-26.4543	-23.3942	83/297	11501,11765,11846,12258,12484,12523,12703,12768,12810,13057,13874,14190,14191,14289,14825,15040,15458,15944,15950,15951,16149,16174,16362,16643,16768,16803,16859,17079,17381,17916,19294,19419,20311,20312,20737,20821,20846,20850,21354,21355,21898,22177,22324,23993,24088,26904,27007,30925,54123,54396,58203,60505,60533,64685,70110,72512,77777,78781,80285,80287,80782,80861,83430,93694,97165,170744,20…	Adam8,Ap1g1,Arg1,Serping1,Cd24a,Cd84,Socs1,Ccr1,Coch,Cyba,Ereg,Fgl2,Fgr,Fpr2,Cxcl1,H2-T23,Hpx,Irgm1,Ifi203,Ifi204,Cd74,Il18rap,Irf1,Klrd1,Lag3,Lbp,Lgals9,Cd180,Mmp12,Myo1f,Nectin2,Rasgrp1,Cxcl5,Cx3cl1,Spn,Trim21,Stat1,Stat5a,Tap1,Tap2,Tlr4,Tyrobp,Vav1,Klk7,Tlr2,Sh2d1b1,Klrk1,Slamf6,Irf7,Irgm2,Zbp1,Il21,Cd274,Nmi,Ifi35,Sting1,Ulbp1,Zc3hav1,Parp9,Apobec3,Klrb1b,Dhx58,Il23a,Clec2d,Hmgb2,Tlr8,Dtx3l,T…
1_Member	GO Biological Processes	GO:0050727	regulation of inflammatory response	-26.3455	-23.3066	90/344	11421,11433,11441,11486,11501,11516,11687,11689,11690,12029,12182,12229,12266,12362,12363,12484,12505,12562,12606,12608,12702,12772,12774,12775,12801,12802,13011,13024,13032,14127,14129,14130,14131,14289,15040,15937,16016,16177,16193,16803,16835,16859,16952,17096,17394,17874,18035,18413,18783,18787,19219,19225,19766,20201,20202,20312,20698,20737,20850,21817,21898,21899,21937,21938,21943,22259,223…	Ace,Acp5,Chrna7,Ada,Adam8,Adcyap1,Alox15,Alox5,Alox5ap,Bcl6b,Bst1,Btk,C3,Casp1,Casp4,Cd24a,Cd44,Cdh5,Cebpa,Cebpb,Socs3,Ccr2,Ccr5,Ccr7,Cnr1,Cnr2,Cst7,Ctla2a,Ctsc,Fcer1g,Fcgr1,Fcgr2b,Fcgr3,Fpr2,H2-T23,Ier3,Ighg2b,Il1r1,Il6,Lbp,Ldlr,Lgals9,Anxa1,Lyn,Mmp8,Myd88,Nfkbia,Osm,Pla2g4a,Serpine1,Ptger4,Ptgs2,Ripk1,S100a8,S100a9,Cx3cl1,Sphk1,Spn,Stat5a,Tgm2,Tlr4,Tlr6,Tnfrsf1a,Tnfrsf1b,Tnfsf11,Nr1h3,Vamp8,Zfp…
1_Member	GO Biological Processes	GO:0002833	positive regulation of response to biotic stimulus	-24.7921	-21.8934	57/156	11501,11765,11846,12484,12810,13057,13874,14289,14825,15040,15458,15944,15950,15951,16149,16174,16643,16768,16803,16859,17079,17381,19294,19419,20850,21898,22177,22324,23993,24088,26904,27007,30925,54123,54396,58203,60505,60533,64685,70110,72512,77777,78781,80285,80861,97165,170744,214763,226695,229898,234311,236312,381308,434341,545384,100033459,100040462	Adam8,Ap1g1,Arg1,Cd24a,Coch,Cyba,Ereg,Fpr2,Cxcl1,H2-T23,Hpx,Irgm1,Ifi203,Ifi204,Cd74,Il18rap,Klrd1,Lag3,Lbp,Lgals9,Cd180,Mmp12,Nectin2,Rasgrp1,Stat5a,Tlr4,Tyrobp,Vav1,Klk7,Tlr2,Sh2d1b1,Klrk1,Slamf6,Irf7,Irgm2,Zbp1,Il21,Cd274,Nmi,Ifi35,Sting1,Ulbp1,Zc3hav1,Parp9,Dhx58,Hmgb2,Tlr8,Cgas,Ifi205,Gbp5,Ddx60,Ifi209,Ifi211,Nlrc5,Ifi214,Ifi208,Mndal
1_Member	GO Biological Processes	GO:0045088	regulation of innate immune response	-24.6932	-21.8091	62/184	11501,11765,11846,12258,12703,12768,12810,13874,14191,14289,15040,15458,15944,15950,15951,16149,16174,16362,16643,16768,16803,16859,17381,17916,19294,19419,20821,20850,21354,21355,21898,22177,22324,24088,26904,27007,30925,54123,54396,58203,60505,64685,70110,72512,77777,80285,80782,80861,93694,97165,170744,214763,226695,229898,232345,236312,381308,434341,545384,547253,100033459,100040462	Adam8,Ap1g1,Arg1,Serping1,Socs1,Ccr1,Coch,Ereg,Fgr,Fpr2,H2-T23,Hpx,Irgm1,Ifi203,Ifi204,Cd74,Il18rap,Irf1,Klrd1,Lag3,Lbp,Lgals9,Mmp12,Myo1f,Nectin2,Rasgrp1,Trim21,Stat5a,Tap1,Tap2,Tlr4,Tyrobp,Vav1,Tlr2,Sh2d1b1,Klrk1,Slamf6,Irf7,Irgm2,Zbp1,Il21,Nmi,Ifi35,Sting1,Ulbp1,Parp9,Klrb1b,Dhx58,Clec2d,Hmgb2,Tlr8,Cgas,Ifi205,Gbp5,A2m,Ifi209,Ifi211,Nlrc5,Ifi214,Parp14,Ifi208,Mndal
1_Member	GO Biological Processes	GO:0045089	positive regulation of innate immune response	-22.8003	-20.0519	47/116	11501,11765,12810,13874,14289,15040,15458,15944,15950,15951,16149,16174,16643,16768,16803,16859,17381,19294,19419,20850,21898,22177,22324,24088,26904,27007,30925,54123,54396,58203,60505,64685,70110,72512,77777,80285,97165,170744,214763,226695,229898,236312,381308,434341,545384,100033459,100040462	Adam8,Ap1g1,Coch,Ereg,Fpr2,H2-T23,Hpx,Irgm1,Ifi203,Ifi204,Cd74,Il18rap,Klrd1,Lag3,Lbp,Lgals9,Mmp12,Nectin2,Rasgrp1,Stat5a,Tlr4,Tyrobp,Vav1,Tlr2,Sh2d1b1,Klrk1,Slamf6,Irf7,Irgm2,Zbp1,Il21,Nmi,Ifi35,Sting1,Ulbp1,Parp9,Hmgb2,Tlr8,Cgas,Ifi205,Gbp5,Ifi209,Ifi211,Nlrc5,Ifi214,Ifi208,Mndal
1_Member	GO Biological Processes	GO:0050729	positive regulation of inflammatory response	-20.3863	-17.7733	48/135	11421,11501,11690,12229,12266,12484,12606,12608,12772,12774,12775,12801,13032,14127,14129,14131,15040,16016,16193,16803,16835,17394,18035,18413,18783,18787,19219,19225,19766,20201,20202,20850,21817,21898,21899,21937,21943,22320,24088,56312,58203,63873,64297,64685,66725,70110,77125,80859	Ace,Adam8,Alox5ap,Btk,C3,Cd24a,Cebpa,Cebpb,Ccr2,Ccr5,Ccr7,Cnr1,Ctsc,Fcer1g,Fcgr1,Fcgr3,H2-T23,Ighg2b,Il6,Lbp,Ldlr,Mmp8,Nfkbia,Osm,Pla2g4a,Serpine1,Ptger4,Ptgs2,Ripk1,S100a8,S100a9,Stat5a,Tgm2,Tlr4,Tlr6,Tnfrsf1a,Tnfsf11,Vamp8,Tlr2,Nupr1,Zbp1,Trpv4,Gprc5b,Nmi,Lrrk2,Ifi35,Il33,Nfkbiz
2_Summary	GO Biological Processes	GO:0001817	regulation of cytokine production	-43.888	-40.1289	171/722	11433,11441,11501,11516,11689,11746,11815,11846,12029,12051,12229,12257,12266,12267,12273,12362,12363,12370,12394,12475,12484,12491,12523,12560,12608,12611,12703,12772,12774,12775,13057,13610,13836,13874,14127,14130,14131,14186,14191,14205,14268,14747,15040,15216,15368,15507,15900,15951,16149,16177,16178,16182,16190,16193,16194,16362,16453,16598,16768,16803,16859,16952,17085,17096,17164,17295,173…	Acp5,Chrna7,Adam8,Adcyap1,Alox5,Anxa4,Apod,Arg1,Bcl6b,Bcl3,Btk,Tspo,C3,C3ar1,C5ar1,Casp1,Casp4,Casp8,Runx1,Cd14,Cd24a,Cd36,Cd84,Cdh3,Cebpb,Cebpg,Socs1,Ccr2,Ccr5,Ccr7,Cyba,S1pr3,Epha2,Ereg,Fcer1g,Fcgr2b,Fcgr3,Fgfr4,Fgr,Vegfd,Fn1,Cmklr1,H2-T23,Hfe,Hmox1,Hspb1,Irf8,Ifi204,Cd74,Il1r1,Il1r2,Il18r1,Il4ra,Il6,Il6ra,Irf1,Jak3,Klf2,Lag3,Lbp,Lgals9,Anxa1,Ly9,Lyn,Mapkapk2,Met,Mmp12,Mmp8,Mog,Myd88,Cd244a,Nos…
2_Member	GO Biological Processes	GO:0001817	regulation of cytokine production	-43.888	-40.1289	171/722	11433,11441,11501,11516,11689,11746,11815,11846,12029,12051,12229,12257,12266,12267,12273,12362,12363,12370,12394,12475,12484,12491,12523,12560,12608,12611,12703,12772,12774,12775,13057,13610,13836,13874,14127,14130,14131,14186,14191,14205,14268,14747,15040,15216,15368,15507,15900,15951,16149,16177,16178,16182,16190,16193,16194,16362,16453,16598,16768,16803,16859,16952,17085,17096,17164,17295,173…	Acp5,Chrna7,Adam8,Adcyap1,Alox5,Anxa4,Apod,Arg1,Bcl6b,Bcl3,Btk,Tspo,C3,C3ar1,C5ar1,Casp1,Casp4,Casp8,Runx1,Cd14,Cd24a,Cd36,Cd84,Cdh3,Cebpb,Cebpg,Socs1,Ccr2,Ccr5,Ccr7,Cyba,S1pr3,Epha2,Ereg,Fcer1g,Fcgr2b,Fcgr3,Fgfr4,Fgr,Vegfd,Fn1,Cmklr1,H2-T23,Hfe,Hmox1,Hspb1,Irf8,Ifi204,Cd74,Il1r1,Il1r2,Il18r1,Il4ra,Il6,Il6ra,Irf1,Jak3,Klf2,Lag3,Lbp,Lgals9,Anxa1,Ly9,Lyn,Mapkapk2,Met,Mmp12,Mmp8,Mog,Myd88,Cd244a,Nos…
2_Member	GO Biological Processes	GO:0001819	positive regulation of cytokine production	-34.4094	-30.8934	118/452	11501,11516,12051,12266,12267,12273,12362,12363,12370,12394,12475,12491,12523,12608,12611,12772,12774,12775,13057,13874,14127,14131,14191,14205,15040,15507,15900,15951,16149,16177,16182,16190,16193,16194,16362,16803,16859,16952,17085,17164,17381,17394,17874,18106,18173,18413,18442,18787,18795,19106,19204,19219,19225,19264,19419,19766,20296,20297,20312,20698,20737,20846,20848,20850,20963,21803,218…	Adam8,Adcyap1,Bcl3,C3,C3ar1,C5ar1,Casp1,Casp4,Casp8,Runx1,Cd14,Cd36,Cd84,Cebpb,Cebpg,Ccr2,Ccr5,Ccr7,Cyba,Ereg,Fcer1g,Fcgr3,Fgr,Vegfd,H2-T23,Hspb1,Irf8,Ifi204,Cd74,Il1r1,Il18r1,Il4ra,Il6,Il6ra,Irf1,Lbp,Lgals9,Anxa1,Ly9,Mapkapk2,Mmp12,Mmp8,Myd88,Cd244a,Slc11a1,Osm,P2ry2,Serpine1,Plcb1,Eif2ak2,Ptafr,Ptger4,Ptgs2,Ptprc,Rasgrp1,Ripk1,Ccl2,Ccl20,Cx3cl1,Sphk1,Spn,Stat1,Stat3,Stat5a,Syk,Tgfb1,Thbs1,Tlr1,…
2_Member	GO Biological Processes	GO:1903555	regulation of tumor necrosis factor superfamily cytokine production	-20.0861	-17.4906	54/171	11433,11441,11501,12051,12257,12475,12484,12491,12523,12772,12774,12775,13057,14127,14131,15040,15507,16193,16803,16859,17164,17394,17874,19204,19219,19264,19419,19766,20128,20296,20312,20737,20848,20963,21825,21897,21898,21899,21937,22177,22695,24088,56744,60533,66725,71586,77125,83397,83430,214855,217305,230073,230738,319430	Acp5,Chrna7,Adam8,Bcl3,Tspo,Cd14,Cd24a,Cd36,Cd84,Ccr2,Ccr5,Ccr7,Cyba,Fcer1g,Fcgr3,H2-T23,Hspb1,Il6,Lbp,Lgals9,Mapkapk2,Mmp8,Myd88,Ptafr,Ptger4,Ptprc,Rasgrp1,Ripk1,Trim30a,Ccl2,Cx3cl1,Spn,Stat3,Syk,Thbs1,Tlr1,Tlr4,Tlr6,Tnfrsf1a,Tyrobp,Zfp36,Tlr2,Pf4,Cd274,Lrrk2,Ifih1,Il33,Akap12,Il23a,Arid5a,Cd300ld,Ddx58,Zc3h12a,C5ar2
2_Member	GO Biological Processes	GO:0071706	tumor necrosis factor superfamily cytokine production	-19.9465	-17.3777	55/178	11433,11441,11501,12051,12257,12475,12484,12491,12523,12772,12774,12775,13057,14127,14131,15040,15507,16193,16803,16859,17164,17394,17874,19204,19219,19264,19419,19766,20128,20296,20312,20737,20848,20963,21825,21897,21898,21899,21937,22177,22695,24088,56744,60533,66725,71586,77125,83397,83430,214855,217203,217305,230073,230738,319430	Acp5,Chrna7,Adam8,Bcl3,Tspo,Cd14,Cd24a,Cd36,Cd84,Ccr2,Ccr5,Ccr7,Cyba,Fcer1g,Fcgr3,H2-T23,Hspb1,Il6,Lbp,Lgals9,Mapkapk2,Mmp8,Myd88,Ptafr,Ptger4,Ptprc,Rasgrp1,Ripk1,Trim30a,Ccl2,Cx3cl1,Spn,Stat3,Syk,Thbs1,Tlr1,Tlr4,Tlr6,Tnfrsf1a,Tyrobp,Zfp36,Tlr2,Pf4,Cd274,Lrrk2,Ifih1,Il33,Akap12,Il23a,Arid5a,Tmem106a,Cd300ld,Ddx58,Zc3h12a,C5ar2
2_Member	GO Biological Processes	GO:0032640	tumor necrosis factor production	-18.8046	-16.3214	53/175	11433,11441,12051,12257,12475,12484,12491,12523,12772,12774,12775,13057,14127,14131,15040,15507,16193,16803,16859,17164,17394,17874,19204,19219,19264,19419,19766,20128,20296,20312,20737,20848,20963,21825,21897,21898,21899,21937,22177,22695,24088,56744,66725,71586,77125,83397,83430,214855,217203,217305,230073,230738,319430	Acp5,Chrna7,Bcl3,Tspo,Cd14,Cd24a,Cd36,Cd84,Ccr2,Ccr5,Ccr7,Cyba,Fcer1g,Fcgr3,H2-T23,Hspb1,Il6,Lbp,Lgals9,Mapkapk2,Mmp8,Myd88,Ptafr,Ptger4,Ptprc,Rasgrp1,Ripk1,Trim30a,Ccl2,Cx3cl1,Spn,Stat3,Syk,Thbs1,Tlr1,Tlr4,Tlr6,Tnfrsf1a,Tyrobp,Zfp36,Tlr2,Pf4,Lrrk2,Ifih1,Il33,Akap12,Il23a,Arid5a,Tmem106a,Cd300ld,Ddx58,Zc3h12a,C5ar2
2_Member	GO Biological Processes	GO:0032680	regulation of tumor necrosis factor production	-18.8017	-16.3214	52/169	11433,11441,12051,12257,12475,12484,12491,12523,12772,12774,12775,13057,14127,14131,15040,15507,16193,16803,16859,17164,17394,17874,19204,19219,19264,19419,19766,20128,20296,20312,20737,20848,20963,21825,21897,21898,21899,21937,22177,22695,24088,56744,66725,71586,77125,83397,83430,214855,217305,230073,230738,319430	Acp5,Chrna7,Bcl3,Tspo,Cd14,Cd24a,Cd36,Cd84,Ccr2,Ccr5,Ccr7,Cyba,Fcer1g,Fcgr3,H2-T23,Hspb1,Il6,Lbp,Lgals9,Mapkapk2,Mmp8,Myd88,Ptafr,Ptger4,Ptprc,Rasgrp1,Ripk1,Trim30a,Ccl2,Cx3cl1,Spn,Stat3,Syk,Thbs1,Tlr1,Tlr4,Tlr6,Tnfrsf1a,Tyrobp,Zfp36,Tlr2,Pf4,Lrrk2,Ifih1,Il33,Akap12,Il23a,Arid5a,Cd300ld,Ddx58,Zc3h12a,C5ar2
2_Member	GO Biological Processes	GO:1903557	positive regulation of tumor necrosis factor superfamily cytokine production	-18.7025	-16.2335	40/103	11501,12475,12491,12523,12772,12774,12775,13057,14127,14131,15040,15507,16193,16803,16859,17164,17394,17874,19204,19264,19419,19766,20296,20737,20848,20963,21825,21897,21898,21937,22177,24088,56744,66725,71586,77125,83397,83430,214855,230073	Adam8,Cd14,Cd36,Cd84,Ccr2,Ccr5,Ccr7,Cyba,Fcer1g,Fcgr3,H2-T23,Hspb1,Il6,Lbp,Lgals9,Mapkapk2,Mmp8,Myd88,Ptafr,Ptprc,Rasgrp1,Ripk1,Ccl2,Spn,Stat3,Syk,Thbs1,Tlr1,Tlr4,Tnfrsf1a,Tyrobp,Tlr2,Pf4,Lrrk2,Ifih1,Il33,Akap12,Il23a,Arid5a,Ddx58
2_Member	GO Biological Processes	GO:0032760	positive regulation of tumor necrosis factor production	-17.9704	-15.5438	39/102	12475,12491,12523,12772,12774,12775,13057,14127,14131,15040,15507,16193,16803,16859,17164,17394,17874,19204,19264,19419,19766,20296,20737,20848,20963,21825,21897,21898,21937,22177,24088,56744,66725,71586,77125,83397,83430,214855,230073	Cd14,Cd36,Cd84,Ccr2,Ccr5,Ccr7,Cyba,Fcer1g,Fcgr3,H2-T23,Hspb1,Il6,Lbp,Lgals9,Mapkapk2,Mmp8,Myd88,Ptafr,Ptprc,Rasgrp1,Ripk1,Ccl2,Spn,Stat3,Syk,Thbs1,Tlr1,Tlr4,Tnfrsf1a,Tyrobp,Tlr2,Pf4,Lrrk2,Ifih1,Il33,Akap12,Il23a,Arid5a,Ddx58
2_Member	GO Biological Processes	GO:0032635	interleukin-6 production	-17.9206	-15.499	51/170	11441,11516,12484,12491,12523,12608,12774,13057,13874,14127,14205,16149,16174,16193,16194,16598,16803,16859,17164,17295,17394,17874,18126,19204,20128,20848,20963,21897,21898,21899,21937,21950,22177,24088,57781,63873,71586,77125,96875,105855,170743,170744,214855,217203,217305,225471,226421,230073,230738,319430,329244	Chrna7,Adcyap1,Cd24a,Cd36,Cd84,Cebpb,Ccr5,Cyba,Ereg,Fcer1g,Vegfd,Cd74,Il18rap,Il6,Il6ra,Klf2,Lbp,Lgals9,Mapkapk2,Met,Mmp8,Myd88,Nos2,Ptafr,Trim30a,Stat3,Syk,Tlr1,Tlr4,Tlr6,Tnfrsf1a,Tnfsf9,Tyrobp,Tlr2,Cd200r1,Trpv4,Ifih1,Il33,Prg4,Nckap1l,Tlr7,Tlr8,Arid5a,Tmem106a,Cd300ld,Ticam2,Rab7b,Ddx58,Zc3h12a,C5ar2,Il19
2_Member	GO Biological Processes	GO:0032675	regulation of interleukin-6 production	-16.4035	-14.0424	47/158	11441,11516,12484,12491,12523,12608,12774,13057,13874,14127,14205,16149,16193,16194,16598,16803,16859,17164,17295,17394,17874,19204,20128,20848,20963,21897,21898,21899,21937,21950,22177,24088,57781,63873,71586,77125,96875,105855,170743,170744,214855,217305,225471,226421,230073,230738,319430	Chrna7,Adcyap1,Cd24a,Cd36,Cd84,Cebpb,Ccr5,Cyba,Ereg,Fcer1g,Vegfd,Cd74,Il6,Il6ra,Klf2,Lbp,Lgals9,Mapkapk2,Met,Mmp8,Myd88,Ptafr,Trim30a,Stat3,Syk,Tlr1,Tlr4,Tlr6,Tnfrsf1a,Tnfsf9,Tyrobp,Tlr2,Cd200r1,Trpv4,Ifih1,Il33,Prg4,Nckap1l,Tlr7,Tlr8,Arid5a,Cd300ld,Ticam2,Rab7b,Ddx58,Zc3h12a,C5ar2
2_Member	GO Biological Processes	GO:0001818	negative regulation of cytokine production	-15.9167	-13.5726	63/270	11433,11441,11746,11815,11846,12051,12229,12257,12484,12523,12560,12775,13836,14130,14186,14268,14747,15216,15368,16178,16193,16453,16598,16768,16803,16859,16952,17295,17394,18173,19073,19219,19264,20128,20312,21803,21808,21825,21898,21899,21937,22177,22350,22695,24088,26904,54483,57781,60533,64685,77125,80861,83430,96875,105855,170744,213208,216799,225471,230738,238555,319430,434215	Acp5,Chrna7,Anxa4,Apod,Arg1,Bcl3,Btk,Tspo,Cd24a,Cd84,Cdh3,Ccr7,Epha2,Fcgr2b,Fgfr4,Fn1,Cmklr1,Hfe,Hmox1,Il1r2,Il6,Jak3,Klf2,Lag3,Lbp,Lgals9,Anxa1,Met,Mmp8,Slc11a1,Srgn,Ptger4,Ptprc,Trim30a,Cx3cl1,Tgfb1,Tgfb2,Thbs1,Tlr4,Tlr6,Tnfrsf1a,Tyrobp,Ezr,Zfp36,Tlr2,Sh2d1b1,Mefv,Cd200r1,Cd274,Nmi,Il33,Dhx58,Il23a,Prg4,Nckap1l,Tlr8,Il20rb,Nlrp3,Ticam2,Zc3h12a,Btn2a2,C5ar2,Lrrc32
2_Member	GO Biological Processes	GO:0032755	positive regulation of interleukin-6 production	-12.0875	-9.95422	32/102	11516,12491,12774,13057,13874,14127,14205,16149,16193,16194,16803,16859,17394,17874,19204,20848,20963,21897,21898,21899,21950,22177,24088,63873,71586,77125,170743,170744,214855,225471,226421,230073	Adcyap1,Cd36,Ccr5,Cyba,Ereg,Fcer1g,Vegfd,Cd74,Il6,Il6ra,Lbp,Lgals9,Mmp8,Myd88,Ptafr,Stat3,Syk,Tlr1,Tlr4,Tlr6,Tnfsf9,Tyrobp,Tlr2,Trpv4,Ifih1,Il33,Tlr7,Tlr8,Arid5a,Ticam2,Rab7b,Ddx58
3_Summary	GO Biological Processes	GO:0050900	leukocyte migration	-37.7257	-34.0635	109/364	11486,11501,11634,11689,11815,12182,12267,12273,12484,12527,12642,12765,12768,12772,12775,12802,12977,12986,13123,13479,13601,13614,14068,14127,14131,14205,14289,14595,14747,14825,15894,15945,16149,16177,16399,16408,16414,16421,16803,16854,16859,16952,17096,17123,17387,17395,17698,17874,18600,18613,18654,18787,18795,19204,19219,19354,20201,20202,20254,20292,20293,20296,20297,20299,20305,20306,203…	Ada,Adam8,Aire,Alox5,Apod,Bst1,C3ar1,C5ar1,Cd24a,Cd9,Ch25h,Cxcr2,Ccr1,Ccr2,Ccr7,Cnr2,Csf1,Csf3r,Cyp7b1,Dpep1,Ecm1,Edn1,F7,Fcer1g,Fcgr3,Vegfd,Fpr2,B4galt1,Cmklr1,Cxcl1,Icam1,Cxcl10,Cd74,Il1r1,Itga2b,Itgal,Itgb2,Itgb7,Lbp,Lgals3,Lgals9,Anxa1,Lyn,Madcam1,Mmp14,Mmp9,Msn,Myd88,Padi2,Pecam1,Pgf,Serpine1,Plcb1,Ptafr,Ptger4,Rac2,S100a8,S100a9,Scg2,Ccl11,Ccl12,Ccl2,Ccl20,Ccl22,Ccl6,Ccl7,Ccl9,Cxcl2,Cxcl5,C…
3_Member	GO Biological Processes	GO:0050900	leukocyte migration	-37.7257	-34.0635	109/364	11486,11501,11634,11689,11815,12182,12267,12273,12484,12527,12642,12765,12768,12772,12775,12802,12977,12986,13123,13479,13601,13614,14068,14127,14131,14205,14289,14595,14747,14825,15894,15945,16149,16177,16399,16408,16414,16421,16803,16854,16859,16952,17096,17123,17387,17395,17698,17874,18600,18613,18654,18787,18795,19204,19219,19354,20201,20202,20254,20292,20293,20296,20297,20299,20305,20306,203…	Ada,Adam8,Aire,Alox5,Apod,Bst1,C3ar1,C5ar1,Cd24a,Cd9,Ch25h,Cxcr2,Ccr1,Ccr2,Ccr7,Cnr2,Csf1,Csf3r,Cyp7b1,Dpep1,Ecm1,Edn1,F7,Fcer1g,Fcgr3,Vegfd,Fpr2,B4galt1,Cmklr1,Cxcl1,Icam1,Cxcl10,Cd74,Il1r1,Itga2b,Itgal,Itgb2,Itgb7,Lbp,Lgals3,Lgals9,Anxa1,Lyn,Madcam1,Mmp14,Mmp9,Msn,Myd88,Padi2,Pecam1,Pgf,Serpine1,Plcb1,Ptafr,Ptger4,Rac2,S100a8,S100a9,Scg2,Ccl11,Ccl12,Ccl2,Ccl20,Ccl22,Ccl6,Ccl7,Ccl9,Cxcl2,Cxcl5,C…
3_Member	GO Biological Processes	GO:0097529	myeloid leukocyte migration	-30.8379	-27.431	76/221	11501,12182,12267,12273,12527,12765,12768,12772,12775,12977,12986,13479,13614,14127,14131,14205,14289,14747,14825,15945,16149,16177,16414,16803,16854,16952,17096,17387,17874,18613,18654,18787,18795,19219,19354,20201,20202,20254,20292,20293,20296,20297,20299,20305,20306,20308,20310,20311,20312,20315,20343,20750,20963,21825,21943,22324,26903,56744,57781,58217,63873,64095,68279,68891,70839,83430,100…	Adam8,Bst1,C3ar1,C5ar1,Cd9,Cxcr2,Ccr1,Ccr2,Ccr7,Csf1,Csf3r,Dpep1,Edn1,Fcer1g,Fcgr3,Vegfd,Fpr2,Cmklr1,Cxcl1,Cxcl10,Cd74,Il1r1,Itgb2,Lbp,Lgals3,Anxa1,Lyn,Mmp14,Myd88,Pecam1,Pgf,Serpine1,Plcb1,Ptger4,Rac2,S100a8,S100a9,Scg2,Ccl11,Ccl12,Ccl2,Ccl20,Ccl22,Ccl6,Ccl7,Ccl9,Cxcl2,Cxcl5,Cx3cl1,Cxcl12,Sell,Spp1,Syk,Thbs1,Tnfsf11,Vav1,Dysf,Pf4,Cd200r1,Trem1,Trpv4,Gpr35,Mcoln2,Cd177,P2ry12,Il23a,Emilin1,Itga9,…
3_Member	GO Biological Processes	GO:0060326	cell chemotaxis	-27.7028	-24.5177	86/305	11501,11689,12182,12267,12273,12642,12765,12767,12768,12772,12774,12775,12802,12977,12986,13123,13479,13614,13655,13836,14068,14127,14131,14173,14205,14289,14745,14747,14825,15200,15507,15945,16149,16414,16803,16854,16859,16952,17096,17295,18600,18654,18787,19354,20201,20202,20254,20292,20293,20296,20297,20299,20305,20306,20308,20310,20311,20312,20315,20343,20356,20750,20963,21825,21943,22324,269…	Adam8,Alox5,Bst1,C3ar1,C5ar1,Ch25h,Cxcr2,Cxcr4,Ccr1,Ccr2,Ccr5,Ccr7,Cnr2,Csf1,Csf3r,Cyp7b1,Dpep1,Edn1,Egr3,Epha2,F7,Fcer1g,Fcgr3,Fgf2,Vegfd,Fpr2,Lpar1,Cmklr1,Cxcl1,Hbegf,Hspb1,Cxcl10,Cd74,Itgb2,Lbp,Lgals3,Lgals9,Anxa1,Lyn,Met,Padi2,Pgf,Serpine1,Rac2,S100a8,S100a9,Scg2,Ccl11,Ccl12,Ccl2,Ccl20,Ccl22,Ccl6,Ccl7,Ccl9,Cxcl2,Cxcl5,Cx3cl1,Cxcl12,Sell,Sema5a,Spp1,Syk,Thbs1,Tnfsf11,Vav1,Dysf,Tnfsf14,Ccrl2,Pf…
3_Member	GO Biological Processes	GO:0030595	leukocyte chemotaxis	-27.5497	-24.419	72/221	11501,11689,12182,12267,12273,12642,12765,12768,12772,12775,12802,12977,12986,13123,13479,13614,14068,14127,14131,14205,14289,14747,14825,15945,16149,16414,16803,16854,16859,16952,17096,18600,18654,18787,19354,20201,20202,20254,20292,20293,20296,20297,20299,20305,20306,20308,20310,20311,20312,20315,20343,20750,20963,21825,21943,22324,26903,50930,56744,58217,63873,64095,66102,83430,104099,105722,1…	Adam8,Alox5,Bst1,C3ar1,C5ar1,Ch25h,Cxcr2,Ccr1,Ccr2,Ccr7,Cnr2,Csf1,Csf3r,Cyp7b1,Dpep1,Edn1,F7,Fcer1g,Fcgr3,Vegfd,Fpr2,Cmklr1,Cxcl1,Cxcl10,Cd74,Itgb2,Lbp,Lgals3,Lgals9,Anxa1,Lyn,Padi2,Pgf,Serpine1,Rac2,S100a8,S100a9,Scg2,Ccl11,Ccl12,Ccl2,Ccl20,Ccl22,Ccl6,Ccl7,Ccl9,Cxcl2,Cxcl5,Cx3cl1,Cxcl12,Sell,Spp1,Syk,Thbs1,Tnfsf11,Vav1,Dysf,Tnfsf14,Pf4,Trem1,Trpv4,Gpr35,Cxcl16,Il23a,Itga9,Ano6,Nckap1l,Rin3,Retnl…
3_Member	GO Biological Processes	GO:0030335	positive regulation of cell migration	-26.0815	-23.0628	120/564	11501,11504,11826,11853,12267,12273,12476,12562,12737,12739,12765,12767,12768,12772,12775,12977,13132,13614,13869,14068,14161,14173,14191,14205,14268,14289,14632,14726,14745,14747,15117,15200,15368,15507,15894,15945,16007,16149,16177,16399,16402,16411,16476,16803,16854,16859,16952,17096,17123,17295,17387,17392,17395,17869,17913,17916,17926,18024,18442,18613,18643,18654,18787,18792,18823,19204,192…	Adam8,Adamts1,Aqp1,Rhoc,C3ar1,C5ar1,Cd151,Cdh5,Cldn1,Cldn3,Cxcr2,Cxcr4,Ccr1,Ccr2,Ccr7,Csf1,Dab2,Edn1,Erbb4,F7,Fga,Fgf2,Fgr,Vegfd,Fn1,Fpr2,Gli1,Pdpn,Lpar1,Cmklr1,Has2,Hbegf,Hmox1,Hspb1,Icam1,Cxcl10,Ccn1,Cd74,Il1r1,Itga2b,Itga5,Itgax,Jun,Lbp,Lgals3,Lgals9,Anxa1,Lyn,Madcam1,Met,Mmp14,Mmp3,Mmp9,Myc,Myo1c,Myo1f,Myoc,Nfe2l2,P2ry2,Pecam1,Pfn1,Pgf,Serpine1,Plau,Plp1,Ptafr,Ptger4,Ptgs2,Ptprc,Rac2,Reln,Rra…
3_Member	GO Biological Processes	GO:2000147	positive regulation of cell motility	-25.5459	-22.5649	122/587	11501,11504,11826,11853,12267,12273,12476,12562,12737,12739,12765,12767,12768,12772,12775,12977,13132,13614,13869,14068,14161,14173,14191,14205,14268,14289,14632,14726,14745,14747,15117,15200,15368,15507,15894,15945,16007,16149,16177,16399,16402,16411,16476,16803,16854,16859,16952,17075,17096,17123,17295,17387,17392,17395,17869,17913,17916,17926,18024,18442,18613,18643,18654,18787,18792,18823,192…	Adam8,Adamts1,Aqp1,Rhoc,C3ar1,C5ar1,Cd151,Cdh5,Cldn1,Cldn3,Cxcr2,Cxcr4,Ccr1,Ccr2,Ccr7,Csf1,Dab2,Edn1,Erbb4,F7,Fga,Fgf2,Fgr,Vegfd,Fn1,Fpr2,Gli1,Pdpn,Lpar1,Cmklr1,Has2,Hbegf,Hmox1,Hspb1,Icam1,Cxcl10,Ccn1,Cd74,Il1r1,Itga2b,Itga5,Itgax,Jun,Lbp,Lgals3,Lgals9,Anxa1,Epcam,Lyn,Madcam1,Met,Mmp14,Mmp3,Mmp9,Myc,Myo1c,Myo1f,Myoc,Nfe2l2,P2ry2,Pecam1,Pfn1,Pgf,Serpine1,Plau,Plp1,Ptafr,Ptger4,Ptgs2,Ptprc,Rac2,Re…
3_Member	GO Biological Processes	GO:0040017	positive regulation of locomotion	-25.0518	-22.1056	123/602	11501,11504,11826,11853,12267,12273,12476,12562,12737,12739,12765,12767,12768,12772,12775,12977,13132,13614,13869,14068,14161,14173,14191,14205,14268,14289,14632,14726,14745,14747,15117,15200,15368,15507,15894,15945,16007,16149,16177,16399,16402,16411,16476,16803,16854,16859,16952,17075,17096,17123,17295,17387,17392,17395,17869,17913,17916,17926,18024,18442,18613,18643,18654,18787,18792,18823,192…	Adam8,Adamts1,Aqp1,Rhoc,C3ar1,C5ar1,Cd151,Cdh5,Cldn1,Cldn3,Cxcr2,Cxcr4,Ccr1,Ccr2,Ccr7,Csf1,Dab2,Edn1,Erbb4,F7,Fga,Fgf2,Fgr,Vegfd,Fn1,Fpr2,Gli1,Pdpn,Lpar1,Cmklr1,Has2,Hbegf,Hmox1,Hspb1,Icam1,Cxcl10,Ccn1,Cd74,Il1r1,Itga2b,Itga5,Itgax,Jun,Lbp,Lgals3,Lgals9,Anxa1,Epcam,Lyn,Madcam1,Met,Mmp14,Mmp3,Mmp9,Myc,Myo1c,Myo1f,Myoc,Nfe2l2,P2ry2,Pecam1,Pfn1,Pgf,Serpine1,Plau,Plp1,Ptafr,Ptger4,Ptgs2,Ptprc,Rac2,Re…
3_Member	GO Biological Processes	GO:0097530	granulocyte migration	-24.958	-22.0282	57/155	11501,12182,12267,12273,12765,12775,12977,12986,13479,13614,14127,14131,14747,14825,15945,16149,16177,16414,16803,16854,16952,17874,18613,19219,19354,20201,20202,20254,20292,20293,20296,20297,20299,20305,20306,20308,20310,20311,20312,20343,20750,20963,21825,22324,26903,56744,58217,63873,68279,68891,83430,104099,105855,217303,266632,319430,330122	Adam8,Bst1,C3ar1,C5ar1,Cxcr2,Ccr7,Csf1,Csf3r,Dpep1,Edn1,Fcer1g,Fcgr3,Cmklr1,Cxcl1,Cxcl10,Cd74,Il1r1,Itgb2,Lbp,Lgals3,Anxa1,Myd88,Pecam1,Ptger4,Rac2,S100a8,S100a9,Scg2,Ccl11,Ccl12,Ccl2,Ccl20,Ccl22,Ccl6,Ccl7,Ccl9,Cxcl2,Cxcl5,Cx3cl1,Sell,Spp1,Syk,Thbs1,Vav1,Dysf,Pf4,Trem1,Trpv4,Mcoln2,Cd177,Il23a,Itga9,Nckap1l,Cd300a,Irak4,C5ar2,Cxcl3
3_Member	GO Biological Processes	GO:0002685	regulation of leukocyte migration	-24.9263	-22.0123	68/217	11486,11501,11634,11815,12182,12267,12273,12527,12765,12768,12772,12775,12977,13601,13614,14068,14205,14289,14747,15894,15945,16149,16177,16399,16803,16854,16859,16952,17096,17123,17387,17395,17698,17874,18600,18613,18654,18787,18795,19204,19219,19354,20293,20296,20297,20312,20315,20343,20344,20737,21803,21825,24088,26903,50930,56532,57781,58994,63873,70839,77125,83430,100952,105722,105855,217303…	Ada,Adam8,Aire,Apod,Bst1,C3ar1,C5ar1,Cd9,Cxcr2,Ccr1,Ccr2,Ccr7,Csf1,Ecm1,Edn1,F7,Vegfd,Fpr2,Cmklr1,Icam1,Cxcl10,Cd74,Il1r1,Itga2b,Lbp,Lgals3,Lgals9,Anxa1,Lyn,Madcam1,Mmp14,Mmp9,Msn,Myd88,Padi2,Pecam1,Pgf,Serpine1,Plcb1,Ptafr,Ptger4,Rac2,Ccl12,Ccl2,Ccl20,Cx3cl1,Cxcl12,Sell,Selp,Spn,Tgfb1,Thbs1,Tlr2,Dysf,Tnfsf14,Ripk3,Cd200r1,Smpd3,Trpv4,P2ry12,Il33,Il23a,Emilin1,Ano6,Nckap1l,Cd300a,Rin3,C5ar2
3_Member	GO Biological Processes	GO:0051272	positive regulation of cellular component movement	-24.383	-21.5132	122/604	11501,11504,11826,11853,12267,12273,12476,12562,12737,12739,12765,12767,12768,12772,12775,12977,13132,13614,13869,14068,14161,14173,14191,14205,14268,14289,14632,14726,14745,14747,15117,15200,15368,15507,15894,15945,16007,16149,16177,16399,16402,16411,16476,16803,16854,16859,16952,17075,17096,17123,17295,17387,17392,17395,17869,17913,17916,17926,18024,18442,18613,18643,18654,18787,18792,18823,192…	Adam8,Adamts1,Aqp1,Rhoc,C3ar1,C5ar1,Cd151,Cdh5,Cldn1,Cldn3,Cxcr2,Cxcr4,Ccr1,Ccr2,Ccr7,Csf1,Dab2,Edn1,Erbb4,F7,Fga,Fgf2,Fgr,Vegfd,Fn1,Fpr2,Gli1,Pdpn,Lpar1,Cmklr1,Has2,Hbegf,Hmox1,Hspb1,Icam1,Cxcl10,Ccn1,Cd74,Il1r1,Itga2b,Itga5,Itgax,Jun,Lbp,Lgals3,Lgals9,Anxa1,Epcam,Lyn,Madcam1,Met,Mmp14,Mmp3,Mmp9,Myc,Myo1c,Myo1f,Myoc,Nfe2l2,P2ry2,Pecam1,Pfn1,Pgf,Serpine1,Plau,Plp1,Ptafr,Ptger4,Ptgs2,Ptprc,Rac2,Re…
3_Member	GO Biological Processes	GO:1990266	neutrophil migration	-23.7238	-20.8678	50/126	11501,12182,12267,12273,12765,12775,12986,13479,13614,14127,14131,14825,15945,16149,16177,16414,16803,16854,17874,18613,19219,19354,20201,20202,20292,20293,20296,20297,20299,20305,20306,20308,20310,20311,20312,20343,20750,20963,22324,26903,56744,58217,68279,68891,83430,104099,105855,266632,319430,330122	Adam8,Bst1,C3ar1,C5ar1,Cxcr2,Ccr7,Csf3r,Dpep1,Edn1,Fcer1g,Fcgr3,Cxcl1,Cxcl10,Cd74,Il1r1,Itgb2,Lbp,Lgals3,Myd88,Pecam1,Ptger4,Rac2,S100a8,S100a9,Ccl11,Ccl12,Ccl2,Ccl20,Ccl22,Ccl6,Ccl7,Ccl9,Cxcl2,Cxcl5,Cx3cl1,Sell,Spp1,Syk,Vav1,Dysf,Pf4,Trem1,Mcoln2,Cd177,Il23a,Itga9,Nckap1l,Irak4,C5ar2,Cxcl3
3_Member	GO Biological Processes	GO:0071621	granulocyte chemotaxis	-21.8867	-19.169	48/126	12182,12267,12273,12765,12775,12977,12986,13479,13614,14127,14131,14747,14825,15945,16149,16414,16803,16854,16952,19354,20201,20202,20254,20292,20293,20296,20297,20299,20305,20306,20308,20310,20311,20312,20343,20750,20963,21825,22324,26903,56744,58217,63873,83430,104099,105855,319430,330122	Bst1,C3ar1,C5ar1,Cxcr2,Ccr7,Csf1,Csf3r,Dpep1,Edn1,Fcer1g,Fcgr3,Cmklr1,Cxcl1,Cxcl10,Cd74,Itgb2,Lbp,Lgals3,Anxa1,Rac2,S100a8,S100a9,Scg2,Ccl11,Ccl12,Ccl2,Ccl20,Ccl22,Ccl6,Ccl7,Ccl9,Cxcl2,Cxcl5,Cx3cl1,Sell,Spp1,Syk,Thbs1,Vav1,Dysf,Pf4,Trem1,Trpv4,Il23a,Itga9,Nckap1l,C5ar2,Cxcl3
3_Member	GO Biological Processes	GO:0006935	chemotaxis	-21.8607	-19.1528	118/611	11501,11601,11658,11689,12182,12267,12273,12399,12642,12765,12767,12768,12772,12774,12775,12802,12977,12986,13123,13176,13395,13479,13614,13643,13654,13655,13836,14068,14127,14131,14159,14173,14205,14268,14289,14634,14745,14747,14825,15200,15507,15945,16007,16149,16414,16774,16803,16854,16859,16952,17096,17181,17295,18600,18654,18787,19204,19354,19699,20201,20202,20254,20292,20293,20296,20297,202…	Adam8,Angpt2,Alcam,Alox5,Bst1,C3ar1,C5ar1,Runx3,Ch25h,Cxcr2,Cxcr4,Ccr1,Ccr2,Ccr5,Ccr7,Cnr2,Csf1,Csf3r,Cyp7b1,Dcc,Dlx5,Dpep1,Edn1,Efnb3,Egr2,Egr3,Epha2,F7,Fcer1g,Fcgr3,Fes,Fgf2,Vegfd,Fn1,Fpr2,Gli3,Lpar1,Cmklr1,Cxcl1,Hbegf,Hspb1,Cxcl10,Ccn1,Cd74,Itgb2,Lama3,Lbp,Lgals3,Lgals9,Anxa1,Lyn,Matn2,Met,Padi2,Pgf,Serpine1,Ptafr,Rac2,Reln,S100a8,S100a9,Scg2,Ccl11,Ccl12,Ccl2,Ccl20,Ccl22,Ccl6,Ccl7,Ccl9,Cxcl2,C…
3_Member	GO Biological Processes	GO:0042330	taxis	-21.5531	-18.8641	118/616	11501,11601,11658,11689,12182,12267,12273,12399,12642,12765,12767,12768,12772,12774,12775,12802,12977,12986,13123,13176,13395,13479,13614,13643,13654,13655,13836,14068,14127,14131,14159,14173,14205,14268,14289,14634,14745,14747,14825,15200,15507,15945,16007,16149,16414,16774,16803,16854,16859,16952,17096,17181,17295,18600,18654,18787,19204,19354,19699,20201,20202,20254,20292,20293,20296,20297,202…	Adam8,Angpt2,Alcam,Alox5,Bst1,C3ar1,C5ar1,Runx3,Ch25h,Cxcr2,Cxcr4,Ccr1,Ccr2,Ccr5,Ccr7,Cnr2,Csf1,Csf3r,Cyp7b1,Dcc,Dlx5,Dpep1,Edn1,Efnb3,Egr2,Egr3,Epha2,F7,Fcer1g,Fcgr3,Fes,Fgf2,Vegfd,Fn1,Fpr2,Gli3,Lpar1,Cmklr1,Cxcl1,Hbegf,Hspb1,Cxcl10,Ccn1,Cd74,Itgb2,Lama3,Lbp,Lgals3,Lgals9,Anxa1,Lyn,Matn2,Met,Padi2,Pgf,Serpine1,Ptafr,Rac2,Reln,S100a8,S100a9,Scg2,Ccl11,Ccl12,Ccl2,Ccl20,Ccl22,Ccl6,Ccl7,Ccl9,Cxcl2,C…
3_Member	GO Biological Processes	GO:0030593	neutrophil chemotaxis	-20.9647	-18.3111	42/101	12182,12267,12273,12765,12775,12986,13479,13614,14127,14131,14825,15945,16149,16414,16803,16854,19354,20201,20202,20292,20293,20296,20297,20299,20305,20306,20308,20310,20311,20312,20343,20750,20963,22324,26903,56744,58217,83430,104099,105855,319430,330122	Bst1,C3ar1,C5ar1,Cxcr2,Ccr7,Csf3r,Dpep1,Edn1,Fcer1g,Fcgr3,Cxcl1,Cxcl10,Cd74,Itgb2,Lbp,Lgals3,Rac2,S100a8,S100a9,Ccl11,Ccl12,Ccl2,Ccl20,Ccl22,Ccl6,Ccl7,Ccl9,Cxcl2,Cxcl5,Cx3cl1,Sell,Spp1,Syk,Vav1,Dysf,Pf4,Trem1,Il23a,Itga9,Nckap1l,C5ar2,Cxcl3
3_Member	GO Biological Processes	GO:0002687	positive regulation of leukocyte migration	-18.058	-15.6159	48/151	11501,12267,12273,12765,12768,12772,12775,12977,13614,14068,14205,14289,14747,15894,15945,16149,16177,16399,16803,16854,16859,17123,17387,17395,18613,18654,18787,19204,19219,19354,20293,20296,20297,20312,20315,20343,20344,20737,21803,21825,24088,26903,50930,63873,70839,83430,105722,105855	Adam8,C3ar1,C5ar1,Cxcr2,Ccr1,Ccr2,Ccr7,Csf1,Edn1,F7,Vegfd,Fpr2,Cmklr1,Icam1,Cxcl10,Cd74,Il1r1,Itga2b,Lbp,Lgals3,Lgals9,Madcam1,Mmp14,Mmp9,Pecam1,Pgf,Serpine1,Ptafr,Ptger4,Rac2,Ccl12,Ccl2,Ccl20,Cx3cl1,Cxcl12,Sell,Selp,Spn,Tgfb1,Thbs1,Tlr2,Dysf,Tnfsf14,Trpv4,P2ry12,Il23a,Ano6,Nckap1l
3_Member	GO Biological Processes	GO:0050920	regulation of chemotaxis	-14.2814	-12.0171	54/225	11601,12182,12267,12273,12765,12767,12768,12772,12775,12977,13614,14068,14173,14205,14268,14289,14745,14747,15507,15945,16149,16803,16859,17096,17295,18600,18654,18787,19354,20254,20293,20296,20312,20315,20343,20346,20347,20349,20356,20357,21803,21825,26903,50930,63873,64074,70839,74464,83430,105722,105855,217835,319430,321019	Angpt2,Bst1,C3ar1,C5ar1,Cxcr2,Cxcr4,Ccr1,Ccr2,Ccr7,Csf1,Edn1,F7,Fgf2,Vegfd,Fn1,Fpr2,Lpar1,Cmklr1,Hspb1,Cxcl10,Cd74,Lbp,Lgals9,Lyn,Met,Padi2,Pgf,Serpine1,Rac2,Scg2,Ccl12,Ccl2,Cx3cl1,Cxcl12,Sell,Sema3a,Sema3b,Sema3e,Sema5a,Sema5b,Tgfb1,Thbs1,Dysf,Tnfsf14,Trpv4,Smoc2,P2ry12,Zswim5,Il23a,Ano6,Nckap1l,Rin3,C5ar2,Gpr183
3_Member	GO Biological Processes	GO:0050921	positive regulation of chemotaxis	-12.7488	-10.5723	40/146	12267,12273,12765,12767,12768,12772,12775,12977,13614,14068,14173,14205,14268,14289,14745,14747,15507,15945,16149,16803,17295,18654,18787,19354,20254,20296,20312,20315,20343,20356,21803,21825,26903,50930,63873,64074,70839,83430,105722,105855	C3ar1,C5ar1,Cxcr2,Cxcr4,Ccr1,Ccr2,Ccr7,Csf1,Edn1,F7,Fgf2,Vegfd,Fn1,Fpr2,Lpar1,Cmklr1,Hspb1,Cxcl10,Cd74,Lbp,Met,Pgf,Serpine1,Rac2,Scg2,Ccl2,Cx3cl1,Cxcl12,Sell,Sema5a,Tgfb1,Thbs1,Dysf,Tnfsf14,Trpv4,Smoc2,P2ry12,Il23a,Ano6,Nckap1l
3_Member	GO Biological Processes	GO:0002688	regulation of leukocyte chemotaxis	-12.6052	-10.4316	36/122	12182,12267,12273,12765,12768,12772,12775,12977,13614,14068,14205,14289,14747,15945,16149,16803,16859,17096,18600,18654,18787,19354,20293,20296,20312,20315,20343,21825,26903,50930,63873,83430,105722,105855,217835,319430	Bst1,C3ar1,C5ar1,Cxcr2,Ccr1,Ccr2,Ccr7,Csf1,Edn1,F7,Vegfd,Fpr2,Cmklr1,Cxcl10,Cd74,Lbp,Lgals9,Lyn,Padi2,Pgf,Serpine1,Rac2,Ccl12,Ccl2,Cx3cl1,Cxcl12,Sell,Thbs1,Dysf,Tnfsf14,Trpv4,Il23a,Ano6,Nckap1l,Rin3,C5ar2
3_Member	GO Biological Processes	GO:0002690	positive regulation of leukocyte chemotaxis	-10.6895	-8.67268	29/95	12267,12273,12765,12768,12772,12775,12977,13614,14068,14205,14289,14747,15945,16149,16803,18654,18787,19354,20296,20312,20315,20343,21825,26903,50930,63873,83430,105722,105855	C3ar1,C5ar1,Cxcr2,Ccr1,Ccr2,Ccr7,Csf1,Edn1,F7,Vegfd,Fpr2,Cmklr1,Cxcl10,Cd74,Lbp,Pgf,Serpine1,Rac2,Ccl2,Cx3cl1,Cxcl12,Sell,Thbs1,Dysf,Tnfsf14,Trpv4,Il23a,Ano6,Nckap1l
3_Member	GO Biological Processes	GO:0071622	regulation of granulocyte chemotaxis	-8.92171	-7.04342	20/56	12182,12267,12273,12765,12775,12977,13614,14747,16149,16803,19354,20296,20312,20343,21825,26903,63873,83430,105855,319430	Bst1,C3ar1,C5ar1,Cxcr2,Ccr7,Csf1,Edn1,Cmklr1,Cd74,Lbp,Rac2,Ccl2,Cx3cl1,Sell,Thbs1,Dysf,Trpv4,Il23a,Nckap1l,C5ar2
3_Member	GO Biological Processes	GO:1902622	regulation of neutrophil migration	-8.48771	-6.64375	18/48	11501,12182,12267,12273,12765,12775,13614,16149,16177,16803,17874,19219,19354,20343,26903,83430,105855,319430	Adam8,Bst1,C3ar1,C5ar1,Cxcr2,Ccr7,Edn1,Cd74,Il1r1,Lbp,Myd88,Ptger4,Rac2,Sell,Dysf,Il23a,Nckap1l,C5ar2
3_Member	GO Biological Processes	GO:1902624	positive regulation of neutrophil migration	-7.91144	-6.13121	15/36	11501,12267,12273,12765,12775,13614,16149,16177,16803,19219,19354,20343,26903,83430,105855	Adam8,C3ar1,C5ar1,Cxcr2,Ccr7,Edn1,Cd74,Il1r1,Lbp,Ptger4,Rac2,Sell,Dysf,Il23a,Nckap1l
3_Member	GO Biological Processes	GO:0090022	regulation of neutrophil chemotaxis	-7.34419	-5.6104	14/34	12182,12267,12273,12765,12775,13614,16149,16803,19354,20343,26903,83430,105855,319430	Bst1,C3ar1,C5ar1,Cxcr2,Ccr7,Edn1,Cd74,Lbp,Rac2,Sell,Dysf,Il23a,Nckap1l,C5ar2
3_Member	GO Biological Processes	GO:0090023	positive regulation of neutrophil chemotaxis	-6.81885	-5.12608	12/27	12267,12273,12765,12775,13614,16149,16803,19354,20343,26903,83430,105855	C3ar1,C5ar1,Cxcr2,Ccr7,Edn1,Cd74,Lbp,Rac2,Sell,Dysf,Il23a,Nckap1l
3_Member	GO Biological Processes	GO:0071624	positive regulation of granulocyte chemotaxis	-6.40423	-4.74377	12/29	12267,12273,12765,12775,13614,16149,16803,19354,20343,26903,83430,105855	C3ar1,C5ar1,Cxcr2,Ccr7,Edn1,Cd74,Lbp,Rac2,Sell,Dysf,Il23a,Nckap1l
4_Summary	GO Biological Processes	GO:0002697	regulation of immune effector process	-31.6726	-28.2145	112/439	11765,11801,11846,12143,12229,12258,12266,12484,12491,12523,12772,12775,14127,14129,14130,14131,14159,14190,14191,14728,14825,14963,14964,14972,15007,15015,15018,15040,15216,15284,15368,15458,16016,16149,16174,16177,16182,16190,16193,16197,16362,16414,16453,16643,16768,16803,16854,16859,16952,17096,17381,18106,18950,19204,19264,19294,19354,19419,19662,20296,20297,20311,20737,20846,20850,20963,213…	Ap1g1,Cd5l,Arg1,Blk,Btk,Serping1,C3,Cd24a,Cd36,Cd84,Ccr2,Ccr7,Fcer1g,Fcgr1,Fcgr2b,Fcgr3,Fes,Fgl2,Fgr,Lilrb4a,Cxcl1,H2-Bl,H2-D1,H2-K1,H2-Q10,H2-Q4,H2-Q7,H2-T23,Hfe,Hlx,Hmox1,Hpx,Ighg2b,Cd74,Il18rap,Il1r1,Il18r1,Il4ra,Il6,Il7r,Irf1,Itgb2,Jak3,Klrd1,Lag3,Lbp,Lgals3,Lgals9,Anxa1,Lyn,Mmp12,Cd244a,Pnp,Ptafr,Ptprc,Nectin2,Rac2,Rasgrp1,Rbp4,Ccl2,Ccl20,Cxcl5,Spn,Stat1,Stat5a,Syk,Tap1,Tap2,Tgfb1,Tgfb2,Tlr4…
4_Member	GO Biological Processes	GO:0002697	regulation of immune effector process	-31.6726	-28.2145	112/439	11765,11801,11846,12143,12229,12258,12266,12484,12491,12523,12772,12775,14127,14129,14130,14131,14159,14190,14191,14728,14825,14963,14964,14972,15007,15015,15018,15040,15216,15284,15368,15458,16016,16149,16174,16177,16182,16190,16193,16197,16362,16414,16453,16643,16768,16803,16854,16859,16952,17096,17381,18106,18950,19204,19264,19294,19354,19419,19662,20296,20297,20311,20737,20846,20850,20963,213…	Ap1g1,Cd5l,Arg1,Blk,Btk,Serping1,C3,Cd24a,Cd36,Cd84,Ccr2,Ccr7,Fcer1g,Fcgr1,Fcgr2b,Fcgr3,Fes,Fgl2,Fgr,Lilrb4a,Cxcl1,H2-Bl,H2-D1,H2-K1,H2-Q10,H2-Q4,H2-Q7,H2-T23,Hfe,Hlx,Hmox1,Hpx,Ighg2b,Cd74,Il18rap,Il1r1,Il18r1,Il4ra,Il6,Il7r,Irf1,Itgb2,Jak3,Klrd1,Lag3,Lbp,Lgals3,Lgals9,Anxa1,Lyn,Mmp12,Cd244a,Pnp,Ptafr,Ptprc,Nectin2,Rac2,Rasgrp1,Rbp4,Ccl2,Ccl20,Cxcl5,Spn,Stat1,Stat5a,Syk,Tap1,Tap2,Tgfb1,Tgfb2,Tlr4…
4_Member	GO Biological Processes	GO:0002703	regulation of leukocyte mediated immunity	-28.006	-24.7588	80/265	11765,11846,12143,12229,12266,12484,12523,12772,14127,14129,14130,14131,14159,14191,14825,14963,14964,14972,15007,15015,15018,15040,15216,15368,15458,16016,16174,16177,16182,16190,16193,16197,16414,16453,16643,16768,16859,17096,18950,19204,19264,19294,19354,19419,20296,20297,20311,20737,20850,20963,21354,21355,21803,21898,21938,21939,22177,22320,22324,22376,24088,26904,27007,30925,56532,56708,581…	Ap1g1,Arg1,Blk,Btk,C3,Cd24a,Cd84,Ccr2,Fcer1g,Fcgr1,Fcgr2b,Fcgr3,Fes,Fgr,Cxcl1,H2-Bl,H2-D1,H2-K1,H2-Q10,H2-Q4,H2-Q7,H2-T23,Hfe,Hmox1,Hpx,Ighg2b,Il18rap,Il1r1,Il18r1,Il4ra,Il6,Il7r,Itgb2,Jak3,Klrd1,Lag3,Lgals9,Lyn,Pnp,Ptafr,Ptprc,Nectin2,Rac2,Rasgrp1,Ccl2,Ccl20,Cxcl5,Spn,Stat5a,Syk,Tap1,Tap2,Tgfb1,Tlr4,Tnfrsf1b,Cd40,Tyrobp,Vamp8,Vav1,Was,Tlr2,Sh2d1b1,Klrk1,Slamf6,Ripk3,Clcf1,Rsad2,Il21,Cd177,Ulbp1,…
4_Member	GO Biological Processes	GO:0002699	positive regulation of immune effector process	-27.6362	-24.4791	80/268	11765,11846,12143,12229,12266,12484,12491,12523,12772,12775,14127,14129,14131,14159,14191,14728,14825,14963,14964,14972,15007,15015,15018,15040,15284,15368,15458,16016,16149,16174,16177,16182,16190,16193,16362,16414,16643,16768,16803,16952,17096,18106,18950,19204,19264,19294,19354,19419,19662,20296,20850,20963,21355,21803,21898,21939,22177,22320,22324,23993,24088,26904,27007,30925,56708,58185,605…	Ap1g1,Arg1,Blk,Btk,C3,Cd24a,Cd36,Cd84,Ccr2,Ccr7,Fcer1g,Fcgr1,Fcgr3,Fes,Fgr,Lilrb4a,Cxcl1,H2-Bl,H2-D1,H2-K1,H2-Q10,H2-Q4,H2-Q7,H2-T23,Hlx,Hmox1,Hpx,Ighg2b,Cd74,Il18rap,Il1r1,Il18r1,Il4ra,Il6,Irf1,Itgb2,Klrd1,Lag3,Lbp,Anxa1,Lyn,Cd244a,Pnp,Ptafr,Ptprc,Nectin2,Rac2,Rasgrp1,Rbp4,Ccl2,Stat5a,Syk,Tap2,Tgfb1,Tlr4,Cd40,Tyrobp,Vamp8,Vav1,Klk7,Tlr2,Sh2d1b1,Klrk1,Slamf6,Clcf1,Rsad2,Il21,Gprc5b,Cd177,Il33,Ulb…
4_Member	GO Biological Processes	GO:0002250	adaptive immune response	-23.6584	-20.8157	120/599	11486,11634,11658,11687,11846,12051,12169,12229,12258,12266,12267,12326,12484,12505,12506,12516,12523,12524,12772,12775,13032,14102,14127,14129,14130,14131,14161,14190,14960,14961,14963,14964,14969,14972,14999,15007,15015,15018,15040,15216,15284,15458,15894,16016,16068,16069,16071,16149,16174,16177,16182,16190,16193,16194,16197,16362,16453,16643,16768,16859,16952,17085,17096,17474,17874,18034,181…	Ada,Aire,Alcam,Alox15,Arg1,Bcl3,Bmx,Btk,Serping1,C3,C3ar1,Camk4,Cd24a,Cd44,Cd48,Cd7,Cd84,Cd86,Ccr2,Ccr7,Ctsc,Fas,Fcer1g,Fcgr1,Fcgr2b,Fcgr3,Fga,Fgl2,H2-Aa,H2-Ab1,H2-Bl,H2-D1,H2-Eb1,H2-K1,H2-DMb1,H2-Q10,H2-Q4,H2-Q7,H2-T23,Hfe,Hlx,Hpx,Icam1,Ighg2b,Il18bp,Jchain,Igkc,Cd74,Il18rap,Il1r1,Il18r1,Il4ra,Il6,Il6ra,Il7r,Irf1,Jak3,Klrd1,Lag3,Lgals9,Anxa1,Ly9,Lyn,Clec4d,Myd88,Nfkb2,Cd244a,Slc11a1,Pirb,Pla2g4a…
4_Member	GO Biological Processes	GO:0002443	leukocyte mediated immunity	-23.3939	-20.5768	111/532	11421,11634,11765,11846,12051,12143,12229,12258,12266,12484,12523,12611,12772,13032,14102,14127,14129,14130,14131,14159,14190,14191,14825,14961,14963,14964,14972,15007,15015,15018,15040,15216,15368,15458,15894,16016,16071,16149,16174,16177,16182,16190,16193,16197,16414,16453,16643,16768,16859,17096,17874,17916,17969,18173,18733,18950,19204,19264,19294,19354,19419,20296,20297,20311,20737,20850,209…	Ace,Aire,Ap1g1,Arg1,Bcl3,Blk,Btk,Serping1,C3,Cd24a,Cd84,Cebpg,Ccr2,Ctsc,Fas,Fcer1g,Fcgr1,Fcgr2b,Fcgr3,Fes,Fgl2,Fgr,Cxcl1,H2-Ab1,H2-Bl,H2-D1,H2-K1,H2-Q10,H2-Q4,H2-Q7,H2-T23,Hfe,Hmox1,Hpx,Icam1,Ighg2b,Igkc,Cd74,Il18rap,Il1r1,Il18r1,Il4ra,Il6,Il7r,Itgb2,Jak3,Klrd1,Lag3,Lgals9,Lyn,Myd88,Myo1f,Ncf1,Slc11a1,Pirb,Pnp,Ptafr,Ptprc,Nectin2,Rac2,Rasgrp1,Ccl2,Ccl20,Cxcl5,Spn,Stat5a,Syk,Tap1,Tap2,Tgfb1,Tlr4,T…
4_Member	GO Biological Processes	GO:0002819	regulation of adaptive immune response	-21.6523	-18.9539	64/219	11486,11687,11846,12229,12266,12484,12505,12506,12772,12775,14127,14129,14130,14131,14961,14963,14964,14972,15007,15015,15018,15040,15216,15284,15458,16016,16149,16177,16182,16190,16193,16197,16362,16453,16643,16859,16952,18173,18783,18950,19264,19294,20297,20737,21355,21803,21938,21939,22376,54123,56532,56708,58185,60533,67742,77125,80859,83430,110557,213208,214855,216799,230738,235587	Ada,Alox15,Arg1,Btk,C3,Cd24a,Cd44,Cd48,Ccr2,Ccr7,Fcer1g,Fcgr1,Fcgr2b,Fcgr3,H2-Ab1,H2-Bl,H2-D1,H2-K1,H2-Q10,H2-Q4,H2-Q7,H2-T23,Hfe,Hlx,Hpx,Ighg2b,Cd74,Il1r1,Il18r1,Il4ra,Il6,Il7r,Irf1,Jak3,Klrd1,Lgals9,Anxa1,Slc11a1,Pla2g4a,Pnp,Ptprc,Nectin2,Ccl20,Spn,Tap2,Tgfb1,Tnfrsf1b,Cd40,Was,Irf7,Ripk3,Clcf1,Rsad2,Cd274,Samsn1,Il33,Nfkbiz,Il23a,H2-Q6,Il20rb,Arid5a,Nlrp3,Zc3h12a,Parp3
4_Member	GO Biological Processes	GO:0002706	regulation of lymphocyte mediated immunity	-19.4969	-16.9809	58/200	11765,11846,12229,12266,12484,12772,14127,14129,14130,14131,14963,14964,14972,15007,15015,15018,15040,15216,15458,16016,16174,16177,16182,16193,16197,16643,16768,16859,18950,19264,19294,19419,20297,20737,20850,21354,21355,21803,21938,21939,22324,22376,26904,27007,30925,56532,56708,58185,60505,77777,80782,83430,93694,110557,213208,214855,216799,235587	Ap1g1,Arg1,Btk,C3,Cd24a,Ccr2,Fcer1g,Fcgr1,Fcgr2b,Fcgr3,H2-Bl,H2-D1,H2-K1,H2-Q10,H2-Q4,H2-Q7,H2-T23,Hfe,Hpx,Ighg2b,Il18rap,Il1r1,Il18r1,Il6,Il7r,Klrd1,Lag3,Lgals9,Pnp,Ptprc,Nectin2,Rasgrp1,Ccl20,Spn,Stat5a,Tap1,Tap2,Tgfb1,Tnfrsf1b,Cd40,Vav1,Was,Sh2d1b1,Klrk1,Slamf6,Ripk3,Clcf1,Rsad2,Il21,Ulbp1,Klrb1b,Il23a,Clec2d,H2-Q6,Il20rb,Arid5a,Nlrp3,Parp3
4_Member	GO Biological Processes	GO:0002822	regulation of adaptive immune response based on somatic recombination of immune receptors built from immunoglobulin superfamily domains	-19.1507	-16.6529	58/203	11486,11846,12229,12266,12484,12772,12775,14127,14129,14130,14131,14961,14963,14964,14972,15007,15015,15018,15040,15216,15284,15458,16016,16177,16182,16190,16193,16197,16362,16453,16643,16859,16952,18173,18783,18950,19264,19294,20297,20737,21355,21803,21938,21939,22376,56532,56708,58185,60533,77125,80859,83430,110557,213208,214855,216799,230738,235587	Ada,Arg1,Btk,C3,Cd24a,Ccr2,Ccr7,Fcer1g,Fcgr1,Fcgr2b,Fcgr3,H2-Ab1,H2-Bl,H2-D1,H2-K1,H2-Q10,H2-Q4,H2-Q7,H2-T23,Hfe,Hlx,Hpx,Ighg2b,Il1r1,Il18r1,Il4ra,Il6,Il7r,Irf1,Jak3,Klrd1,Lgals9,Anxa1,Slc11a1,Pla2g4a,Pnp,Ptprc,Nectin2,Ccl20,Spn,Tap2,Tgfb1,Tnfrsf1b,Cd40,Was,Ripk3,Clcf1,Rsad2,Cd274,Il33,Nfkbiz,Il23a,H2-Q6,Il20rb,Arid5a,Nlrp3,Zc3h12a,Parp3
4_Member	GO Biological Processes	GO:0002705	positive regulation of leukocyte mediated immunity	-17.6639	-15.2618	50/166	11765,11846,12229,12266,12484,14127,14129,14131,14825,14963,14964,14972,15007,15015,15018,15040,15458,16016,16174,16177,16182,16193,16414,16643,16768,18950,19204,19264,19294,19419,20296,20850,21355,21803,21939,22177,22324,26904,27007,30925,56708,58185,60505,68891,77777,83430,110557,214855,216799,230073	Ap1g1,Arg1,Btk,C3,Cd24a,Fcer1g,Fcgr1,Fcgr3,Cxcl1,H2-Bl,H2-D1,H2-K1,H2-Q10,H2-Q4,H2-Q7,H2-T23,Hpx,Ighg2b,Il18rap,Il1r1,Il18r1,Il6,Itgb2,Klrd1,Lag3,Pnp,Ptafr,Ptprc,Nectin2,Rasgrp1,Ccl2,Stat5a,Tap2,Tgfb1,Cd40,Tyrobp,Vav1,Sh2d1b1,Klrk1,Slamf6,Clcf1,Rsad2,Il21,Cd177,Ulbp1,Il23a,H2-Q6,Arid5a,Nlrp3,Ddx58
4_Member	GO Biological Processes	GO:0002460	adaptive immune response based on somatic recombination of immune receptors built from immunoglobulin superfamily domains	-16.4221	-14.0565	88/455	11486,11634,11846,12051,12229,12258,12266,12267,12484,12772,12775,13032,14102,14127,14129,14130,14131,14190,14961,14963,14964,14972,15007,15015,15018,15040,15216,15284,15458,15894,16016,16068,16071,16149,16174,16177,16182,16190,16193,16194,16197,16362,16453,16643,16859,16952,17085,17874,18034,18173,18733,18783,18950,19264,19294,20297,20737,20848,21355,21803,21938,21939,22256,22376,23882,27060,309…	Ada,Aire,Arg1,Bcl3,Btk,Serping1,C3,C3ar1,Cd24a,Ccr2,Ccr7,Ctsc,Fas,Fcer1g,Fcgr1,Fcgr2b,Fcgr3,Fgl2,H2-Ab1,H2-Bl,H2-D1,H2-K1,H2-Q10,H2-Q4,H2-Q7,H2-T23,Hfe,Hlx,Hpx,Icam1,Ighg2b,Il18bp,Igkc,Cd74,Il18rap,Il1r1,Il18r1,Il4ra,Il6,Il6ra,Il7r,Irf1,Jak3,Klrd1,Lgals9,Anxa1,Ly9,Myd88,Nfkb2,Slc11a1,Pirb,Pla2g4a,Pnp,Ptprc,Nectin2,Ccl20,Spn,Stat3,Tap2,Tgfb1,Tnfrsf1b,Cd40,Ung,Was,Gadd45g,Tcirg1,Slamf6,C1s1,C1ra,Ir…
4_Member	GO Biological Processes	GO:0002449	lymphocyte mediated immunity	-14.5517	-12.2805	82/437	11634,11765,11846,12051,12229,12258,12266,12484,12611,12772,13032,14102,14127,14129,14130,14131,14190,14961,14963,14964,14972,15007,15015,15018,15040,15216,15458,15894,16016,16071,16149,16174,16177,16182,16190,16193,16197,16643,16768,16859,17874,18173,18733,18950,19264,19294,19419,20297,20737,20850,21354,21355,21803,21938,21939,22256,22324,22376,26904,27007,27060,30925,50908,50909,54123,56532,567…	Aire,Ap1g1,Arg1,Bcl3,Btk,Serping1,C3,Cd24a,Cebpg,Ccr2,Ctsc,Fas,Fcer1g,Fcgr1,Fcgr2b,Fcgr3,Fgl2,H2-Ab1,H2-Bl,H2-D1,H2-K1,H2-Q10,H2-Q4,H2-Q7,H2-T23,Hfe,Hpx,Icam1,Ighg2b,Igkc,Cd74,Il18rap,Il1r1,Il18r1,Il4ra,Il6,Il7r,Klrd1,Lag3,Lgals9,Myd88,Slc11a1,Pirb,Pnp,Ptprc,Nectin2,Rasgrp1,Ccl20,Spn,Stat5a,Tap1,Tap2,Tgfb1,Tnfrsf1b,Cd40,Ung,Vav1,Was,Sh2d1b1,Klrk1,Tcirg1,Slamf6,C1s1,C1ra,Irf7,Ripk3,Clcf1,Rsad2,Il2…
4_Member	GO Biological Processes	GO:0002708	positive regulation of lymphocyte mediated immunity	-14.2777	-12.0169	42/145	11765,12229,12266,12484,14127,14129,14131,14963,14964,14972,15007,15015,15018,15040,15458,16016,16174,16177,16182,16193,16643,16768,18950,19264,19294,19419,20850,21355,21803,21939,22324,26904,27007,30925,56708,58185,60505,77777,83430,110557,214855,216799	Ap1g1,Btk,C3,Cd24a,Fcer1g,Fcgr1,Fcgr3,H2-Bl,H2-D1,H2-K1,H2-Q10,H2-Q4,H2-Q7,H2-T23,Hpx,Ighg2b,Il18rap,Il1r1,Il18r1,Il6,Klrd1,Lag3,Pnp,Ptprc,Nectin2,Rasgrp1,Stat5a,Tap2,Tgfb1,Cd40,Vav1,Sh2d1b1,Klrk1,Slamf6,Clcf1,Rsad2,Il21,Ulbp1,Il23a,H2-Q6,Arid5a,Nlrp3
4_Member	GO Biological Processes	GO:0002821	positive regulation of adaptive immune response	-11.8609	-9.7452	39/148	11486,12229,12266,12484,12505,12772,14127,14129,14131,14961,14963,14964,14972,15007,15015,15018,15040,15458,16016,16149,16177,16182,16193,18173,18783,18950,19264,19294,21355,21803,21939,56708,58185,60533,80859,83430,110557,214855,216799	Ada,Btk,C3,Cd24a,Cd44,Ccr2,Fcer1g,Fcgr1,Fcgr3,H2-Ab1,H2-Bl,H2-D1,H2-K1,H2-Q10,H2-Q4,H2-Q7,H2-T23,Hpx,Ighg2b,Cd74,Il1r1,Il18r1,Il6,Slc11a1,Pla2g4a,Pnp,Ptprc,Nectin2,Tap2,Tgfb1,Cd40,Clcf1,Rsad2,Cd274,Nfkbiz,Il23a,H2-Q6,Arid5a,Nlrp3
4_Member	GO Biological Processes	GO:0002824	positive regulation of adaptive immune response based on somatic recombination of immune receptors built from immunoglobulin superfamily domains	-11.2287	-9.15755	37/141	11486,12229,12266,12484,12772,14127,14129,14131,14961,14963,14964,14972,15007,15015,15018,15040,15458,16016,16177,16182,16193,18173,18783,18950,19264,19294,21355,21803,21939,56708,58185,60533,80859,83430,110557,214855,216799	Ada,Btk,C3,Cd24a,Ccr2,Fcer1g,Fcgr1,Fcgr3,H2-Ab1,H2-Bl,H2-D1,H2-K1,H2-Q10,H2-Q4,H2-Q7,H2-T23,Hpx,Ighg2b,Il1r1,Il18r1,Il6,Slc11a1,Pla2g4a,Pnp,Ptprc,Nectin2,Tap2,Tgfb1,Cd40,Clcf1,Rsad2,Cd274,Nfkbiz,Il23a,H2-Q6,Arid5a,Nlrp3
4_Member	GO Biological Processes	GO:0002700	regulation of production of molecular mediator of immune response	-8.997	-7.11194	36/159	11846,12491,12772,14127,14130,15040,15216,15368,15458,16149,16177,16182,16190,16193,16453,18106,19264,19662,20297,21803,21808,21898,21938,21939,23993,24088,56708,58185,60505,64297,77125,214763,214855,216799,230073,235587	Arg1,Cd36,Ccr2,Fcer1g,Fcgr2b,H2-T23,Hfe,Hmox1,Hpx,Cd74,Il1r1,Il18r1,Il4ra,Il6,Jak3,Cd244a,Ptprc,Rbp4,Ccl20,Tgfb1,Tgfb2,Tlr4,Tnfrsf1b,Cd40,Klk7,Tlr2,Clcf1,Rsad2,Il21,Gprc5b,Il33,Cgas,Arid5a,Nlrp3,Ddx58,Parp3
4_Member	GO Biological Processes	GO:0002718	regulation of cytokine production involved in immune response	-8.31921	-6.49412	24/84	11846,12491,12772,14127,15040,15216,15368,16149,16177,16182,16193,16453,20297,21803,21808,21898,21938,24088,58185,60505,64297,214855,216799,230073	Arg1,Cd36,Ccr2,Fcer1g,H2-T23,Hfe,Hmox1,Cd74,Il1r1,Il18r1,Il6,Jak3,Ccl20,Tgfb1,Tgfb2,Tlr4,Tnfrsf1b,Tlr2,Rsad2,Il21,Gprc5b,Arid5a,Nlrp3,Ddx58
4_Member	GO Biological Processes	GO:0002367	cytokine production involved in immune response	-8.17125	-6.36031	27/105	11846,12491,12772,14127,15040,15216,15368,16149,16174,16177,16182,16193,16453,18173,20297,21803,21808,21898,21938,24088,58185,58217,60505,64297,214855,216799,230073	Arg1,Cd36,Ccr2,Fcer1g,H2-T23,Hfe,Hmox1,Cd74,Il18rap,Il1r1,Il18r1,Il6,Jak3,Slc11a1,Ccl20,Tgfb1,Tgfb2,Tlr4,Tnfrsf1b,Tlr2,Rsad2,Trem1,Il21,Gprc5b,Arid5a,Nlrp3,Ddx58
4_Member	GO Biological Processes	GO:0002702	positive regulation of production of molecular mediator of immune response	-6.65082	-4.9709	25/108	12491,14127,15040,15458,16149,16177,16182,16190,16193,18106,19264,19662,21803,21898,21939,23993,24088,56708,58185,60505,64297,77125,214855,216799,230073	Cd36,Fcer1g,H2-T23,Hpx,Cd74,Il1r1,Il18r1,Il4ra,Il6,Cd244a,Ptprc,Rbp4,Tgfb1,Tlr4,Cd40,Klk7,Tlr2,Clcf1,Rsad2,Il21,Gprc5b,Il33,Arid5a,Nlrp3,Ddx58
4_Member	GO Biological Processes	GO:0002440	production of molecular mediator of immune response	-5.55155	-3.95456	52/362	11846,12229,12491,12524,12772,14102,14127,14130,14190,14961,15040,15216,15368,15458,16098,16142,16149,16174,16177,16182,16190,16193,16197,16431,16453,18106,18173,19264,19662,20297,21803,21808,21898,21938,21939,22256,23993,24088,27060,56708,58185,58217,60505,64297,77125,214763,214855,216799,230073,235587,381777,381778	Arg1,Btk,Cd36,Cd86,Ccr2,Fas,Fcer1g,Fcgr2b,Fgl2,H2-Ab1,H2-T23,Hfe,Hmox1,Hpx,Igkv1-117,Iglv1,Cd74,Il18rap,Il1r1,Il18r1,Il4ra,Il6,Il7r,Itm2a,Jak3,Cd244a,Slc11a1,Ptprc,Rbp4,Ccl20,Tgfb1,Tgfb2,Tlr4,Tnfrsf1b,Cd40,Ung,Klk7,Tlr2,Tcirg1,Clcf1,Rsad2,Trem1,Il21,Gprc5b,Il33,Cgas,Arid5a,Nlrp3,Ddx58,Parp3,Igkv1-110,Igkv16-104
4_Member	GO Biological Processes	GO:0002720	positive regulation of cytokine production involved in immune response	-5.38078	-3.80779	15/53	12491,14127,15040,16149,16177,16182,16193,21898,24088,58185,60505,64297,214855,216799,230073	Cd36,Fcer1g,H2-T23,Cd74,Il1r1,Il18r1,Il6,Tlr4,Tlr2,Rsad2,Il21,Gprc5b,Arid5a,Nlrp3,Ddx58
5_Summary	GO Biological Processes	GO:0034341	response to interferon-gamma	-30.2149	-26.8537	59/137	11846,12332,12362,12703,14469,14528,14960,14961,14969,15018,15458,15900,15944,16149,16362,17533,17913,18126,18173,19332,20292,20293,20296,20297,20299,20305,20306,20308,20312,20821,20846,21822,21898,21939,22320,22352,22376,24088,54396,54483,55932,56699,64685,66102,66141,68713,69550,74732,80285,80876,100702,213002,226421,229898,229900,236573,434341,547253,626578	Arg1,Capg,Casp1,Socs1,Gbp2,Gch1,H2-Aa,H2-Ab1,H2-Eb1,H2-Q7,Hpx,Irf8,Irgm1,Cd74,Irf1,Mrc1,Myo1c,Nos2,Slc11a1,Rab20,Ccl11,Ccl12,Ccl2,Ccl20,Ccl22,Ccl6,Ccl7,Ccl9,Cx3cl1,Trim21,Stat1,Tgtp1,Tlr4,Cd40,Vamp8,Vim,Was,Tlr2,Irgm2,Mefv,Gbp3,Cdc42ep4,Nmi,Cxcl16,Ifitm3,Ifitm1,Bst2,Stx11,Parp9,Ifitm2,Gbp6,Ifitm6,Rab7b,Gbp5,Gbp7,Gbp9,Nlrc5,Parp14,Gbp10
5_Member	GO Biological Processes	GO:0034341	response to interferon-gamma	-30.2149	-26.8537	59/137	11846,12332,12362,12703,14469,14528,14960,14961,14969,15018,15458,15900,15944,16149,16362,17533,17913,18126,18173,19332,20292,20293,20296,20297,20299,20305,20306,20308,20312,20821,20846,21822,21898,21939,22320,22352,22376,24088,54396,54483,55932,56699,64685,66102,66141,68713,69550,74732,80285,80876,100702,213002,226421,229898,229900,236573,434341,547253,626578	Arg1,Capg,Casp1,Socs1,Gbp2,Gch1,H2-Aa,H2-Ab1,H2-Eb1,H2-Q7,Hpx,Irf8,Irgm1,Cd74,Irf1,Mrc1,Myo1c,Nos2,Slc11a1,Rab20,Ccl11,Ccl12,Ccl2,Ccl20,Ccl22,Ccl6,Ccl7,Ccl9,Cx3cl1,Trim21,Stat1,Tgtp1,Tlr4,Cd40,Vamp8,Vim,Was,Tlr2,Irgm2,Mefv,Gbp3,Cdc42ep4,Nmi,Cxcl16,Ifitm3,Ifitm1,Bst2,Stx11,Parp9,Ifitm2,Gbp6,Ifitm6,Rab7b,Gbp5,Gbp7,Gbp9,Nlrc5,Parp14,Gbp10
5_Member	GO Biological Processes	GO:0071346	cellular response to interferon-gamma	-20.5619	-17.9411	44/113	11846,12332,12362,12703,14469,14961,15018,15458,15900,15944,16362,17533,17913,18126,19332,20292,20293,20296,20297,20299,20305,20306,20308,20312,20846,21898,22320,22352,22376,24088,54396,55932,56699,64685,74732,80285,100702,226421,229898,229900,236573,434341,547253,626578	Arg1,Capg,Casp1,Socs1,Gbp2,H2-Ab1,H2-Q7,Hpx,Irf8,Irgm1,Irf1,Mrc1,Myo1c,Nos2,Rab20,Ccl11,Ccl12,Ccl2,Ccl20,Ccl22,Ccl6,Ccl7,Ccl9,Cx3cl1,Stat1,Tlr4,Vamp8,Vim,Was,Tlr2,Irgm2,Gbp3,Cdc42ep4,Nmi,Stx11,Parp9,Gbp6,Rab7b,Gbp5,Gbp7,Gbp9,Nlrc5,Parp14,Gbp10
6_Summary	GO Biological Processes	GO:0030155	regulation of cell adhesion	-28.9381	-25.6183	147/735	11486,11501,11601,11687,11689,11815,11846,12143,12182,12394,12399,12484,12491,12505,12507,12512,12524,12527,12571,12608,12667,12703,12767,12772,12774,12775,12837,12977,13132,13643,13655,13836,14159,14161,14190,14268,14634,14726,14960,14961,15040,15117,15216,15284,15507,15891,15894,16007,16008,16149,16186,16190,16193,16197,16362,16402,16408,16414,16453,16768,16774,16852,16854,16859,16878,16952,170…	Ada,Adam8,Angpt2,Alox15,Alox5,Apod,Arg1,Blk,Bst1,Runx1,Runx3,Cd24a,Cd36,Cd44,Cd5,Cd63,Cd86,Cd9,Cdk6,Cebpb,Chrd,Socs1,Cxcr4,Ccr2,Ccr5,Ccr7,Col8a1,Csf1,Dab2,Efnb3,Egr3,Epha2,Fes,Fga,Fgl2,Fn1,Gli3,Pdpn,H2-Aa,H2-Ab1,H2-T23,Has2,Hfe,Hlx,Hspb1,Ibsp,Icam1,Ccn1,Igfbp2,Cd74,Il2rg,Il4ra,Il6,Il7r,Irf1,Itga5,Itgal,Itgb2,Jak3,Lag3,Lama3,Lgals1,Lgals3,Lgals9,Lif,Anxa1,Epcam,Lyn,Mmp12,Mmp14,Myo1f,Myoc,Ninj1,Cd2…
6_Member	GO Biological Processes	GO:0030155	regulation of cell adhesion	-28.9381	-25.6183	147/735	11486,11501,11601,11687,11689,11815,11846,12143,12182,12394,12399,12484,12491,12505,12507,12512,12524,12527,12571,12608,12667,12703,12767,12772,12774,12775,12837,12977,13132,13643,13655,13836,14159,14161,14190,14268,14634,14726,14960,14961,15040,15117,15216,15284,15507,15891,15894,16007,16008,16149,16186,16190,16193,16197,16362,16402,16408,16414,16453,16768,16774,16852,16854,16859,16878,16952,170…	Ada,Adam8,Angpt2,Alox15,Alox5,Apod,Arg1,Blk,Bst1,Runx1,Runx3,Cd24a,Cd36,Cd44,Cd5,Cd63,Cd86,Cd9,Cdk6,Cebpb,Chrd,Socs1,Cxcr4,Ccr2,Ccr5,Ccr7,Col8a1,Csf1,Dab2,Efnb3,Egr3,Epha2,Fes,Fga,Fgl2,Fn1,Gli3,Pdpn,H2-Aa,H2-Ab1,H2-T23,Has2,Hfe,Hlx,Hspb1,Ibsp,Icam1,Ccn1,Igfbp2,Cd74,Il2rg,Il4ra,Il6,Il7r,Irf1,Itga5,Itgal,Itgb2,Jak3,Lag3,Lama3,Lgals1,Lgals3,Lgals9,Lif,Anxa1,Epcam,Lyn,Mmp12,Mmp14,Myo1f,Myoc,Ninj1,Cd2…
6_Member	GO Biological Processes	GO:0042110	T cell activation	-25.9216	-22.9222	115/528	11441,11486,11501,11634,11846,12047,12051,12193,12394,12399,12476,12484,12505,12506,12507,12524,12571,12608,12703,12767,12772,12775,13024,13643,13655,14102,14127,14190,14634,14728,14960,14961,15040,15216,15284,15507,15894,16008,16149,16182,16186,16190,16193,16194,16197,16362,16408,16411,16414,16453,16768,16847,16852,16854,16859,16952,17085,17474,17698,18106,18173,18826,18950,19219,19264,19354,194…	Chrna7,Ada,Adam8,Aire,Arg1,Bcl2a1d,Bcl3,Zfp36l2,Runx1,Runx3,Cd151,Cd24a,Cd44,Cd48,Cd5,Cd86,Cdk6,Cebpb,Socs1,Cxcr4,Ccr2,Ccr7,Ctla2a,Efnb3,Egr3,Fas,Fcer1g,Fgl2,Gli3,Lilrb4a,H2-Aa,H2-Ab1,H2-T23,Hfe,Hlx,Hspb1,Icam1,Igfbp2,Cd74,Il18r1,Il2rg,Il4ra,Il6,Il6ra,Il7r,Irf1,Itgal,Itgax,Itgb2,Jak3,Lag3,Lepr,Lgals1,Lgals3,Lgals9,Anxa1,Ly9,Clec4d,Msn,Cd244a,Slc11a1,Lcp1,Pnp,Ptger4,Ptprc,Rac2,Rasgrp1,Ccl2,Ccl20,C…
6_Member	GO Biological Processes	GO:0098609	cell-cell adhesion	-25.4376	-22.4744	146/783	11486,11501,11658,11687,11689,11846,12143,12394,12399,12404,12484,12505,12507,12508,12524,12527,12560,12562,12564,12565,12608,12614,12703,12737,12738,12739,12772,12774,12775,12939,13643,13655,14161,14190,14268,14634,14726,14960,14961,15040,15117,15216,15284,15507,15894,16007,16008,16149,16186,16190,16193,16197,16362,16399,16402,16404,16408,16411,16414,16421,16453,16768,16774,16852,16854,16859,169…	Ada,Adam8,Alcam,Alox15,Alox5,Arg1,Blk,Runx1,Runx3,Cbln1,Cd24a,Cd44,Cd5,Cd53,Cd86,Cd9,Cdh3,Cdh5,Cdh8,Cdh9,Cebpb,Celsr1,Socs1,Cldn1,Cldn2,Cldn3,Ccr2,Ccr5,Ccr7,Pcdha7,Efnb3,Egr3,Fga,Fgl2,Fn1,Gli3,Pdpn,H2-Aa,H2-Ab1,H2-T23,Has2,Hfe,Hlx,Hspb1,Icam1,Ccn1,Igfbp2,Cd74,Il2rg,Il4ra,Il6,Il7r,Irf1,Itga2b,Itga5,Itga7,Itgal,Itgax,Itgb2,Itgb7,Jak3,Lag3,Lama3,Lgals1,Lgals3,Lgals9,Anxa1,Cd93,Epcam,Lyn,Madcam1,Msn,…
6_Member	GO Biological Processes	GO:0007159	leukocyte cell-cell adhesion	-23.5209	-20.6913	87/353	11486,11501,11689,11846,12394,12399,12484,12505,12507,12524,12608,12703,12772,12775,13643,13655,14190,14634,14960,14961,15040,15117,15216,15284,15507,15894,16008,16149,16186,16190,16193,16197,16362,16402,16408,16414,16421,16453,16768,16852,16854,16859,16952,17123,17698,18106,18613,18950,19204,19264,19354,19419,20201,20202,20296,20315,20343,20344,20555,20737,20850,20963,20971,21803,21825,21943,219…	Ada,Adam8,Alox5,Arg1,Runx1,Runx3,Cd24a,Cd44,Cd5,Cd86,Cebpb,Socs1,Ccr2,Ccr7,Efnb3,Egr3,Fgl2,Gli3,H2-Aa,H2-Ab1,H2-T23,Has2,Hfe,Hlx,Hspb1,Icam1,Igfbp2,Cd74,Il2rg,Il4ra,Il6,Il7r,Irf1,Itga5,Itgal,Itgb2,Itgb7,Jak3,Lag3,Lgals1,Lgals3,Lgals9,Anxa1,Madcam1,Msn,Cd244a,Pecam1,Pnp,Ptafr,Ptprc,Rac2,Rasgrp1,S100a8,S100a9,Ccl2,Cxcl12,Sell,Selp,Slfn1,Spn,Stat5a,Syk,Sdc4,Tgfb1,Thbs1,Tnfsf11,Tnfsf9,Tnfsf14,Il21,Cd…
6_Member	GO Biological Processes	GO:0045785	positive regulation of cell adhesion	-23.2255	-20.4326	99/443	11486,11501,11687,11689,12394,12399,12484,12491,12505,12507,12512,12524,12571,12667,12703,12772,12774,12775,12837,12977,13132,13643,13655,14161,14268,14634,14726,14960,14961,15040,15117,15284,15891,15894,16007,16008,16149,16186,16190,16193,16197,16362,16402,16408,16414,16453,16852,16859,16878,16952,17926,18081,18106,18793,18950,19204,19219,19264,19419,20130,20194,20296,20312,20315,20344,20737,207…	Ada,Adam8,Alox15,Alox5,Runx1,Runx3,Cd24a,Cd36,Cd44,Cd5,Cd63,Cd86,Cdk6,Chrd,Socs1,Ccr2,Ccr5,Ccr7,Col8a1,Csf1,Dab2,Efnb3,Egr3,Fga,Fn1,Gli3,Pdpn,H2-Aa,H2-Ab1,H2-T23,Has2,Hlx,Ibsp,Icam1,Ccn1,Igfbp2,Cd74,Il2rg,Il4ra,Il6,Il7r,Irf1,Itga5,Itgal,Itgb2,Jak3,Lgals1,Lgals9,Lif,Anxa1,Myoc,Ninj1,Cd244a,Plaur,Pnp,Ptafr,Ptger4,Ptprc,Rasgrp1,Rras,S100a10,Ccl2,Cx3cl1,Cxcl12,Selp,Spn,Spp1,Stat5a,Syk,Sdc4,Tgfb1,Tgfb…
6_Member	GO Biological Processes	GO:0002694	regulation of leukocyte activation	-23.0153	-20.2452	131/699	11486,11501,11765,11846,12143,12182,12193,12229,12394,12399,12484,12505,12507,12523,12524,12575,12606,12608,12703,12772,12775,12801,12802,13011,13024,13032,13643,13655,14102,14127,14130,14159,14190,14191,14634,14728,14960,14961,15040,15216,15284,15368,15507,16008,16016,16071,16149,16186,16190,16193,16197,16362,16408,16414,16453,16768,16803,16835,16852,16854,16859,16952,17096,17387,17394,17474,178…	Ada,Adam8,Ap1g1,Arg1,Blk,Bst1,Zfp36l2,Btk,Runx1,Runx3,Cd24a,Cd44,Cd5,Cd84,Cd86,Cdkn1a,Cebpa,Cebpb,Socs1,Ccr2,Ccr7,Cnr1,Cnr2,Cst7,Ctla2a,Ctsc,Efnb3,Egr3,Fas,Fcer1g,Fcgr2b,Fes,Fgl2,Fgr,Gli3,Lilrb4a,H2-Aa,H2-Ab1,H2-T23,Hfe,Hlx,Hmox1,Hspb1,Igfbp2,Ighg2b,Igkc,Cd74,Il2rg,Il4ra,Il6,Il7r,Irf1,Itgal,Itgb2,Jak3,Lag3,Lbp,Ldlr,Lgals1,Lgals3,Lgals9,Anxa1,Lyn,Mmp14,Mmp8,Clec4d,Myd88,Cd244a,Pla2g4a,Pnp,Ptafr,Pt…
6_Member	GO Biological Processes	GO:0050865	regulation of cell activation	-22.838	-20.0789	136/744	11486,11501,11765,11846,12143,12182,12193,12229,12394,12399,12484,12505,12507,12523,12524,12527,12575,12606,12608,12703,12772,12775,12801,12802,13011,13024,13032,13643,13655,14102,14127,14130,14159,14190,14191,14634,14726,14728,14960,14961,15040,15216,15284,15368,15507,16008,16016,16071,16149,16186,16190,16193,16197,16362,16408,16414,16453,16768,16803,16835,16852,16854,16859,16952,17096,17387,173…	Ada,Adam8,Ap1g1,Arg1,Blk,Bst1,Zfp36l2,Btk,Runx1,Runx3,Cd24a,Cd44,Cd5,Cd84,Cd86,Cd9,Cdkn1a,Cebpa,Cebpb,Socs1,Ccr2,Ccr7,Cnr1,Cnr2,Cst7,Ctla2a,Ctsc,Efnb3,Egr3,Fas,Fcer1g,Fcgr2b,Fes,Fgl2,Fgr,Gli3,Pdpn,Lilrb4a,H2-Aa,H2-Ab1,H2-T23,Hfe,Hlx,Hmox1,Hspb1,Igfbp2,Ighg2b,Igkc,Cd74,Il2rg,Il4ra,Il6,Il7r,Irf1,Itgal,Itgb2,Jak3,Lag3,Lbp,Ldlr,Lgals1,Lgals3,Lgals9,Anxa1,Lyn,Mmp14,Mmp8,Clec4d,Myd88,Cd244a,Pla2g4a,Pnp…
6_Member	GO Biological Processes	GO:0002366	leukocyte activation involved in immune response	-21.3809	-18.71	76/300	11486,11765,12051,12143,12229,12523,12772,12775,14127,14159,14190,14191,14728,15284,15368,15894,16149,16182,16190,16193,16194,16362,16408,16414,16431,16453,16803,16852,16854,16859,16952,17079,17085,17096,17474,17874,17916,18106,18173,18826,19204,19219,19264,19354,19419,20297,20737,20848,20963,21803,21898,21939,22177,22256,22320,23882,26903,26904,30925,56708,56743,60505,64685,68891,70110,74732,771…	Ada,Ap1g1,Bcl3,Blk,Btk,Cd84,Ccr2,Ccr7,Fcer1g,Fes,Fgl2,Fgr,Lilrb4a,Hlx,Hmox1,Icam1,Cd74,Il18r1,Il4ra,Il6,Il6ra,Irf1,Itgal,Itgb2,Itm2a,Jak3,Lbp,Lgals1,Lgals3,Lgals9,Anxa1,Cd180,Ly9,Lyn,Clec4d,Myd88,Myo1f,Cd244a,Slc11a1,Lcp1,Ptafr,Ptger4,Ptprc,Rac2,Rasgrp1,Ccl20,Spn,Stat3,Syk,Tgfb1,Tlr4,Cd40,Tyrobp,Ung,Vamp8,Gadd45g,Dysf,Sh2d1b1,Slamf6,Clcf1,Lat2,Il21,Nmi,Cd177,Ifi35,Stx11,Il33,Nfkbiz,Il23a,Sbno2,Nl…
6_Member	GO Biological Processes	GO:0002263	cell activation involved in immune response	-21.0042	-18.342	76/304	11486,11765,12051,12143,12229,12523,12772,12775,14127,14159,14190,14191,14728,15284,15368,15894,16149,16182,16190,16193,16194,16362,16408,16414,16431,16453,16803,16852,16854,16859,16952,17079,17085,17096,17474,17874,17916,18106,18173,18826,19204,19219,19264,19354,19419,20297,20737,20848,20963,21803,21898,21939,22177,22256,22320,23882,26903,26904,30925,56708,56743,60505,64685,68891,70110,74732,771…	Ada,Ap1g1,Bcl3,Blk,Btk,Cd84,Ccr2,Ccr7,Fcer1g,Fes,Fgl2,Fgr,Lilrb4a,Hlx,Hmox1,Icam1,Cd74,Il18r1,Il4ra,Il6,Il6ra,Irf1,Itgal,Itgb2,Itm2a,Jak3,Lbp,Lgals1,Lgals3,Lgals9,Anxa1,Cd180,Ly9,Lyn,Clec4d,Myd88,Myo1f,Cd244a,Slc11a1,Lcp1,Ptafr,Ptger4,Ptprc,Rac2,Rasgrp1,Ccl20,Spn,Stat3,Syk,Tgfb1,Tlr4,Cd40,Tyrobp,Ung,Vamp8,Gadd45g,Dysf,Sh2d1b1,Slamf6,Clcf1,Lat2,Il21,Nmi,Cd177,Ifi35,Stx11,Il33,Nfkbiz,Il23a,Sbno2,Nl…
6_Member	GO Biological Processes	GO:0022407	regulation of cell-cell adhesion	-20.0736	-17.4906	92/432	11486,11501,11687,11689,11846,12143,12394,12399,12484,12505,12507,12524,12527,12608,12703,12772,12774,12775,13643,13655,14161,14190,14634,14726,14960,14961,15040,15117,15216,15284,15507,15894,16008,16149,16186,16190,16193,16197,16362,16408,16414,16453,16768,16852,16854,16859,16952,17075,17096,18106,18793,18950,19204,19264,19419,20296,20312,20315,20344,20555,20737,20850,20963,20971,21803,21943,219…	Ada,Adam8,Alox15,Alox5,Arg1,Blk,Runx1,Runx3,Cd24a,Cd44,Cd5,Cd86,Cd9,Cebpb,Socs1,Ccr2,Ccr5,Ccr7,Efnb3,Egr3,Fga,Fgl2,Gli3,Pdpn,H2-Aa,H2-Ab1,H2-T23,Has2,Hfe,Hlx,Hspb1,Icam1,Igfbp2,Cd74,Il2rg,Il4ra,Il6,Il7r,Irf1,Itgal,Itgb2,Jak3,Lag3,Lgals1,Lgals3,Lgals9,Anxa1,Epcam,Lyn,Cd244a,Plaur,Pnp,Ptafr,Ptprc,Rasgrp1,Ccl2,Cx3cl1,Cxcl12,Selp,Slfn1,Spn,Stat5a,Syk,Sdc4,Tgfb1,Tnfsf11,Tnfsf9,Tnr,Tenm3,Tnfsf14,Il21,C…
6_Member	GO Biological Processes	GO:0002521	leukocyte differentiation	-20.055	-17.4791	114/608	11486,11501,11634,12047,12051,12143,12193,12229,12306,12326,12370,12394,12399,12484,12505,12571,12606,12608,12611,12703,12768,12772,12775,12977,13024,13655,13836,14102,14127,14159,14190,14281,14634,14960,14961,15163,15284,15507,15900,16071,16149,16182,16186,16190,16193,16194,16197,16362,16431,16453,16476,16768,16847,16852,16859,16878,16952,17000,17085,17096,17387,17474,17869,18733,18795,18950,192…	Ada,Adam8,Aire,Bcl2a1d,Bcl3,Blk,Zfp36l2,Btk,Anxa2,Camk4,Casp8,Runx1,Runx3,Cd24a,Cd44,Cdk6,Cebpa,Cebpb,Cebpg,Socs1,Ccr1,Ccr2,Ccr7,Csf1,Ctla2a,Egr3,Epha2,Fas,Fcer1g,Fes,Fgl2,Fos,Gli3,H2-Aa,H2-Ab1,Hcls1,Hlx,Hspb1,Irf8,Igkc,Cd74,Il18r1,Il2rg,Il4ra,Il6,Il6ra,Il7r,Irf1,Itm2a,Jak3,Jun,Lag3,Lepr,Lgals1,Lgals9,Lif,Anxa1,Ltbr,Ly9,Lyn,Mmp14,Clec4d,Myc,Pirb,Plcb1,Pnp,Ptger4,Ptprc,Rasgrp1,Ripk1,Rras,Ccl20,Spi…
6_Member	GO Biological Processes	GO:1903037	regulation of leukocyte cell-cell adhesion	-19.4748	-16.9649	75/314	11486,11501,11689,11846,12394,12399,12484,12505,12507,12524,12608,12703,12772,12775,13643,13655,14190,14634,14960,14961,15040,15117,15216,15284,15507,15894,16008,16149,16186,16190,16193,16197,16362,16408,16414,16453,16768,16852,16854,16859,16952,18106,18950,19204,19264,19419,20296,20315,20344,20555,20737,20850,20963,20971,21803,21943,21950,50930,60505,60533,80859,83430,105855,208154,213208,216799…	Ada,Adam8,Alox5,Arg1,Runx1,Runx3,Cd24a,Cd44,Cd5,Cd86,Cebpb,Socs1,Ccr2,Ccr7,Efnb3,Egr3,Fgl2,Gli3,H2-Aa,H2-Ab1,H2-T23,Has2,Hfe,Hlx,Hspb1,Icam1,Igfbp2,Cd74,Il2rg,Il4ra,Il6,Il7r,Irf1,Itgal,Itgb2,Jak3,Lag3,Lgals1,Lgals3,Lgals9,Anxa1,Cd244a,Pnp,Ptafr,Ptprc,Rasgrp1,Ccl2,Cxcl12,Selp,Slfn1,Spn,Stat5a,Syk,Sdc4,Tgfb1,Tnfsf11,Tnfsf9,Tnfsf14,Il21,Cd274,Nfkbiz,Il23a,Nckap1l,Btla,Il20rb,Nlrp3,Cd300a,Zc3h12a,Zc3…
6_Member	GO Biological Processes	GO:0046631	alpha-beta T cell activation	-18.1779	-15.7306	52/174	11486,12051,12394,12399,12484,12505,12608,12703,12772,12775,14634,14728,14961,15040,15216,15284,16182,16186,16190,16193,16194,16362,16453,16859,16952,17085,18106,18950,19219,19264,20297,20737,20848,20963,21803,21949,23882,27060,30925,56501,58185,60505,60533,80859,83430,105855,208154,216799,217303,230738,245126,321019	Ada,Bcl3,Runx1,Runx3,Cd24a,Cd44,Cebpb,Socs1,Ccr2,Ccr7,Gli3,Lilrb4a,H2-Ab1,H2-T23,Hfe,Hlx,Il18r1,Il2rg,Il4ra,Il6,Il6ra,Irf1,Jak3,Lgals9,Anxa1,Ly9,Cd244a,Pnp,Ptger4,Ptprc,Ccl20,Spn,Stat3,Syk,Tgfb1,Tnfsf8,Gadd45g,Tcirg1,Slamf6,Elf4,Rsad2,Il21,Cd274,Nfkbiz,Il23a,Nckap1l,Btla,Nlrp3,Cd300a,Zc3h12a,Tarm1,Gpr183
6_Member	GO Biological Processes	GO:0022409	positive regulation of cell-cell adhesion	-18.0332	-15.5963	66/267	11486,11501,11687,11689,12394,12399,12484,12505,12507,12524,12703,12772,12774,12775,13643,13655,14161,14634,14726,14960,14961,15040,15117,15284,15894,16008,16149,16186,16190,16193,16197,16362,16408,16414,16453,16852,16859,16952,18106,18793,18950,19204,19264,19419,20296,20312,20344,20737,20850,20963,21803,21943,21950,50930,60505,60533,70417,80859,83430,105855,216799,234839,238555,320832,381484,100…	Ada,Adam8,Alox15,Alox5,Runx1,Runx3,Cd24a,Cd44,Cd5,Cd86,Socs1,Ccr2,Ccr5,Ccr7,Efnb3,Egr3,Fga,Gli3,Pdpn,H2-Aa,H2-Ab1,H2-T23,Has2,Hlx,Icam1,Igfbp2,Cd74,Il2rg,Il4ra,Il6,Il7r,Irf1,Itgal,Itgb2,Jak3,Lgals1,Lgals9,Anxa1,Cd244a,Plaur,Pnp,Ptafr,Ptprc,Rasgrp1,Ccl2,Cx3cl1,Selp,Spn,Stat5a,Syk,Tgfb1,Tnfsf11,Tnfsf9,Tnfsf14,Il21,Cd274,Megf10,Nfkbiz,Il23a,Nckap1l,Nlrp3,Piezo1,Btn2a2,Sirpb1a,Gm5150,Sirpb1c
6_Member	GO Biological Processes	GO:0050863	regulation of T cell activation	-17.8722	-15.4555	74/326	11486,11501,11846,12394,12399,12484,12505,12507,12524,12608,12703,12772,12775,13024,13643,13655,14190,14634,14960,14961,15040,15216,15284,15507,16008,16149,16186,16190,16193,16197,16362,16408,16453,16768,16852,16854,16859,16952,18106,18950,19264,19354,19419,20296,20297,20555,20737,20850,20963,20971,21803,21938,21943,21950,50930,56532,60505,60533,80859,83430,105855,208154,213208,214763,216799,2173…	Ada,Adam8,Arg1,Runx1,Runx3,Cd24a,Cd44,Cd5,Cd86,Cebpb,Socs1,Ccr2,Ccr7,Ctla2a,Efnb3,Egr3,Fgl2,Gli3,H2-Aa,H2-Ab1,H2-T23,Hfe,Hlx,Hspb1,Igfbp2,Cd74,Il2rg,Il4ra,Il6,Il7r,Irf1,Itgal,Jak3,Lag3,Lgals1,Lgals3,Lgals9,Anxa1,Cd244a,Pnp,Ptprc,Rac2,Rasgrp1,Ccl2,Ccl20,Slfn1,Spn,Stat5a,Syk,Sdc4,Tgfb1,Tnfrsf1b,Tnfsf11,Tnfsf9,Tnfsf14,Ripk3,Il21,Cd274,Nfkbiz,Il23a,Nckap1l,Btla,Il20rb,Cgas,Nlrp3,Cd300a,Zc3h12a,Zc3h12…
6_Member	GO Biological Processes	GO:0070661	leukocyte proliferation	-17.2415	-14.858	76/349	11486,11846,12143,12182,12229,12476,12484,12505,12524,12575,12608,12767,12772,12775,12977,14130,14728,14960,14961,15040,16008,16149,16193,16197,16362,16408,16411,16414,16453,16854,16859,16952,17079,17096,17698,17874,18106,18173,18950,19264,19354,19419,20293,20312,20315,20555,20737,20850,20963,20971,21803,21898,21938,21939,21943,21950,22177,27060,30925,56501,56532,56708,60505,60533,77125,83430,105…	Ada,Arg1,Blk,Bst1,Btk,Cd151,Cd24a,Cd44,Cd86,Cdkn1a,Cebpb,Cxcr4,Ccr2,Ccr7,Csf1,Fcgr2b,Lilrb4a,H2-Aa,H2-Ab1,H2-T23,Igfbp2,Cd74,Il6,Il7r,Irf1,Itgal,Itgax,Itgb2,Jak3,Lgals3,Lgals9,Anxa1,Cd180,Lyn,Msn,Myd88,Cd244a,Slc11a1,Pnp,Ptprc,Rac2,Rasgrp1,Ccl12,Cx3cl1,Cxcl12,Slfn1,Spn,Stat5a,Syk,Sdc4,Tgfb1,Tlr4,Tnfrsf1b,Cd40,Tnfsf11,Tnfsf9,Tyrobp,Tcirg1,Slamf6,Elf4,Ripk3,Clcf1,Il21,Cd274,Il33,Il23a,Nckap1l,Btla,…
6_Member	GO Biological Processes	GO:1903039	positive regulation of leukocyte cell-cell adhesion	-17.0264	-14.6487	58/223	11486,11501,11689,12394,12399,12484,12505,12507,12524,12703,12772,12775,13643,13655,14634,14960,14961,15040,15117,15284,15894,16008,16149,16186,16190,16193,16197,16362,16408,16414,16453,16852,16859,16952,18106,18950,19204,19264,19419,20296,20344,20737,20850,20963,21803,21943,21950,50930,60505,60533,80859,83430,105855,216799,238555,320832,381484,100038947	Ada,Adam8,Alox5,Runx1,Runx3,Cd24a,Cd44,Cd5,Cd86,Socs1,Ccr2,Ccr7,Efnb3,Egr3,Gli3,H2-Aa,H2-Ab1,H2-T23,Has2,Hlx,Icam1,Igfbp2,Cd74,Il2rg,Il4ra,Il6,Il7r,Irf1,Itgal,Itgb2,Jak3,Lgals1,Lgals9,Anxa1,Cd244a,Pnp,Ptafr,Ptprc,Rasgrp1,Ccl2,Selp,Spn,Stat5a,Syk,Tgfb1,Tnfsf11,Tnfsf9,Tnfsf14,Il21,Cd274,Nfkbiz,Il23a,Nckap1l,Nlrp3,Btn2a2,Sirpb1a,Gm5150,Sirpb1c
6_Member	GO Biological Processes	GO:1903131	mononuclear cell differentiation	-16.9368	-14.5669	91/471	11486,11501,11634,12047,12051,12143,12193,12229,12326,12394,12399,12484,12505,12571,12608,12611,12703,12772,12775,12977,13024,13655,14102,14127,14159,14190,14634,14960,14961,15284,15507,15900,16071,16149,16182,16186,16190,16193,16194,16197,16362,16431,16453,16476,16768,16847,16852,16859,16952,17000,17085,17096,17387,17474,17869,18733,18950,19219,19264,19419,20297,20375,20737,20848,20850,20963,218…	Ada,Adam8,Aire,Bcl2a1d,Bcl3,Blk,Zfp36l2,Btk,Camk4,Runx1,Runx3,Cd24a,Cd44,Cdk6,Cebpb,Cebpg,Socs1,Ccr2,Ccr7,Csf1,Ctla2a,Egr3,Fas,Fcer1g,Fes,Fgl2,Gli3,H2-Aa,H2-Ab1,Hlx,Hspb1,Irf8,Igkc,Cd74,Il18r1,Il2rg,Il4ra,Il6,Il6ra,Il7r,Irf1,Itm2a,Jak3,Jun,Lag3,Lepr,Lgals1,Lgals9,Anxa1,Ltbr,Ly9,Lyn,Mmp14,Clec4d,Myc,Pirb,Pnp,Ptger4,Ptprc,Rasgrp1,Ccl20,Spi1,Spn,Stat3,Stat5a,Syk,Tgfb1,Tnfsf8,Tnfsf9,Vav1,Gadd45g,Tcir…
6_Member	GO Biological Processes	GO:0032943	mononuclear cell proliferation	-16.2962	-13.9394	71/324	11486,11846,12143,12182,12229,12476,12484,12505,12524,12575,12608,12767,12772,12775,12977,14130,14728,14960,14961,15040,16008,16149,16193,16197,16362,16408,16411,16414,16453,16854,16859,16952,17079,17096,17698,17874,18106,18173,18950,19264,19354,19419,20315,20555,20737,20850,20963,20971,21803,21898,21938,21939,21950,22177,30925,56501,56532,56708,60505,60533,83430,105855,208154,213208,217303,23725…	Ada,Arg1,Blk,Bst1,Btk,Cd151,Cd24a,Cd44,Cd86,Cdkn1a,Cebpb,Cxcr4,Ccr2,Ccr7,Csf1,Fcgr2b,Lilrb4a,H2-Aa,H2-Ab1,H2-T23,Igfbp2,Cd74,Il6,Il7r,Irf1,Itgal,Itgax,Itgb2,Jak3,Lgals3,Lgals9,Anxa1,Cd180,Lyn,Msn,Myd88,Cd244a,Slc11a1,Pnp,Ptprc,Rac2,Rasgrp1,Cxcl12,Slfn1,Spn,Stat5a,Syk,Sdc4,Tgfb1,Tlr4,Tnfrsf1b,Cd40,Tnfsf9,Tyrobp,Slamf6,Elf4,Ripk3,Clcf1,Il21,Cd274,Il23a,Nckap1l,Btla,Il20rb,Cd300a,Zc3h12d,Btn2a2,Tarm…
6_Member	GO Biological Processes	GO:0046651	lymphocyte proliferation	-15.9568	-13.6085	70/321	11486,11846,12143,12182,12229,12476,12484,12505,12524,12575,12608,12767,12772,12775,14130,14728,14960,14961,15040,16008,16149,16193,16197,16362,16408,16411,16414,16453,16854,16859,16952,17079,17096,17698,17874,18106,18173,18950,19264,19354,19419,20315,20555,20737,20850,20963,20971,21803,21898,21938,21939,21950,22177,30925,56501,56532,56708,60505,60533,83430,105855,208154,213208,217303,237256,2385…	Ada,Arg1,Blk,Bst1,Btk,Cd151,Cd24a,Cd44,Cd86,Cdkn1a,Cebpb,Cxcr4,Ccr2,Ccr7,Fcgr2b,Lilrb4a,H2-Aa,H2-Ab1,H2-T23,Igfbp2,Cd74,Il6,Il7r,Irf1,Itgal,Itgax,Itgb2,Jak3,Lgals3,Lgals9,Anxa1,Cd180,Lyn,Msn,Myd88,Cd244a,Slc11a1,Pnp,Ptprc,Rac2,Rasgrp1,Cxcl12,Slfn1,Spn,Stat5a,Syk,Sdc4,Tgfb1,Tlr4,Tnfrsf1b,Cd40,Tnfsf9,Tyrobp,Slamf6,Elf4,Ripk3,Clcf1,Il21,Cd274,Il23a,Nckap1l,Btla,Il20rb,Cd300a,Zc3h12d,Btn2a2,Tarm1,Gpr…
6_Member	GO Biological Processes	GO:0035710	CD4-positive, alpha-beta T cell activation	-15.4939	-13.1781	38/112	12051,12394,12399,12505,12608,12703,12772,12775,14728,15284,16182,16186,16190,16193,16194,16362,16453,16859,16952,17085,19219,20297,20737,20848,21803,23882,27060,30925,58185,60505,60533,80859,83430,105855,216799,230738,245126,321019	Bcl3,Runx1,Runx3,Cd44,Cebpb,Socs1,Ccr2,Ccr7,Lilrb4a,Hlx,Il18r1,Il2rg,Il4ra,Il6,Il6ra,Irf1,Jak3,Lgals9,Anxa1,Ly9,Ptger4,Ccl20,Spn,Stat3,Tgfb1,Gadd45g,Tcirg1,Slamf6,Rsad2,Il21,Cd274,Nfkbiz,Il23a,Nckap1l,Nlrp3,Zc3h12a,Tarm1,Gpr183
6_Member	GO Biological Processes	GO:0032944	regulation of mononuclear cell proliferation	-15.2593	-12.9473	57/235	11486,11846,12143,12182,12229,12484,12505,12524,12575,12608,12772,12775,12977,14130,14960,14961,15040,16008,16149,16193,16362,16408,16453,16854,16859,16952,17096,17874,18106,18950,19264,19354,20555,20737,20850,20963,20971,21803,21898,21938,21939,21950,22177,56532,56708,60505,60533,83430,105855,208154,213208,217303,237256,238555,245126,321019,434215	Ada,Arg1,Blk,Bst1,Btk,Cd24a,Cd44,Cd86,Cdkn1a,Cebpb,Ccr2,Ccr7,Csf1,Fcgr2b,H2-Aa,H2-Ab1,H2-T23,Igfbp2,Cd74,Il6,Irf1,Itgal,Jak3,Lgals3,Lgals9,Anxa1,Lyn,Myd88,Cd244a,Pnp,Ptprc,Rac2,Slfn1,Spn,Stat5a,Syk,Sdc4,Tgfb1,Tlr4,Tnfrsf1b,Cd40,Tnfsf9,Tyrobp,Ripk3,Clcf1,Il21,Cd274,Il23a,Nckap1l,Btla,Il20rb,Cd300a,Zc3h12d,Btn2a2,Tarm1,Gpr183,Lrrc32
6_Member	GO Biological Processes	GO:0070663	regulation of leukocyte proliferation	-15.0169	-12.7126	59/252	11486,11846,12143,12182,12229,12484,12505,12524,12575,12608,12772,12775,12977,14130,14960,14961,15040,16008,16149,16193,16362,16408,16453,16854,16859,16952,17096,17874,18106,18950,19264,19354,20293,20555,20737,20850,20963,20971,21803,21898,21938,21939,21950,22177,56532,56708,60505,60533,77125,83430,105855,208154,213208,217303,237256,238555,245126,321019,434215	Ada,Arg1,Blk,Bst1,Btk,Cd24a,Cd44,Cd86,Cdkn1a,Cebpb,Ccr2,Ccr7,Csf1,Fcgr2b,H2-Aa,H2-Ab1,H2-T23,Igfbp2,Cd74,Il6,Irf1,Itgal,Jak3,Lgals3,Lgals9,Anxa1,Lyn,Myd88,Cd244a,Pnp,Ptprc,Rac2,Ccl12,Slfn1,Spn,Stat5a,Syk,Sdc4,Tgfb1,Tlr4,Tnfrsf1b,Cd40,Tnfsf9,Tyrobp,Ripk3,Clcf1,Il21,Cd274,Il33,Il23a,Nckap1l,Btla,Il20rb,Cd300a,Zc3h12d,Btn2a2,Tarm1,Gpr183,Lrrc32
6_Member	GO Biological Processes	GO:0050670	regulation of lymphocyte proliferation	-14.9034	-12.603	56/232	11486,11846,12143,12182,12229,12484,12505,12524,12575,12608,12772,12775,14130,14960,14961,15040,16008,16149,16193,16362,16408,16453,16854,16859,16952,17096,17874,18106,18950,19264,19354,20555,20737,20850,20963,20971,21803,21898,21938,21939,21950,22177,56532,56708,60505,60533,83430,105855,208154,213208,217303,237256,238555,245126,321019,434215	Ada,Arg1,Blk,Bst1,Btk,Cd24a,Cd44,Cd86,Cdkn1a,Cebpb,Ccr2,Ccr7,Fcgr2b,H2-Aa,H2-Ab1,H2-T23,Igfbp2,Cd74,Il6,Irf1,Itgal,Jak3,Lgals3,Lgals9,Anxa1,Lyn,Myd88,Cd244a,Pnp,Ptprc,Rac2,Slfn1,Spn,Stat5a,Syk,Sdc4,Tgfb1,Tlr4,Tnfrsf1b,Cd40,Tnfsf9,Tyrobp,Ripk3,Clcf1,Il21,Cd274,Il23a,Nckap1l,Btla,Il20rb,Cd300a,Zc3h12d,Btn2a2,Tarm1,Gpr183,Lrrc32
6_Member	GO Biological Processes	GO:0030217	T cell differentiation	-14.6758	-12.3902	64/293	11486,11501,11634,12047,12051,12193,12394,12399,12505,12571,12703,12772,12775,13024,13655,14102,14127,14190,14634,14960,15284,15507,16149,16182,16186,16190,16193,16194,16197,16362,16453,16768,16847,16859,16952,17085,17474,18950,19219,19264,19419,20297,20737,20848,20850,20963,21803,21949,21950,22324,23882,27060,30925,54485,56532,58185,60505,80859,83430,105855,216799,230738,238555,321019	Ada,Adam8,Aire,Bcl2a1d,Bcl3,Zfp36l2,Runx1,Runx3,Cd44,Cdk6,Socs1,Ccr2,Ccr7,Ctla2a,Egr3,Fas,Fcer1g,Fgl2,Gli3,H2-Aa,Hlx,Hspb1,Cd74,Il18r1,Il2rg,Il4ra,Il6,Il6ra,Il7r,Irf1,Jak3,Lag3,Lepr,Lgals9,Anxa1,Ly9,Clec4d,Pnp,Ptger4,Ptprc,Rasgrp1,Ccl20,Spn,Stat3,Stat5a,Syk,Tgfb1,Tnfsf8,Tnfsf9,Vav1,Gadd45g,Tcirg1,Slamf6,Dll4,Ripk3,Rsad2,Il21,Nfkbiz,Il23a,Nckap1l,Nlrp3,Zc3h12a,Btn2a2,Gpr183
6_Member	GO Biological Processes	GO:0051249	regulation of lymphocyte activation	-14.6285	-12.3465	100/589	11486,11501,11765,11846,12143,12182,12193,12229,12394,12399,12484,12505,12507,12524,12575,12608,12703,12772,12775,13024,13643,13655,14102,14130,14190,14191,14634,14960,14961,15040,15216,15284,15507,16008,16016,16071,16149,16186,16190,16193,16197,16362,16408,16453,16768,16852,16854,16859,16952,17096,17387,17874,18106,18950,19264,19354,19419,20296,20297,20555,20737,20850,20963,20971,21803,21898,219…	Ada,Adam8,Ap1g1,Arg1,Blk,Bst1,Zfp36l2,Btk,Runx1,Runx3,Cd24a,Cd44,Cd5,Cd86,Cdkn1a,Cebpb,Socs1,Ccr2,Ccr7,Ctla2a,Efnb3,Egr3,Fas,Fcgr2b,Fgl2,Fgr,Gli3,H2-Aa,H2-Ab1,H2-T23,Hfe,Hlx,Hspb1,Igfbp2,Ighg2b,Igkc,Cd74,Il2rg,Il4ra,Il6,Il7r,Irf1,Itgal,Jak3,Lag3,Lgals1,Lgals3,Lgals9,Anxa1,Lyn,Mmp14,Myd88,Cd244a,Pnp,Ptprc,Rac2,Rasgrp1,Ccl2,Ccl20,Slfn1,Spn,Stat5a,Syk,Sdc4,Tgfb1,Tlr4,Tnfrsf1b,Cd40,Tnfsf11,Tnfsf9,Tyr…
6_Member	GO Biological Processes	GO:0050870	positive regulation of T cell activation	-14.572	-12.2972	51/201	11486,11501,12394,12399,12484,12507,12524,12703,12772,12775,13643,13655,14634,14960,14961,15040,15284,16008,16149,16186,16190,16193,16197,16362,16408,16453,16852,16859,16952,18106,18950,19264,19419,20296,20737,20850,20963,21803,21943,21950,50930,60505,60533,80859,83430,105855,216799,238555,320832,381484,100038947	Ada,Adam8,Runx1,Runx3,Cd24a,Cd5,Cd86,Socs1,Ccr2,Ccr7,Efnb3,Egr3,Gli3,H2-Aa,H2-Ab1,H2-T23,Hlx,Igfbp2,Cd74,Il2rg,Il4ra,Il6,Il7r,Irf1,Itgal,Jak3,Lgals1,Lgals9,Anxa1,Cd244a,Pnp,Ptprc,Rasgrp1,Ccl2,Spn,Stat5a,Syk,Tgfb1,Tnfsf11,Tnfsf9,Tnfsf14,Il21,Cd274,Nfkbiz,Il23a,Nckap1l,Nlrp3,Btn2a2,Sirpb1a,Gm5150,Sirpb1c
6_Member	GO Biological Processes	GO:0050867	positive regulation of cell activation	-14.177	-11.9196	88/494	11486,11501,11765,12182,12394,12399,12484,12507,12524,12575,12606,12703,12772,12775,13032,13643,13655,14127,14191,14634,14726,14960,14961,15040,15284,16008,16016,16071,16149,16186,16190,16193,16197,16362,16408,16414,16453,16803,16852,16859,16952,17387,17394,17474,17874,18106,18783,18950,19204,19264,19294,19419,20296,20344,20737,20850,20963,21803,21825,21898,21899,21939,21943,21950,22177,22320,270…	Ada,Adam8,Ap1g1,Bst1,Runx1,Runx3,Cd24a,Cd5,Cd86,Cdkn1a,Cebpa,Socs1,Ccr2,Ccr7,Ctsc,Efnb3,Egr3,Fcer1g,Fgr,Gli3,Pdpn,H2-Aa,H2-Ab1,H2-T23,Hlx,Igfbp2,Ighg2b,Igkc,Cd74,Il2rg,Il4ra,Il6,Il7r,Irf1,Itgal,Itgb2,Jak3,Lbp,Lgals1,Lgals9,Anxa1,Mmp14,Mmp8,Clec4d,Myd88,Cd244a,Pla2g4a,Pnp,Ptafr,Ptprc,Nectin2,Rasgrp1,Ccl2,Selp,Spn,Stat5a,Syk,Tgfb1,Thbs1,Tlr4,Tlr6,Cd40,Tnfsf11,Tnfsf9,Tyrobp,Vamp8,Klrk1,Tnfsf14,Plek,…
6_Member	GO Biological Processes	GO:1902105	regulation of leukocyte differentiation	-13.9915	-11.7409	65/310	11486,11501,12193,12370,12394,12399,12484,12505,12571,12608,12703,12768,12772,12775,12977,13024,13655,14102,14159,14190,14281,14634,14960,15163,15284,15507,16149,16186,16190,16193,16197,16362,16453,16476,16768,16859,16878,16952,17096,17387,17869,18950,19264,19419,19766,20297,20850,20963,21803,21943,21950,22177,56744,60505,65963,66058,74039,80859,83430,93694,105855,211770,216799,230738,238555	Ada,Adam8,Zfp36l2,Casp8,Runx1,Runx3,Cd24a,Cd44,Cdk6,Cebpb,Socs1,Ccr1,Ccr2,Ccr7,Csf1,Ctla2a,Egr3,Fas,Fes,Fgl2,Fos,Gli3,H2-Aa,Hcls1,Hlx,Hspb1,Cd74,Il2rg,Il4ra,Il6,Il7r,Irf1,Jak3,Jun,Lag3,Lgals9,Lif,Anxa1,Lyn,Mmp14,Myc,Pnp,Ptprc,Rasgrp1,Ripk1,Ccl20,Stat5a,Syk,Tgfb1,Tnfsf11,Tnfsf9,Tyrobp,Pf4,Il21,Tmem176b,Tmem176a,Nfam1,Nfkbiz,Il23a,Clec2d,Nckap1l,Trib1,Nlrp3,Zc3h12a,Btn2a2
6_Member	GO Biological Processes	GO:1903706	regulation of hemopoiesis	-13.8836	-11.643	76/399	11486,11501,12193,12370,12394,12399,12484,12505,12571,12608,12703,12768,12772,12775,12977,12986,13024,13655,14102,14159,14190,14281,14634,14960,15163,15284,15507,16149,16186,16190,16193,16197,16362,16453,16476,16768,16859,16878,16952,17096,17387,17869,18035,18950,19264,19419,19766,20297,20375,20846,20848,20850,20963,21803,21943,21950,22177,22695,56744,60505,65963,66058,74039,80859,83430,93694,971…	Ada,Adam8,Zfp36l2,Casp8,Runx1,Runx3,Cd24a,Cd44,Cdk6,Cebpb,Socs1,Ccr1,Ccr2,Ccr7,Csf1,Csf3r,Ctla2a,Egr3,Fas,Fes,Fgl2,Fos,Gli3,H2-Aa,Hcls1,Hlx,Hspb1,Cd74,Il2rg,Il4ra,Il6,Il7r,Irf1,Jak3,Jun,Lag3,Lgals9,Lif,Anxa1,Lyn,Mmp14,Myc,Nfkbia,Pnp,Ptprc,Rasgrp1,Ripk1,Ccl20,Spi1,Stat1,Stat3,Stat5a,Syk,Tgfb1,Tnfsf11,Tnfsf9,Tyrobp,Zfp36,Pf4,Il21,Tmem176b,Tmem176a,Nfam1,Nfkbiz,Il23a,Clec2d,Hmgb2,Nckap1l,Trib1,Nlrp3…
6_Member	GO Biological Processes	GO:0042098	T cell proliferation	-13.8349	-11.5976	52/216	11846,12476,12484,12505,12524,12608,12767,12772,12775,14728,14960,14961,15040,16008,16193,16362,16408,16411,16414,16453,16854,16859,16952,17698,18106,18173,18950,19264,19354,19419,20315,20555,20737,20850,20963,20971,21803,21938,21950,56501,56532,60505,60533,83430,105855,208154,213208,237256,238555,245126,381924,434215	Arg1,Cd151,Cd24a,Cd44,Cd86,Cebpb,Cxcr4,Ccr2,Ccr7,Lilrb4a,H2-Aa,H2-Ab1,H2-T23,Igfbp2,Il6,Irf1,Itgal,Itgax,Itgb2,Jak3,Lgals3,Lgals9,Anxa1,Msn,Cd244a,Slc11a1,Pnp,Ptprc,Rac2,Rasgrp1,Cxcl12,Slfn1,Spn,Stat5a,Syk,Sdc4,Tgfb1,Tnfrsf1b,Tnfsf9,Elf4,Ripk3,Il21,Cd274,Il23a,Nckap1l,Btla,Il20rb,Zc3h12d,Btn2a2,Tarm1,Itgad,Lrrc32
6_Member	GO Biological Processes	GO:0046634	regulation of alpha-beta T cell activation	-13.6349	-11.4008	35/108	11486,12394,12399,12484,12505,12703,12772,12775,14634,14961,15040,15216,15284,16186,16190,16193,16362,16453,16859,16952,18106,18950,19264,20297,20963,21803,60533,80859,83430,105855,208154,216799,217303,230738,245126	Ada,Runx1,Runx3,Cd24a,Cd44,Socs1,Ccr2,Ccr7,Gli3,H2-Ab1,H2-T23,Hfe,Hlx,Il2rg,Il4ra,Il6,Irf1,Jak3,Lgals9,Anxa1,Cd244a,Pnp,Ptprc,Ccl20,Syk,Tgfb1,Cd274,Nfkbiz,Il23a,Nckap1l,Btla,Nlrp3,Cd300a,Zc3h12a,Tarm1
6_Member	GO Biological Processes	GO:0002696	positive regulation of leukocyte activation	-13.6123	-11.3814	85/479	11486,11501,11765,12182,12394,12399,12484,12507,12524,12575,12606,12703,12772,12775,13032,13643,13655,14127,14191,14634,14960,14961,15040,15284,16008,16016,16071,16149,16186,16190,16193,16197,16362,16408,16414,16453,16803,16852,16859,16952,17387,17394,17474,17874,18106,18783,18950,19204,19264,19294,19419,20296,20737,20850,20963,21803,21825,21898,21899,21939,21943,21950,22177,22320,27007,50930,566…	Ada,Adam8,Ap1g1,Bst1,Runx1,Runx3,Cd24a,Cd5,Cd86,Cdkn1a,Cebpa,Socs1,Ccr2,Ccr7,Ctsc,Efnb3,Egr3,Fcer1g,Fgr,Gli3,H2-Aa,H2-Ab1,H2-T23,Hlx,Igfbp2,Ighg2b,Igkc,Cd74,Il2rg,Il4ra,Il6,Il7r,Irf1,Itgal,Itgb2,Jak3,Lbp,Lgals1,Lgals9,Anxa1,Mmp14,Mmp8,Clec4d,Myd88,Cd244a,Pla2g4a,Pnp,Ptafr,Ptprc,Nectin2,Rasgrp1,Ccl2,Spn,Stat5a,Syk,Tgfb1,Thbs1,Tlr4,Tlr6,Cd40,Tnfsf11,Tnfsf9,Tyrobp,Vamp8,Klrk1,Tnfsf14,Clec7a,Clcf1,Il…
6_Member	GO Biological Processes	GO:1902107	positive regulation of leukocyte differentiation	-13.5263	-11.305	46/178	11486,11501,12370,12394,12399,12703,12768,12772,12775,12977,13655,14159,14281,14634,14960,15163,15284,16149,16186,16190,16193,16197,16362,16476,16859,16878,16952,17387,18950,19264,19419,19766,20850,20963,21803,21943,21950,22177,56744,60505,80859,83430,105855,211770,216799,238555	Ada,Adam8,Casp8,Runx1,Runx3,Socs1,Ccr1,Ccr2,Ccr7,Csf1,Egr3,Fes,Fos,Gli3,H2-Aa,Hcls1,Hlx,Cd74,Il2rg,Il4ra,Il6,Il7r,Irf1,Jun,Lgals9,Lif,Anxa1,Mmp14,Pnp,Ptprc,Rasgrp1,Ripk1,Stat5a,Syk,Tgfb1,Tnfsf11,Tnfsf9,Tyrobp,Pf4,Il21,Nfkbiz,Il23a,Nckap1l,Trib1,Nlrp3,Btn2a2
6_Member	GO Biological Processes	GO:1903708	positive regulation of hemopoiesis	-13.5263	-11.305	46/178	11486,11501,12370,12394,12399,12703,12768,12772,12775,12977,13655,14159,14281,14634,14960,15163,15284,16149,16186,16190,16193,16197,16362,16476,16859,16878,16952,17387,18950,19264,19419,19766,20850,20963,21803,21943,21950,22177,56744,60505,80859,83430,105855,211770,216799,238555	Ada,Adam8,Casp8,Runx1,Runx3,Socs1,Ccr1,Ccr2,Ccr7,Csf1,Egr3,Fes,Fos,Gli3,H2-Aa,Hcls1,Hlx,Cd74,Il2rg,Il4ra,Il6,Il7r,Irf1,Jun,Lgals9,Lif,Anxa1,Mmp14,Pnp,Ptprc,Rasgrp1,Ripk1,Stat5a,Syk,Tgfb1,Tnfsf11,Tnfsf9,Tyrobp,Pf4,Il21,Nfkbiz,Il23a,Nckap1l,Trib1,Nlrp3,Btn2a2
6_Member	GO Biological Processes	GO:0043367	CD4-positive, alpha-beta T cell differentiation	-12.8195	-10.6373	31/91	12051,12394,12399,12703,12772,12775,15284,16182,16186,16190,16193,16194,16362,16453,16952,17085,19219,20297,20737,20848,21803,23882,30925,58185,60505,80859,83430,105855,216799,230738,321019	Bcl3,Runx1,Runx3,Socs1,Ccr2,Ccr7,Hlx,Il18r1,Il2rg,Il4ra,Il6,Il6ra,Irf1,Jak3,Anxa1,Ly9,Ptger4,Ccl20,Spn,Stat3,Tgfb1,Gadd45g,Slamf6,Rsad2,Il21,Nfkbiz,Il23a,Nckap1l,Nlrp3,Zc3h12a,Gpr183
6_Member	GO Biological Processes	GO:0030098	lymphocyte differentiation	-12.8094	-10.6301	77/426	11486,11501,11634,12047,12051,12193,12229,12394,12399,12484,12505,12571,12611,12703,12772,12775,13024,13655,14102,14127,14190,14634,14960,14961,15284,15507,16071,16149,16182,16186,16190,16193,16194,16197,16362,16431,16453,16768,16847,16852,16859,16952,17085,17387,17474,18950,19219,19264,19419,20297,20375,20737,20848,20850,20963,21803,21949,21950,22324,23882,27060,30925,54485,54672,56532,56708,581…	Ada,Adam8,Aire,Bcl2a1d,Bcl3,Zfp36l2,Btk,Runx1,Runx3,Cd24a,Cd44,Cdk6,Cebpg,Socs1,Ccr2,Ccr7,Ctla2a,Egr3,Fas,Fcer1g,Fgl2,Gli3,H2-Aa,H2-Ab1,Hlx,Hspb1,Igkc,Cd74,Il18r1,Il2rg,Il4ra,Il6,Il6ra,Il7r,Irf1,Itm2a,Jak3,Lag3,Lepr,Lgals1,Lgals9,Anxa1,Ly9,Mmp14,Clec4d,Pnp,Ptger4,Ptprc,Rasgrp1,Ccl20,Spi1,Spn,Stat3,Stat5a,Syk,Tgfb1,Tnfsf8,Tnfsf9,Vav1,Gadd45g,Tcirg1,Slamf6,Dll4,Adgrg3,Ripk3,Clcf1,Rsad2,Il21,Nfam1,N…
6_Member	GO Biological Processes	GO:0046632	alpha-beta T cell differentiation	-12.1384	-9.99474	36/126	11486,12051,12394,12399,12703,12772,12775,14634,15284,16182,16186,16190,16193,16194,16362,16453,16952,17085,18950,19219,20297,20737,20848,20963,21803,21949,23882,30925,58185,60505,80859,83430,105855,216799,230738,321019	Ada,Bcl3,Runx1,Runx3,Socs1,Ccr2,Ccr7,Gli3,Hlx,Il18r1,Il2rg,Il4ra,Il6,Il6ra,Irf1,Jak3,Anxa1,Ly9,Pnp,Ptger4,Ccl20,Spn,Stat3,Syk,Tgfb1,Tnfsf8,Gadd45g,Slamf6,Rsad2,Il21,Nfkbiz,Il23a,Nckap1l,Nlrp3,Zc3h12a,Gpr183
6_Member	GO Biological Processes	GO:0002292	T cell differentiation involved in immune response	-12.1318	-9.99075	28/79	12051,12772,12775,14127,14190,15284,16182,16190,16193,16194,16362,16453,16952,17085,17474,19219,20297,20737,20848,21803,23882,30925,60505,80859,83430,216799,230738,321019	Bcl3,Ccr2,Ccr7,Fcer1g,Fgl2,Hlx,Il18r1,Il4ra,Il6,Il6ra,Irf1,Jak3,Anxa1,Ly9,Clec4d,Ptger4,Ccl20,Spn,Stat3,Tgfb1,Gadd45g,Slamf6,Il21,Nfkbiz,Il23a,Nlrp3,Zc3h12a,Gpr183
6_Member	GO Biological Processes	GO:0002285	lymphocyte activation involved in immune response	-11.9284	-9.80276	48/210	11486,11765,12051,12772,12775,14127,14190,15284,15894,16149,16182,16190,16193,16194,16362,16408,16431,16453,16852,16854,16859,16952,17079,17085,17474,18106,18173,18826,19219,19264,20297,20737,20848,21803,21898,21939,22256,23882,30925,56708,60505,74732,80859,83430,216799,230738,235587,321019	Ada,Ap1g1,Bcl3,Ccr2,Ccr7,Fcer1g,Fgl2,Hlx,Icam1,Cd74,Il18r1,Il4ra,Il6,Il6ra,Irf1,Itgal,Itm2a,Jak3,Lgals1,Lgals3,Lgals9,Anxa1,Cd180,Ly9,Clec4d,Cd244a,Slc11a1,Lcp1,Ptger4,Ptprc,Ccl20,Spn,Stat3,Tgfb1,Tlr4,Cd40,Ung,Gadd45g,Slamf6,Clcf1,Il21,Stx11,Nfkbiz,Il23a,Nlrp3,Zc3h12a,Parp3,Gpr183
6_Member	GO Biological Processes	GO:0002286	T cell activation involved in immune response	-11.8775	-9.75935	35/122	12051,12772,12775,14127,14190,15284,15894,16149,16182,16190,16193,16194,16362,16408,16453,16854,16952,17085,17474,18173,18826,19219,20297,20737,20848,21803,23882,30925,60505,74732,80859,83430,216799,230738,321019	Bcl3,Ccr2,Ccr7,Fcer1g,Fgl2,Hlx,Icam1,Cd74,Il18r1,Il4ra,Il6,Il6ra,Irf1,Itgal,Jak3,Lgals3,Anxa1,Ly9,Clec4d,Slc11a1,Lcp1,Ptger4,Ccl20,Spn,Stat3,Tgfb1,Gadd45g,Slamf6,Il21,Stx11,Nfkbiz,Il23a,Nlrp3,Zc3h12a,Gpr183
6_Member	GO Biological Processes	GO:0045582	positive regulation of T cell differentiation	-11.7066	-9.59343	31/99	11486,11501,12394,12399,12703,12772,12775,13655,14634,14960,15284,16149,16186,16190,16193,16197,16362,16859,16952,18950,19264,19419,20850,20963,21803,21950,80859,83430,105855,216799,238555	Ada,Adam8,Runx1,Runx3,Socs1,Ccr2,Ccr7,Egr3,Gli3,H2-Aa,Hlx,Cd74,Il2rg,Il4ra,Il6,Il7r,Irf1,Lgals9,Anxa1,Pnp,Ptprc,Rasgrp1,Stat5a,Syk,Tgfb1,Tnfsf9,Nfkbiz,Il23a,Nckap1l,Nlrp3,Btn2a2
6_Member	GO Biological Processes	GO:0045619	regulation of lymphocyte differentiation	-11.4601	-9.38224	45/194	11486,11501,12193,12394,12399,12484,12505,12703,12772,12775,13024,13655,14102,14190,14634,14960,15284,15507,16149,16186,16190,16193,16197,16362,16453,16768,16859,16952,17387,18950,19264,19419,20297,20850,20963,21803,21950,60505,74039,80859,83430,105855,216799,230738,238555	Ada,Adam8,Zfp36l2,Runx1,Runx3,Cd24a,Cd44,Socs1,Ccr2,Ccr7,Ctla2a,Egr3,Fas,Fgl2,Gli3,H2-Aa,Hlx,Hspb1,Cd74,Il2rg,Il4ra,Il6,Il7r,Irf1,Jak3,Lag3,Lgals9,Anxa1,Mmp14,Pnp,Ptprc,Rasgrp1,Ccl20,Stat5a,Syk,Tgfb1,Tnfsf9,Il21,Nfam1,Nfkbiz,Il23a,Nckap1l,Nlrp3,Zc3h12a,Btn2a2
6_Member	GO Biological Processes	GO:0045621	positive regulation of lymphocyte differentiation	-11.2414	-9.16799	33/115	11486,11501,12394,12399,12703,12772,12775,13655,14634,14960,15284,16149,16186,16190,16193,16197,16362,16859,16952,17387,18950,19264,19419,20850,20963,21803,21950,60505,80859,83430,105855,216799,238555	Ada,Adam8,Runx1,Runx3,Socs1,Ccr2,Ccr7,Egr3,Gli3,H2-Aa,Hlx,Cd74,Il2rg,Il4ra,Il6,Il7r,Irf1,Lgals9,Anxa1,Mmp14,Pnp,Ptprc,Rasgrp1,Stat5a,Syk,Tgfb1,Tnfsf9,Il21,Nfkbiz,Il23a,Nckap1l,Nlrp3,Btn2a2
6_Member	GO Biological Processes	GO:0042093	T-helper cell differentiation	-10.9885	-8.94951	25/70	12051,12772,12775,15284,16182,16190,16193,16194,16362,16453,16952,17085,19219,20297,20737,20848,21803,23882,30925,60505,80859,83430,216799,230738,321019	Bcl3,Ccr2,Ccr7,Hlx,Il18r1,Il4ra,Il6,Il6ra,Irf1,Jak3,Anxa1,Ly9,Ptger4,Ccl20,Spn,Stat3,Tgfb1,Gadd45g,Slamf6,Il21,Nfkbiz,Il23a,Nlrp3,Zc3h12a,Gpr183
6_Member	GO Biological Processes	GO:0002294	CD4-positive, alpha-beta T cell differentiation involved in immune response	-10.8313	-8.80117	25/71	12051,12772,12775,15284,16182,16190,16193,16194,16362,16453,16952,17085,19219,20297,20737,20848,21803,23882,30925,60505,80859,83430,216799,230738,321019	Bcl3,Ccr2,Ccr7,Hlx,Il18r1,Il4ra,Il6,Il6ra,Irf1,Jak3,Anxa1,Ly9,Ptger4,Ccl20,Spn,Stat3,Tgfb1,Gadd45g,Slamf6,Il21,Nfkbiz,Il23a,Nlrp3,Zc3h12a,Gpr183
6_Member	GO Biological Processes	GO:0045580	regulation of T cell differentiation	-10.7224	-8.69771	39/160	11486,11501,12394,12399,12505,12703,12772,12775,13024,13655,14190,14634,14960,15284,15507,16149,16186,16190,16193,16197,16362,16453,16768,16859,16952,18950,19264,19419,20297,20850,20963,21803,21950,80859,83430,105855,216799,230738,238555	Ada,Adam8,Runx1,Runx3,Cd44,Socs1,Ccr2,Ccr7,Ctla2a,Egr3,Fgl2,Gli3,H2-Aa,Hlx,Hspb1,Cd74,Il2rg,Il4ra,Il6,Il7r,Irf1,Jak3,Lag3,Lgals9,Anxa1,Pnp,Ptprc,Rasgrp1,Ccl20,Stat5a,Syk,Tgfb1,Tnfsf9,Nfkbiz,Il23a,Nckap1l,Nlrp3,Zc3h12a,Btn2a2
6_Member	GO Biological Processes	GO:0002293	alpha-beta T cell differentiation involved in immune response	-10.6774	-8.66255	25/72	12051,12772,12775,15284,16182,16190,16193,16194,16362,16453,16952,17085,19219,20297,20737,20848,21803,23882,30925,60505,80859,83430,216799,230738,321019	Bcl3,Ccr2,Ccr7,Hlx,Il18r1,Il4ra,Il6,Il6ra,Irf1,Jak3,Anxa1,Ly9,Ptger4,Ccl20,Spn,Stat3,Tgfb1,Gadd45g,Slamf6,Il21,Nfkbiz,Il23a,Nlrp3,Zc3h12a,Gpr183
6_Member	GO Biological Processes	GO:0042129	regulation of T cell proliferation	-10.5648	-8.55393	41/176	11846,12484,12505,12524,12608,12772,12775,14960,14961,15040,16008,16193,16362,16408,16453,16854,16859,16952,18106,18950,19264,19354,20555,20737,20850,20963,20971,21803,21938,21950,56532,60505,60533,83430,105855,208154,213208,237256,238555,245126,434215	Arg1,Cd24a,Cd44,Cd86,Cebpb,Ccr2,Ccr7,H2-Aa,H2-Ab1,H2-T23,Igfbp2,Il6,Irf1,Itgal,Jak3,Lgals3,Lgals9,Anxa1,Cd244a,Pnp,Ptprc,Rac2,Slfn1,Spn,Stat5a,Syk,Sdc4,Tgfb1,Tnfrsf1b,Tnfsf9,Ripk3,Il21,Cd274,Il23a,Nckap1l,Btla,Il20rb,Zc3h12d,Btn2a2,Tarm1,Lrrc32
6_Member	GO Biological Processes	GO:0002287	alpha-beta T cell activation involved in immune response	-10.5266	-8.51954	25/73	12051,12772,12775,15284,16182,16190,16193,16194,16362,16453,16952,17085,19219,20297,20737,20848,21803,23882,30925,60505,80859,83430,216799,230738,321019	Bcl3,Ccr2,Ccr7,Hlx,Il18r1,Il4ra,Il6,Il6ra,Irf1,Jak3,Anxa1,Ly9,Ptger4,Ccl20,Spn,Stat3,Tgfb1,Gadd45g,Slamf6,Il21,Nfkbiz,Il23a,Nlrp3,Zc3h12a,Gpr183
6_Member	GO Biological Processes	GO:0046635	positive regulation of alpha-beta T cell activation	-10.4496	-8.44823	24/68	11486,12394,12399,12484,12703,12772,12775,14634,14961,15040,15284,16186,16190,16193,16362,16952,18106,18950,19264,20963,80859,83430,105855,216799	Ada,Runx1,Runx3,Cd24a,Socs1,Ccr2,Ccr7,Gli3,H2-Ab1,H2-T23,Hlx,Il2rg,Il4ra,Il6,Irf1,Anxa1,Cd244a,Pnp,Ptprc,Syk,Nfkbiz,Il23a,Nckap1l,Nlrp3
6_Member	GO Biological Processes	GO:2000514	regulation of CD4-positive, alpha-beta T cell activation	-9.76152	-7.81198	23/67	12394,12399,12505,12703,12772,12775,15284,16186,16190,16193,16362,16453,16859,16952,20297,21803,60533,80859,83430,105855,216799,230738,245126	Runx1,Runx3,Cd44,Socs1,Ccr2,Ccr7,Hlx,Il2rg,Il4ra,Il6,Irf1,Jak3,Lgals9,Anxa1,Ccl20,Tgfb1,Cd274,Nfkbiz,Il23a,Nckap1l,Nlrp3,Zc3h12a,Tarm1
6_Member	GO Biological Processes	GO:0046638	positive regulation of alpha-beta T cell differentiation	-9.2157	-7.30786	19/49	11486,12394,12399,12703,12772,12775,14634,15284,16186,16190,16193,16362,16952,18950,20963,80859,83430,105855,216799	Ada,Runx1,Runx3,Socs1,Ccr2,Ccr7,Gli3,Hlx,Il2rg,Il4ra,Il6,Irf1,Anxa1,Pnp,Syk,Nfkbiz,Il23a,Nckap1l,Nlrp3
6_Member	GO Biological Processes	GO:0046637	regulation of alpha-beta T cell differentiation	-9.18799	-7.28471	23/71	11486,12394,12399,12703,12772,12775,14634,15284,16186,16190,16193,16362,16453,16952,18950,20297,20963,21803,80859,83430,105855,216799,230738	Ada,Runx1,Runx3,Socs1,Ccr2,Ccr7,Gli3,Hlx,Il2rg,Il4ra,Il6,Irf1,Jak3,Anxa1,Pnp,Ccl20,Syk,Tgfb1,Nfkbiz,Il23a,Nckap1l,Nlrp3,Zc3h12a
6_Member	GO Biological Processes	GO:0043370	regulation of CD4-positive, alpha-beta T cell differentiation	-8.7012	-6.8411	19/52	12394,12399,12703,12772,12775,15284,16186,16190,16193,16362,16453,16952,20297,21803,80859,83430,105855,216799,230738	Runx1,Runx3,Socs1,Ccr2,Ccr7,Hlx,Il2rg,Il4ra,Il6,Irf1,Jak3,Anxa1,Ccl20,Tgfb1,Nfkbiz,Il23a,Nckap1l,Nlrp3,Zc3h12a
6_Member	GO Biological Processes	GO:0051251	positive regulation of lymphocyte activation	-8.53912	-6.6925	66/417	11486,11501,11765,12182,12394,12399,12484,12507,12524,12575,12703,12772,12775,13643,13655,14634,14960,14961,15040,15284,16008,16016,16071,16149,16186,16190,16193,16197,16362,16408,16453,16852,16859,16952,17387,17874,18106,18950,19264,19419,20296,20737,20850,20963,21803,21898,21939,21943,21950,22177,50930,56644,56708,60505,60533,77777,80859,83430,105855,216799,238447,238555,320832,321019,381484,10…	Ada,Adam8,Ap1g1,Bst1,Runx1,Runx3,Cd24a,Cd5,Cd86,Cdkn1a,Socs1,Ccr2,Ccr7,Efnb3,Egr3,Gli3,H2-Aa,H2-Ab1,H2-T23,Hlx,Igfbp2,Ighg2b,Igkc,Cd74,Il2rg,Il4ra,Il6,Il7r,Irf1,Itgal,Jak3,Lgals1,Lgals9,Anxa1,Mmp14,Myd88,Cd244a,Pnp,Ptprc,Rasgrp1,Ccl2,Spn,Stat5a,Syk,Tgfb1,Tlr4,Cd40,Tnfsf11,Tnfsf9,Tyrobp,Tnfsf14,Clec7a,Clcf1,Il21,Cd274,Ulbp1,Nfkbiz,Il23a,Nckap1l,Nlrp3,Igha,Btn2a2,Sirpb1a,Gpr183,Gm5150,Sirpb1c
6_Member	GO Biological Processes	GO:0032946	positive regulation of mononuclear cell proliferation	-7.60128	-5.84326	31/140	11486,12182,12484,12524,12575,12772,12775,12977,15040,16008,16149,16193,16408,16453,16952,17874,18106,18950,19264,20737,20850,20963,21898,21939,21950,56708,60505,60533,83430,105855,321019	Ada,Bst1,Cd24a,Cd86,Cdkn1a,Ccr2,Ccr7,Csf1,H2-T23,Igfbp2,Cd74,Il6,Itgal,Jak3,Anxa1,Myd88,Cd244a,Pnp,Ptprc,Spn,Stat5a,Syk,Tlr4,Cd40,Tnfsf9,Clcf1,Il21,Cd274,Il23a,Nckap1l,Gpr183
6_Member	GO Biological Processes	GO:0070665	positive regulation of leukocyte proliferation	-7.27206	-5.54436	32/152	11486,12182,12484,12524,12575,12772,12775,12977,15040,16008,16149,16193,16408,16453,16952,17096,17874,18106,18950,19264,20737,20850,20963,21898,21939,21950,56708,60505,60533,83430,105855,321019	Ada,Bst1,Cd24a,Cd86,Cdkn1a,Ccr2,Ccr7,Csf1,H2-T23,Igfbp2,Cd74,Il6,Itgal,Jak3,Anxa1,Lyn,Myd88,Cd244a,Pnp,Ptprc,Spn,Stat5a,Syk,Tlr4,Cd40,Tnfsf9,Clcf1,Il21,Cd274,Il23a,Nckap1l,Gpr183
6_Member	GO Biological Processes	GO:0050671	positive regulation of lymphocyte proliferation	-7.18732	-5.46465	30/138	11486,12182,12484,12524,12575,12772,12775,15040,16008,16149,16193,16408,16453,16952,17874,18106,18950,19264,20737,20850,20963,21898,21939,21950,56708,60505,60533,83430,105855,321019	Ada,Bst1,Cd24a,Cd86,Cdkn1a,Ccr2,Ccr7,H2-T23,Igfbp2,Cd74,Il6,Itgal,Jak3,Anxa1,Myd88,Cd244a,Pnp,Ptprc,Spn,Stat5a,Syk,Tlr4,Cd40,Tnfsf9,Clcf1,Il21,Cd274,Il23a,Nckap1l,Gpr183
6_Member	GO Biological Processes	GO:0043372	positive regulation of CD4-positive, alpha-beta T cell differentiation	-7.1796	-5.45793	13/30	12703,12772,12775,15284,16186,16190,16193,16362,16952,80859,83430,105855,216799	Socs1,Ccr2,Ccr7,Hlx,Il2rg,Il4ra,Il6,Irf1,Anxa1,Nfkbiz,Il23a,Nckap1l,Nlrp3
6_Member	GO Biological Processes	GO:2000516	positive regulation of CD4-positive, alpha-beta T cell activation	-6.07615	-4.43844	13/36	12703,12772,12775,15284,16186,16190,16193,16362,16952,80859,83430,105855,216799	Socs1,Ccr2,Ccr7,Hlx,Il2rg,Il4ra,Il6,Irf1,Anxa1,Nfkbiz,Il23a,Nckap1l,Nlrp3
6_Member	GO Biological Processes	GO:0045624	positive regulation of T-helper cell differentiation	-5.882	-4.25563	10/22	12772,12775,15284,16190,16193,16362,16952,80859,83430,216799	Ccr2,Ccr7,Hlx,Il4ra,Il6,Irf1,Anxa1,Nfkbiz,Il23a,Nlrp3
6_Member	GO Biological Processes	GO:0045622	regulation of T-helper cell differentiation	-5.4806	-3.89297	13/40	12772,12775,15284,16190,16193,16362,16453,16952,20297,80859,83430,216799,230738	Ccr2,Ccr7,Hlx,Il4ra,Il6,Irf1,Jak3,Anxa1,Ccl20,Nfkbiz,Il23a,Nlrp3,Zc3h12a
6_Member	GO Biological Processes	GO:0042102	positive regulation of T cell proliferation	-4.98056	-3.44677	21/100	12484,12524,12772,12775,15040,16008,16193,16408,16453,16952,18106,18950,19264,20737,20850,20963,21950,60505,60533,83430,105855	Cd24a,Cd86,Ccr2,Ccr7,H2-T23,Igfbp2,Il6,Itgal,Jak3,Anxa1,Cd244a,Pnp,Ptprc,Spn,Stat5a,Syk,Tnfsf9,Il21,Cd274,Il23a,Nckap1l
7_Summary	GO Biological Processes	GO:0002274	myeloid leukocyte activation	-28.7945	-25.5125	77/241	12143,12229,12273,12326,12362,12506,12523,12606,12765,12772,12801,12802,13011,13032,14127,14130,14131,14159,14191,14289,14728,15368,16174,16190,16414,16476,16803,16822,16835,16859,17000,17096,17394,17474,17874,17916,18106,18173,18733,18783,19204,19294,19354,19419,20311,20312,20375,20698,20963,21803,21825,21897,21898,21899,21950,22177,22259,22320,24088,26903,27007,56743,64685,66725,68891,70110,744…	Blk,Btk,C5ar1,Camk4,Casp1,Cd48,Cd84,Cebpa,Cxcr2,Ccr2,Cnr1,Cnr2,Cst7,Ctsc,Fcer1g,Fcgr2b,Fcgr3,Fes,Fgr,Fpr2,Lilrb4a,Hmox1,Il18rap,Il4ra,Itgb2,Jun,Lbp,Lcp2,Ldlr,Lgals9,Ltbr,Lyn,Mmp8,Clec4d,Myd88,Myo1f,Cd244a,Slc11a1,Pirb,Pla2g4a,Ptafr,Nectin2,Rac2,Rasgrp1,Cxcl5,Cx3cl1,Spi1,Sphk1,Syk,Tgfb1,Thbs1,Tlr1,Tlr4,Tlr6,Tnfsf9,Tyrobp,Nr1h3,Vamp8,Tlr2,Dysf,Klrk1,Lat2,Nmi,Lrrk2,Cd177,Ifi35,Batf2,Stx11,Il33,Ulbp1…
7_Member	GO Biological Processes	GO:0002274	myeloid leukocyte activation	-28.7945	-25.5125	77/241	12143,12229,12273,12326,12362,12506,12523,12606,12765,12772,12801,12802,13011,13032,14127,14130,14131,14159,14191,14289,14728,15368,16174,16190,16414,16476,16803,16822,16835,16859,17000,17096,17394,17474,17874,17916,18106,18173,18733,18783,19204,19294,19354,19419,20311,20312,20375,20698,20963,21803,21825,21897,21898,21899,21950,22177,22259,22320,24088,26903,27007,56743,64685,66725,68891,70110,744…	Blk,Btk,C5ar1,Camk4,Casp1,Cd48,Cd84,Cebpa,Cxcr2,Ccr2,Cnr1,Cnr2,Cst7,Ctsc,Fcer1g,Fcgr2b,Fcgr3,Fes,Fgr,Fpr2,Lilrb4a,Hmox1,Il18rap,Il4ra,Itgb2,Jun,Lbp,Lcp2,Ldlr,Lgals9,Ltbr,Lyn,Mmp8,Clec4d,Myd88,Myo1f,Cd244a,Slc11a1,Pirb,Pla2g4a,Ptafr,Nectin2,Rac2,Rasgrp1,Cxcl5,Cx3cl1,Spi1,Sphk1,Syk,Tgfb1,Thbs1,Tlr1,Tlr4,Tlr6,Tnfsf9,Tyrobp,Nr1h3,Vamp8,Tlr2,Dysf,Klrk1,Lat2,Nmi,Lrrk2,Cd177,Ifi35,Batf2,Stx11,Il33,Ulbp1…
7_Member	GO Biological Processes	GO:0042116	macrophage activation	-13.1498	-10.947	33/100	12273,12362,12523,12606,13011,13032,14289,16190,16476,16803,16835,16859,17394,18173,18783,20312,20698,20963,21825,21897,21898,21899,22177,22259,24088,26903,64685,66725,70110,77125,77777,216161,217203	C5ar1,Casp1,Cd84,Cebpa,Cst7,Ctsc,Fpr2,Il4ra,Jun,Lbp,Ldlr,Lgals9,Mmp8,Slc11a1,Pla2g4a,Cx3cl1,Sphk1,Syk,Thbs1,Tlr1,Tlr4,Tlr6,Tyrobp,Nr1h3,Tlr2,Dysf,Nmi,Lrrk2,Ifi35,Il33,Ulbp1,Sbno2,Tmem106a
7_Member	GO Biological Processes	GO:0001774	microglial cell activation	-7.93832	-6.15119	17/46	12273,12362,13011,13032,14289,16476,16835,17394,20312,20698,21897,21898,21899,22177,24088,66725,77125	C5ar1,Casp1,Cst7,Ctsc,Fpr2,Jun,Ldlr,Mmp8,Cx3cl1,Sphk1,Tlr1,Tlr4,Tlr6,Tyrobp,Tlr2,Lrrk2,Il33
7_Member	GO Biological Processes	GO:0043030	regulation of macrophage activation	-7.93485	-6.14887	19/57	12523,12606,13011,13032,16190,16803,16835,16859,17394,18783,20312,20698,21825,21898,21899,22259,66725,77125,77777	Cd84,Cebpa,Cst7,Ctsc,Il4ra,Lbp,Ldlr,Lgals9,Mmp8,Pla2g4a,Cx3cl1,Sphk1,Thbs1,Tlr4,Tlr6,Nr1h3,Lrrk2,Il33,Ulbp1
7_Member	GO Biological Processes	GO:0043032	positive regulation of macrophage activation	-7.3959	-5.65799	13/29	12606,13032,16190,16803,16859,17394,18783,21825,21898,21899,66725,77125,77777	Cebpa,Ctsc,Il4ra,Lbp,Lgals9,Mmp8,Pla2g4a,Thbs1,Tlr4,Tlr6,Lrrk2,Il33,Ulbp1
8_Summary	GO Biological Processes	GO:0002683	negative regulation of immune system process	-27.8816	-24.6666	103/417	11486,11516,11687,11815,11846,12143,12229,12258,12394,12399,12484,12505,12514,12523,12524,12571,12608,12703,12768,12772,12801,12802,13011,14102,14127,14130,14190,14191,14634,14728,14960,14961,15040,15216,15284,15368,15507,16149,16190,16197,16362,16453,16643,16768,16835,16854,16859,16952,17096,17381,17869,18600,18795,19219,19264,20293,20312,20315,20555,20737,20821,20850,20971,21354,21355,21803,218…	Ada,Adcyap1,Alox15,Apod,Arg1,Blk,Btk,Serping1,Runx1,Runx3,Cd24a,Cd44,Cd68,Cd84,Cd86,Cdk6,Cebpb,Socs1,Ccr1,Ccr2,Cnr1,Cnr2,Cst7,Fas,Fcer1g,Fcgr2b,Fgl2,Fgr,Gli3,Lilrb4a,H2-Aa,H2-Ab1,H2-T23,Hfe,Hlx,Hmox1,Hspb1,Cd74,Il4ra,Il7r,Irf1,Jak3,Klrd1,Lag3,Ldlr,Lgals3,Lgals9,Anxa1,Lyn,Mmp12,Myc,Padi2,Plcb1,Ptger4,Ptprc,Ccl12,Cx3cl1,Cxcl12,Slfn1,Spn,Trim21,Stat5a,Sdc4,Tap1,Tap2,Tgfb1,Tgfb2,Thbs1,Tyrobp,Nr1h3,Ez…
8_Member	GO Biological Processes	GO:0002683	negative regulation of immune system process	-27.8816	-24.6666	103/417	11486,11516,11687,11815,11846,12143,12229,12258,12394,12399,12484,12505,12514,12523,12524,12571,12608,12703,12768,12772,12801,12802,13011,14102,14127,14130,14190,14191,14634,14728,14960,14961,15040,15216,15284,15368,15507,16149,16190,16197,16362,16453,16643,16768,16835,16854,16859,16952,17096,17381,17869,18600,18795,19219,19264,20293,20312,20315,20555,20737,20821,20850,20971,21354,21355,21803,218…	Ada,Adcyap1,Alox15,Apod,Arg1,Blk,Btk,Serping1,Runx1,Runx3,Cd24a,Cd44,Cd68,Cd84,Cd86,Cdk6,Cebpb,Socs1,Ccr1,Ccr2,Cnr1,Cnr2,Cst7,Fas,Fcer1g,Fcgr2b,Fgl2,Fgr,Gli3,Lilrb4a,H2-Aa,H2-Ab1,H2-T23,Hfe,Hlx,Hmox1,Hspb1,Cd74,Il4ra,Il7r,Irf1,Jak3,Klrd1,Lag3,Ldlr,Lgals3,Lgals9,Anxa1,Lyn,Mmp12,Myc,Padi2,Plcb1,Ptger4,Ptprc,Ccl12,Cx3cl1,Cxcl12,Slfn1,Spn,Trim21,Stat5a,Sdc4,Tap1,Tap2,Tgfb1,Tgfb2,Thbs1,Tyrobp,Nr1h3,Ez…
8_Member	GO Biological Processes	GO:0050777	negative regulation of immune response	-15.9048	-13.5648	46/156	11516,11687,11846,12258,12523,12768,12772,14130,14190,14728,15040,15216,15284,15368,16190,16197,16362,16453,16643,16854,16859,16952,17381,19264,20737,20821,21354,21355,21803,21808,26904,64685,67742,77125,80782,80861,93694,213208,217303,230738,232345,235587,434341,435653,547253,574402	Adcyap1,Alox15,Arg1,Serping1,Cd84,Ccr1,Ccr2,Fcgr2b,Fgl2,Lilrb4a,H2-T23,Hfe,Hlx,Hmox1,Il4ra,Il7r,Irf1,Jak3,Klrd1,Lgals3,Lgals9,Anxa1,Mmp12,Ptprc,Spn,Trim21,Tap1,Tap2,Tgfb1,Tgfb2,Sh2d1b1,Nmi,Samsn1,Il33,Klrb1b,Dhx58,Clec2d,Il20rb,Cd300a,Zc3h12a,A2m,Parp3,Nlrc5,Fcrlb,Parp14,Gpr17
8_Member	GO Biological Processes	GO:0002698	negative regulation of immune effector process	-10.4004	-8.4029	35/136	11846,12258,12523,12772,14130,14190,14728,15040,15216,15284,15368,16190,16197,16362,16453,16643,16854,16859,16952,19264,20737,21354,21355,21803,21808,26904,77125,80782,80861,93694,213208,217303,230738,232345,235587	Arg1,Serping1,Cd84,Ccr2,Fcgr2b,Fgl2,Lilrb4a,H2-T23,Hfe,Hlx,Hmox1,Il4ra,Il7r,Irf1,Jak3,Klrd1,Lgals3,Lgals9,Anxa1,Ptprc,Spn,Tap1,Tap2,Tgfb1,Tgfb2,Sh2d1b1,Il33,Klrb1b,Dhx58,Clec2d,Il20rb,Cd300a,Zc3h12a,A2m,Parp3
8_Member	GO Biological Processes	GO:0002704	negative regulation of leukocyte mediated immunity	-9.4638	-7.53239	21/58	11846,12523,12772,14130,15040,15216,15368,16197,16453,16643,16859,19264,20737,21354,21355,26904,80782,93694,213208,217303,235587	Arg1,Cd84,Ccr2,Fcgr2b,H2-T23,Hfe,Hmox1,Il7r,Jak3,Klrd1,Lgals9,Ptprc,Spn,Tap1,Tap2,Sh2d1b1,Klrb1b,Clec2d,Il20rb,Cd300a,Parp3
8_Member	GO Biological Processes	GO:0002707	negative regulation of lymphocyte mediated immunity	-6.78071	-5.09072	16/48	11846,14130,15040,15216,16197,16643,16859,19264,20737,21354,21355,26904,80782,93694,213208,235587	Arg1,Fcgr2b,H2-T23,Hfe,Il7r,Klrd1,Lgals9,Ptprc,Spn,Tap1,Tap2,Sh2d1b1,Klrb1b,Clec2d,Il20rb,Parp3
8_Member	GO Biological Processes	GO:0045824	negative regulation of innate immune response	-6.17898	-4.53299	18/65	11846,12258,12768,15040,16643,16859,17381,20821,21354,21355,26904,64685,80782,80861,93694,232345,434341,547253	Arg1,Serping1,Ccr1,H2-T23,Klrd1,Lgals9,Mmp12,Trim21,Tap1,Tap2,Sh2d1b1,Nmi,Klrb1b,Dhx58,Clec2d,A2m,Nlrc5,Parp14
8_Member	GO Biological Processes	GO:0001911	negative regulation of leukocyte mediated cytotoxicity	-5.26741	-3.70421	10/25	15040,16197,16643,16859,19264,21354,21355,26904,80782,93694	H2-T23,Il7r,Klrd1,Lgals9,Ptprc,Tap1,Tap2,Sh2d1b1,Klrb1b,Clec2d
8_Member	GO Biological Processes	GO:0002832	negative regulation of response to biotic stimulus	-4.71971	-3.22542	20/96	11846,12258,12768,14190,15040,16643,16859,17381,20821,21354,21355,26904,64685,80782,80861,93694,211770,232345,434341,547253	Arg1,Serping1,Ccr1,Fgl2,H2-T23,Klrd1,Lgals9,Mmp12,Trim21,Tap1,Tap2,Sh2d1b1,Nmi,Klrb1b,Dhx58,Clec2d,Trib1,A2m,Nlrc5,Parp14
8_Member	GO Biological Processes	GO:0031342	negative regulation of cell killing	-4.59868	-3.11604	10/29	15040,16197,16643,16859,19264,21354,21355,26904,80782,93694	H2-T23,Il7r,Klrd1,Lgals9,Ptprc,Tap1,Tap2,Sh2d1b1,Klrb1b,Clec2d
8_Member	GO Biological Processes	GO:0045953	negative regulation of natural killer cell mediated cytotoxicity	-4.13571	-2.71006	8/21	15040,16643,16859,21354,21355,26904,80782,93694	H2-T23,Klrd1,Lgals9,Tap1,Tap2,Sh2d1b1,Klrb1b,Clec2d
8_Member	GO Biological Processes	GO:0002716	negative regulation of natural killer cell mediated immunity	-3.96836	-2.56624	8/22	15040,16643,16859,21354,21355,26904,80782,93694	H2-T23,Klrd1,Lgals9,Tap1,Tap2,Sh2d1b1,Klrb1b,Clec2d
9_Summary	GO Biological Processes	GO:0019221	cytokine-mediated signaling pathway	-27.4836	-24.3777	96/373	11846,12362,12363,12484,12606,12703,12765,12767,12768,12772,12977,12983,12984,12986,13601,13614,13874,14127,14825,15458,15944,15945,16149,16155,16164,16174,16177,16178,16182,16186,16193,16194,16362,16453,16668,16691,16847,17381,17874,18035,18413,18414,18600,18733,18795,19264,19766,20292,20293,20296,20297,20299,20305,20306,20308,20310,20311,20312,20315,20375,20564,20698,20846,20847,20848,20850,209…	Arg1,Casp1,Casp4,Cd24a,Cebpa,Socs1,Cxcr2,Cxcr4,Ccr1,Ccr2,Csf1,Csf2rb,Csf2rb2,Csf3r,Ecm1,Edn1,Ereg,Fcer1g,Cxcl1,Hpx,Irgm1,Cxcl10,Cd74,Il10rb,Il13ra1,Il18rap,Il1r1,Il1r2,Il18r1,Il2rg,Il6,Il6ra,Irf1,Jak3,Krt18,Krt8,Lepr,Mmp12,Myd88,Nfkbia,Osm,Osmr,Padi2,Pirb,Plcb1,Ptprc,Ripk1,Ccl11,Ccl12,Ccl2,Ccl20,Ccl22,Ccl6,Ccl7,Ccl9,Cxcl2,Cxcl5,Cx3cl1,Cxcl12,Spi1,Slit3,Sphk1,Stat1,Stat2,Stat3,Stat5a,Syk,Tnfrsf1a,…
9_Member	GO Biological Processes	GO:0019221	cytokine-mediated signaling pathway	-27.4836	-24.3777	96/373	11846,12362,12363,12484,12606,12703,12765,12767,12768,12772,12977,12983,12984,12986,13601,13614,13874,14127,14825,15458,15944,15945,16149,16155,16164,16174,16177,16178,16182,16186,16193,16194,16362,16453,16668,16691,16847,17381,17874,18035,18413,18414,18600,18733,18795,19264,19766,20292,20293,20296,20297,20299,20305,20306,20308,20310,20311,20312,20315,20375,20564,20698,20846,20847,20848,20850,209…	Arg1,Casp1,Casp4,Cd24a,Cebpa,Socs1,Cxcr2,Cxcr4,Ccr1,Ccr2,Csf1,Csf2rb,Csf2rb2,Csf3r,Ecm1,Edn1,Ereg,Fcer1g,Cxcl1,Hpx,Irgm1,Cxcl10,Cd74,Il10rb,Il13ra1,Il18rap,Il1r1,Il1r2,Il18r1,Il2rg,Il6,Il6ra,Irf1,Jak3,Krt18,Krt8,Lepr,Mmp12,Myd88,Nfkbia,Osm,Osmr,Padi2,Pirb,Plcb1,Ptprc,Ripk1,Ccl11,Ccl12,Ccl2,Ccl20,Ccl22,Ccl6,Ccl7,Ccl9,Cxcl2,Cxcl5,Cx3cl1,Cxcl12,Spi1,Slit3,Sphk1,Stat1,Stat2,Stat3,Stat5a,Syk,Tnfrsf1a,…
9_Member	GO Biological Processes	GO:0060760	positive regulation of response to cytokine stimulus	-12.0443	-9.91615	23/54	12362,12363,12767,12977,13614,15458,15944,16149,16177,17381,19766,21898,24088,54123,54396,58203,71586,80285,225471,230073,246746,434341,547253	Casp1,Casp4,Cxcr4,Csf1,Edn1,Hpx,Irgm1,Cd74,Il1r1,Mmp12,Ripk1,Tlr4,Tlr2,Irf7,Irgm2,Zbp1,Ifih1,Parp9,Ticam2,Ddx58,Cd300lf,Nlrc5,Parp14
9_Member	GO Biological Processes	GO:0060759	regulation of response to cytokine stimulus	-11.8775	-9.75935	35/122	11846,12362,12363,12484,12703,12767,12977,13601,13614,15458,15944,16149,16177,16178,16193,17381,18600,19264,19766,20564,20698,20963,21898,24088,54123,54396,58203,69922,71586,80285,225471,230073,246746,434341,547253	Arg1,Casp1,Casp4,Cd24a,Socs1,Cxcr4,Csf1,Ecm1,Edn1,Hpx,Irgm1,Cd74,Il1r1,Il1r2,Il6,Mmp12,Padi2,Ptprc,Ripk1,Slit3,Sphk1,Syk,Tlr4,Tlr2,Irf7,Irgm2,Zbp1,Vrk2,Ifih1,Parp9,Ticam2,Ddx58,Cd300lf,Nlrc5,Parp14
9_Member	GO Biological Processes	GO:0001959	regulation of cytokine-mediated signaling pathway	-10.1589	-8.17977	31/112	11846,12362,12363,12484,12703,12767,12977,13601,13614,15458,15944,16149,16177,16178,16193,17381,18600,19264,19766,20564,20698,20963,54123,54396,58203,69922,80285,225471,246746,434341,547253	Arg1,Casp1,Casp4,Cd24a,Socs1,Cxcr4,Csf1,Ecm1,Edn1,Hpx,Irgm1,Cd74,Il1r1,Il1r2,Il6,Mmp12,Padi2,Ptprc,Ripk1,Slit3,Sphk1,Syk,Irf7,Irgm2,Zbp1,Vrk2,Parp9,Ticam2,Cd300lf,Nlrc5,Parp14
9_Member	GO Biological Processes	GO:0001961	positive regulation of cytokine-mediated signaling pathway	-9.39776	-7.46957	19/48	12362,12363,12767,12977,13614,15458,15944,16149,16177,17381,19766,54123,54396,58203,80285,225471,246746,434341,547253	Casp1,Casp4,Cxcr4,Csf1,Edn1,Hpx,Irgm1,Cd74,Il1r1,Mmp12,Ripk1,Irf7,Irgm2,Zbp1,Parp9,Ticam2,Cd300lf,Nlrc5,Parp14
9_Member	GO Biological Processes	GO:0060333	interferon-gamma-mediated signaling pathway	-7.22314	-5.49847	11/21	11846,12703,15458,15944,16362,20846,54396,64685,80285,434341,547253	Arg1,Socs1,Hpx,Irgm1,Irf1,Stat1,Irgm2,Nmi,Parp9,Nlrc5,Parp14
9_Member	GO Biological Processes	GO:0060330	regulation of response to interferon-gamma	-5.46143	-3.88059	8/15	11846,12703,15458,15944,54396,80285,434341,547253	Arg1,Socs1,Hpx,Irgm1,Irgm2,Parp9,Nlrc5,Parp14
9_Member	GO Biological Processes	GO:0060334	regulation of interferon-gamma-mediated signaling pathway	-5.46143	-3.88059	8/15	11846,12703,15458,15944,54396,80285,434341,547253	Arg1,Socs1,Hpx,Irgm1,Irgm2,Parp9,Nlrc5,Parp14
9_Member	GO Biological Processes	GO:0060332	positive regulation of response to interferon-gamma	-4.39656	-2.94173	5/7	15458,15944,54396,80285,434341	Hpx,Irgm1,Irgm2,Parp9,Nlrc5
9_Member	GO Biological Processes	GO:0060335	positive regulation of interferon-gamma-mediated signaling pathway	-4.39656	-2.94173	5/7	15458,15944,54396,80285,434341	Hpx,Irgm1,Irgm2,Parp9,Nlrc5
10_Summary	GO Biological Processes	GO:0035456	response to interferon-beta	-23.2958	-20.4909	34/58	14469,15944,15950,15951,15953,15957,15959,16145,16362,20846,21822,54396,55932,60440,66141,68713,69550,72512,80876,100702,213002,225594,226691,226695,236312,240327,327959,381308,432555,545384,623121,100033459,100040462,102639543	Gbp2,Irgm1,Ifi203,Ifi204,Ifi47,Ifit1,Ifit3,Igtp,Irf1,Stat1,Tgtp1,Irgm2,Gbp3,Iigp1,Ifitm3,Ifitm1,Bst2,Sting1,Ifitm2,Gbp6,Ifitm6,Gm4841,Ifi207,Ifi205,Ifi209,Gm4951,Xaf1,Ifi211,Gm5431,Ifi214,Ifi213,Ifi208,Mndal,Ifi206
10_Member	GO Biological Processes	GO:0035456	response to interferon-beta	-23.2958	-20.4909	34/58	14469,15944,15950,15951,15953,15957,15959,16145,16362,20846,21822,54396,55932,60440,66141,68713,69550,72512,80876,100702,213002,225594,226691,226695,236312,240327,327959,381308,432555,545384,623121,100033459,100040462,102639543	Gbp2,Irgm1,Ifi203,Ifi204,Ifi47,Ifit1,Ifit3,Igtp,Irf1,Stat1,Tgtp1,Irgm2,Gbp3,Iigp1,Ifitm3,Ifitm1,Bst2,Sting1,Ifitm2,Gbp6,Ifitm6,Gm4841,Ifi207,Ifi205,Ifi209,Gm4951,Xaf1,Ifi211,Gm5431,Ifi214,Ifi213,Ifi208,Mndal,Ifi206
10_Member	GO Biological Processes	GO:0035458	cellular response to interferon-beta	-19.5587	-17.0256	28/47	14469,15944,15950,15951,15953,15957,15959,16145,16362,20846,21822,54396,55932,60440,72512,100702,225594,226691,226695,236312,240327,381308,432555,545384,623121,100033459,100040462,102639543	Gbp2,Irgm1,Ifi203,Ifi204,Ifi47,Ifit1,Ifit3,Igtp,Irf1,Stat1,Tgtp1,Irgm2,Gbp3,Iigp1,Sting1,Gbp6,Gm4841,Ifi207,Ifi205,Ifi209,Gm4951,Ifi211,Gm5431,Ifi214,Ifi213,Ifi208,Mndal,Ifi206
11_Summary	GO Biological Processes	GO:0001525	angiogenesis	-23.1709	-20.3895	112/543	11421,11441,11501,11504,11535,11552,11601,11689,11826,12226,12266,12267,12273,12306,12370,12394,12491,12562,12654,12765,12767,12772,12826,12828,12837,13179,13197,13601,13614,13655,13836,13874,14173,14205,14268,14595,15200,15245,15277,15364,15368,15507,15945,16007,16402,16411,16414,16476,16598,16847,16854,16878,16952,17286,17395,18024,18613,18654,18787,18792,19225,20130,20254,20292,20293,20296,203…	Ace,Chrna7,Adam8,Adamts1,Adm,Adra2b,Angpt2,Alox5,Aqp1,Btg1,C3,C3ar1,C5ar1,Anxa2,Casp8,Runx1,Cd36,Cdh5,Chil1,Cxcr2,Cxcr4,Ccr2,Col4a1,Col4a3,Col8a1,Dcn,Gadd45a,Ecm1,Edn1,Egr3,Epha2,Ereg,Fgf2,Vegfd,Fn1,B4galt1,Hbegf,Hhip,Hk2,Hmga2,Hmox1,Hspb1,Cxcl10,Ccn1,Itga5,Itgax,Itgb2,Jun,Klf2,Lepr,Lgals3,Lif,Anxa1,Meox2,Mmp9,Nfe2l2,Pecam1,Pgf,Serpine1,Plau,Ptgs2,Rras,Scg2,Ccl11,Ccl12,Ccl2,Cx3cl1,Cxcl12,Sema3e,S…
11_Member	GO Biological Processes	GO:0001525	angiogenesis	-23.1709	-20.3895	112/543	11421,11441,11501,11504,11535,11552,11601,11689,11826,12226,12266,12267,12273,12306,12370,12394,12491,12562,12654,12765,12767,12772,12826,12828,12837,13179,13197,13601,13614,13655,13836,13874,14173,14205,14268,14595,15200,15245,15277,15364,15368,15507,15945,16007,16402,16411,16414,16476,16598,16847,16854,16878,16952,17286,17395,18024,18613,18654,18787,18792,19225,20130,20254,20292,20293,20296,203…	Ace,Chrna7,Adam8,Adamts1,Adm,Adra2b,Angpt2,Alox5,Aqp1,Btg1,C3,C3ar1,C5ar1,Anxa2,Casp8,Runx1,Cd36,Cdh5,Chil1,Cxcr2,Cxcr4,Ccr2,Col4a1,Col4a3,Col8a1,Dcn,Gadd45a,Ecm1,Edn1,Egr3,Epha2,Ereg,Fgf2,Vegfd,Fn1,B4galt1,Hbegf,Hhip,Hk2,Hmga2,Hmox1,Hspb1,Cxcl10,Ccn1,Itga5,Itgax,Itgb2,Jun,Klf2,Lepr,Lgals3,Lif,Anxa1,Meox2,Mmp9,Nfe2l2,Pecam1,Pgf,Serpine1,Plau,Ptgs2,Rras,Scg2,Ccl11,Ccl12,Ccl2,Cx3cl1,Cxcl12,Sema3e,S…
11_Member	GO Biological Processes	GO:0048514	blood vessel morphogenesis	-22.6781	-19.9402	125/655	11421,11441,11501,11504,11535,11552,11601,11689,11826,12226,12266,12267,12273,12306,12370,12394,12491,12562,12654,12765,12767,12772,12826,12828,12837,13179,13197,13601,13614,13655,13836,13874,14173,14205,14268,14275,14595,15117,15200,15245,15277,15364,15368,15446,15507,15945,16007,16402,16404,16411,16414,16476,16598,16835,16847,16854,16878,16952,17286,17395,18024,18613,18654,18787,18792,19219,192…	Ace,Chrna7,Adam8,Adamts1,Adm,Adra2b,Angpt2,Alox5,Aqp1,Btg1,C3,C3ar1,C5ar1,Anxa2,Casp8,Runx1,Cd36,Cdh5,Chil1,Cxcr2,Cxcr4,Ccr2,Col4a1,Col4a3,Col8a1,Dcn,Gadd45a,Ecm1,Edn1,Egr3,Epha2,Ereg,Fgf2,Vegfd,Fn1,Folr1,B4galt1,Has2,Hbegf,Hhip,Hk2,Hmga2,Hmox1,Hpgd,Hspb1,Cxcl10,Ccn1,Itga5,Itga7,Itgax,Itgb2,Jun,Klf2,Ldlr,Lepr,Lgals3,Lif,Anxa1,Meox2,Mmp9,Nfe2l2,Pecam1,Pgf,Serpine1,Plau,Ptger4,Ptgs2,Rras,Prrx2,Scg2…
11_Member	GO Biological Processes	GO:1901342	regulation of vasculature development	-19.9139	-17.352	74/302	11441,11504,11535,11601,11689,11826,12226,12266,12267,12273,12394,12491,12562,12654,12765,12767,12772,12828,13179,13197,13601,13836,14173,14205,15245,15277,15364,15368,15507,15945,16402,16411,16414,16598,16854,16878,17395,18024,18654,18787,19219,20130,20292,20296,20312,20349,20356,20416,20698,20846,20848,21808,21825,21826,21937,21939,23876,26427,27279,56744,58861,64074,68545,76905,80837,80898,100…	Chrna7,Adamts1,Adm,Angpt2,Alox5,Aqp1,Btg1,C3,C3ar1,C5ar1,Runx1,Cd36,Cdh5,Chil1,Cxcr2,Cxcr4,Ccr2,Col4a3,Dcn,Gadd45a,Ecm1,Epha2,Fgf2,Vegfd,Hhip,Hk2,Hmga2,Hmox1,Hspb1,Cxcl10,Itga5,Itgax,Itgb2,Klf2,Lgals3,Lif,Mmp9,Nfe2l2,Pgf,Serpine1,Ptger4,Rras,Ccl11,Ccl2,Cx3cl1,Sema3e,Sema5a,Shc1,Sphk1,Stat1,Stat3,Tgfb2,Thbs1,Thbs2,Tnfrsf1a,Cd40,Fbln5,Creb3l1,Tnfrsf12a,Pf4,Cysltr1,Smoc2,Ecscr,Lrg1,Rhoj,Erap1,Emilin…
11_Member	GO Biological Processes	GO:0045765	regulation of angiogenesis	-19.6443	-17.0961	73/298	11441,11504,11535,11601,11689,11826,12226,12266,12267,12273,12394,12491,12562,12654,12765,12767,12772,12828,13179,13197,13601,13836,14173,14205,15245,15277,15364,15368,15507,15945,16402,16411,16414,16598,16854,16878,17395,18024,18654,18787,20130,20292,20296,20312,20349,20356,20416,20698,20846,20848,21808,21825,21826,21937,21939,23876,26427,27279,56744,58861,64074,68545,76905,80837,80898,100952,10…	Chrna7,Adamts1,Adm,Angpt2,Alox5,Aqp1,Btg1,C3,C3ar1,C5ar1,Runx1,Cd36,Cdh5,Chil1,Cxcr2,Cxcr4,Ccr2,Col4a3,Dcn,Gadd45a,Ecm1,Epha2,Fgf2,Vegfd,Hhip,Hk2,Hmga2,Hmox1,Hspb1,Cxcl10,Itga5,Itgax,Itgb2,Klf2,Lgals3,Lif,Mmp9,Nfe2l2,Pgf,Serpine1,Rras,Ccl11,Ccl2,Cx3cl1,Sema3e,Sema5a,Shc1,Sphk1,Stat1,Stat3,Tgfb2,Thbs1,Thbs2,Tnfrsf1a,Cd40,Fbln5,Creb3l1,Tnfrsf12a,Pf4,Cysltr1,Smoc2,Ecscr,Lrg1,Rhoj,Erap1,Emilin1,Adamt…
11_Member	GO Biological Processes	GO:0001568	blood vessel development	-19.5788	-17.0372	130/753	11421,11441,11501,11504,11535,11552,11601,11689,11826,12226,12266,12267,12273,12306,12370,12394,12491,12562,12654,12702,12765,12767,12772,12826,12828,12837,13179,13197,13601,13614,13655,13836,13874,14173,14205,14268,14275,14283,14595,14634,15117,15200,15245,15277,15364,15368,15446,15507,15945,16007,16194,16402,16404,16411,16414,16476,16598,16835,16847,16854,16878,16952,17286,17395,18024,18613,186…	Ace,Chrna7,Adam8,Adamts1,Adm,Adra2b,Angpt2,Alox5,Aqp1,Btg1,C3,C3ar1,C5ar1,Anxa2,Casp8,Runx1,Cd36,Cdh5,Chil1,Socs3,Cxcr2,Cxcr4,Ccr2,Col4a1,Col4a3,Col8a1,Dcn,Gadd45a,Ecm1,Edn1,Egr3,Epha2,Ereg,Fgf2,Vegfd,Fn1,Folr1,Fosl1,B4galt1,Gli3,Has2,Hbegf,Hhip,Hk2,Hmga2,Hmox1,Hpgd,Hspb1,Cxcl10,Ccn1,Il6ra,Itga5,Itga7,Itgax,Itgb2,Jun,Klf2,Ldlr,Lepr,Lgals3,Lif,Anxa1,Meox2,Mmp9,Nfe2l2,Pecam1,Pgf,Serpine1,Plau,Ptger…
11_Member	GO Biological Processes	GO:0001944	vasculature development	-18.2855	-15.8329	131/788	11421,11441,11501,11504,11535,11552,11601,11689,11826,12226,12266,12267,12273,12306,12370,12394,12491,12562,12654,12702,12765,12767,12772,12826,12828,12837,13179,13197,13601,13614,13655,13836,13874,14173,14205,14268,14275,14283,14595,14634,14726,15117,15200,15245,15277,15364,15368,15446,15507,15945,16007,16194,16402,16404,16411,16414,16476,16598,16835,16847,16854,16878,16952,17286,17395,18024,186…	Ace,Chrna7,Adam8,Adamts1,Adm,Adra2b,Angpt2,Alox5,Aqp1,Btg1,C3,C3ar1,C5ar1,Anxa2,Casp8,Runx1,Cd36,Cdh5,Chil1,Socs3,Cxcr2,Cxcr4,Ccr2,Col4a1,Col4a3,Col8a1,Dcn,Gadd45a,Ecm1,Edn1,Egr3,Epha2,Ereg,Fgf2,Vegfd,Fn1,Folr1,Fosl1,B4galt1,Gli3,Pdpn,Has2,Hbegf,Hhip,Hk2,Hmga2,Hmox1,Hpgd,Hspb1,Cxcl10,Ccn1,Il6ra,Itga5,Itga7,Itgax,Itgb2,Jun,Klf2,Ldlr,Lepr,Lgals3,Lif,Anxa1,Meox2,Mmp9,Nfe2l2,Pecam1,Pgf,Serpine1,Plau,…
11_Member	GO Biological Processes	GO:0045766	positive regulation of angiogenesis	-13.1622	-10.9564	45/175	11441,11535,11601,11826,12226,12266,12267,12273,12394,12562,12654,12765,12767,13601,14173,14205,15277,15364,15368,15507,16402,16411,16414,16854,17395,18024,18654,18787,20130,20292,20312,20356,20698,20848,21825,21937,21939,58861,64074,76905,80898,109901,230738,240185,243912	Chrna7,Adm,Angpt2,Aqp1,Btg1,C3,C3ar1,C5ar1,Runx1,Cdh5,Chil1,Cxcr2,Cxcr4,Ecm1,Fgf2,Vegfd,Hk2,Hmga2,Hmox1,Hspb1,Itga5,Itgax,Itgb2,Lgals3,Mmp9,Nfe2l2,Pgf,Serpine1,Rras,Ccl11,Cx3cl1,Sema5a,Sphk1,Stat3,Thbs1,Tnfrsf1a,Cd40,Cysltr1,Smoc2,Lrg1,Erap1,Cela1,Zc3h12a,Jcad,Hspb6
11_Member	GO Biological Processes	GO:1904018	positive regulation of vasculature development	-13.1622	-10.9564	45/175	11441,11535,11601,11826,12226,12266,12267,12273,12394,12562,12654,12765,12767,13601,14173,14205,15277,15364,15368,15507,16402,16411,16414,16854,17395,18024,18654,18787,20130,20292,20312,20356,20698,20848,21825,21937,21939,58861,64074,76905,80898,109901,230738,240185,243912	Chrna7,Adm,Angpt2,Aqp1,Btg1,C3,C3ar1,C5ar1,Runx1,Cdh5,Chil1,Cxcr2,Cxcr4,Ecm1,Fgf2,Vegfd,Hk2,Hmga2,Hmox1,Hspb1,Itga5,Itgax,Itgb2,Lgals3,Mmp9,Nfe2l2,Pgf,Serpine1,Rras,Ccl11,Cx3cl1,Sema5a,Sphk1,Stat3,Thbs1,Tnfrsf1a,Cd40,Cysltr1,Smoc2,Lrg1,Erap1,Cela1,Zc3h12a,Jcad,Hspb6
11_Member	GO Biological Processes	GO:2000181	negative regulation of blood vessel morphogenesis	-9.47079	-7.53776	30/112	11504,11601,11689,12491,12772,12828,13179,13197,13836,15245,15945,16598,16878,18787,19219,20296,20349,20416,20846,21808,21825,21826,23876,26427,56744,68545,100952,101401,192187,240725	Adamts1,Angpt2,Alox5,Cd36,Ccr2,Col4a3,Dcn,Gadd45a,Epha2,Hhip,Cxcl10,Klf2,Lif,Serpine1,Ptger4,Ccl2,Sema3e,Shc1,Stat1,Tgfb2,Thbs1,Thbs2,Fbln5,Creb3l1,Pf4,Ecscr,Emilin1,Adamts9,Stab1,Sulf1
11_Member	GO Biological Processes	GO:1901343	negative regulation of vasculature development	-9.3682	-7.44321	30/113	11504,11601,11689,12491,12772,12828,13179,13197,13836,15245,15945,16598,16878,18787,19219,20296,20349,20416,20846,21808,21825,21826,23876,26427,56744,68545,100952,101401,192187,240725	Adamts1,Angpt2,Alox5,Cd36,Ccr2,Col4a3,Dcn,Gadd45a,Epha2,Hhip,Cxcl10,Klf2,Lif,Serpine1,Ptger4,Ccl2,Sema3e,Shc1,Stat1,Tgfb2,Thbs1,Thbs2,Fbln5,Creb3l1,Pf4,Ecscr,Emilin1,Adamts9,Stab1,Sulf1
11_Member	GO Biological Processes	GO:0016525	negative regulation of angiogenesis	-9.001	-7.11406	29/110	11504,11601,11689,12491,12772,12828,13179,13197,13836,15245,15945,16598,16878,18787,20296,20349,20416,20846,21808,21825,21826,23876,26427,56744,68545,100952,101401,192187,240725	Adamts1,Angpt2,Alox5,Cd36,Ccr2,Col4a3,Dcn,Gadd45a,Epha2,Hhip,Cxcl10,Klf2,Lif,Serpine1,Ccl2,Sema3e,Shc1,Stat1,Tgfb2,Thbs1,Thbs2,Fbln5,Creb3l1,Pf4,Ecscr,Emilin1,Adamts9,Stab1,Sulf1
12_Summary	GO Biological Processes	GO:0000165	MAPK cascade	-22.4471	-19.7194	138/768	11441,11501,11516,11548,11549,11550,11552,11682,11686,11687,11910,12193,12266,12273,12484,12491,12505,12523,12654,12767,12768,12775,13132,13176,13197,13449,13614,13836,13869,14102,14130,14161,14173,14186,14268,14289,14745,14763,15558,15894,16007,16009,16149,16156,16193,16194,16476,16543,16591,16847,16878,17000,17096,17164,17295,17394,17869,17873,17874,17926,17969,18173,18413,18795,19106,19219,192…	Chrna7,Adam8,Adcyap1,Adra1b,Adra1a,Adra1d,Adra2b,Alk,Alox12b,Alox15,Atf3,Zfp36l2,C3,C5ar1,Cd24a,Cd36,Cd44,Cd84,Chil1,Cxcr4,Ccr1,Ccr7,Dab2,Dcc,Gadd45a,Dok2,Edn1,Epha2,Erbb4,Fas,Fcgr2b,Fga,Fgf2,Fgfr4,Fn1,Fpr2,Lpar1,Gpr37,Htr2a,Icam1,Ccn1,Igfbp3,Cd74,Il11,Il6,Il6ra,Jun,Mdfic,Kl,Lepr,Lif,Ltbr,Lyn,Mapkapk2,Met,Mmp8,Myc,Gadd45b,Myd88,Myoc,Ncf1,Slc11a1,Osm,Plcb1,Eif2ak2,Ptger4,Ptprc,Rasgrp1,Ripk1,Rras,S…
12_Member	GO Biological Processes	GO:0000165	MAPK cascade	-22.4471	-19.7194	138/768	11441,11501,11516,11548,11549,11550,11552,11682,11686,11687,11910,12193,12266,12273,12484,12491,12505,12523,12654,12767,12768,12775,13132,13176,13197,13449,13614,13836,13869,14102,14130,14161,14173,14186,14268,14289,14745,14763,15558,15894,16007,16009,16149,16156,16193,16194,16476,16543,16591,16847,16878,17000,17096,17164,17295,17394,17869,17873,17874,17926,17969,18173,18413,18795,19106,19219,192…	Chrna7,Adam8,Adcyap1,Adra1b,Adra1a,Adra1d,Adra2b,Alk,Alox12b,Alox15,Atf3,Zfp36l2,C3,C5ar1,Cd24a,Cd36,Cd44,Cd84,Chil1,Cxcr4,Ccr1,Ccr7,Dab2,Dcc,Gadd45a,Dok2,Edn1,Epha2,Erbb4,Fas,Fcgr2b,Fga,Fgf2,Fgfr4,Fn1,Fpr2,Lpar1,Gpr37,Htr2a,Icam1,Ccn1,Igfbp3,Cd74,Il11,Il6,Il6ra,Jun,Mdfic,Kl,Lepr,Lif,Ltbr,Lyn,Mapkapk2,Met,Mmp8,Myc,Gadd45b,Myd88,Myoc,Ncf1,Slc11a1,Osm,Plcb1,Eif2ak2,Ptger4,Ptprc,Rasgrp1,Ripk1,Rras,S…
12_Member	GO Biological Processes	GO:0043408	regulation of MAPK cascade	-20.8916	-18.2465	128/711	11441,11501,11516,11548,11549,11550,11552,11682,11686,11687,11910,12266,12273,12484,12491,12505,12523,12654,12767,12768,12775,13132,13176,13197,13449,13614,13836,13869,14102,14130,14161,14173,14186,14268,14289,14745,14763,15558,15894,16007,16009,16149,16156,16193,16194,16476,16543,16591,16847,16878,17000,17096,17295,17394,17873,17874,17926,17969,18413,18795,19106,19264,19419,19766,20130,20292,202…	Chrna7,Adam8,Adcyap1,Adra1b,Adra1a,Adra1d,Adra2b,Alk,Alox12b,Alox15,Atf3,C3,C5ar1,Cd24a,Cd36,Cd44,Cd84,Chil1,Cxcr4,Ccr1,Ccr7,Dab2,Dcc,Gadd45a,Dok2,Edn1,Epha2,Erbb4,Fas,Fcgr2b,Fga,Fgf2,Fgfr4,Fn1,Fpr2,Lpar1,Gpr37,Htr2a,Icam1,Ccn1,Igfbp3,Cd74,Il11,Il6,Il6ra,Jun,Mdfic,Kl,Lepr,Lif,Ltbr,Lyn,Met,Mmp8,Gadd45b,Myd88,Myoc,Ncf1,Osm,Plcb1,Eif2ak2,Ptprc,Rasgrp1,Ripk1,Rras,Ccl11,Ccl12,Ccl2,Ccl20,Ccl22,Ccl6,Ccl…
12_Member	GO Biological Processes	GO:0043410	positive regulation of MAPK cascade	-19.4995	-16.9809	102/519	11441,11501,11516,11548,11549,11550,11552,11682,11686,11687,12266,12273,12484,12491,12505,12523,12654,12767,12768,12775,13132,13176,13197,13614,13869,14130,14161,14173,14186,14289,14745,14763,15558,15894,16009,16149,16156,16193,16194,16476,16543,16591,16847,16878,17000,17295,17394,17873,17874,17969,18413,18795,19106,19264,19419,19766,20292,20293,20296,20297,20299,20305,20306,20308,20312,20315,203…	Chrna7,Adam8,Adcyap1,Adra1b,Adra1a,Adra1d,Adra2b,Alk,Alox12b,Alox15,C3,C5ar1,Cd24a,Cd36,Cd44,Cd84,Chil1,Cxcr4,Ccr1,Ccr7,Dab2,Dcc,Gadd45a,Edn1,Erbb4,Fcgr2b,Fga,Fgf2,Fgfr4,Fpr2,Lpar1,Gpr37,Htr2a,Icam1,Igfbp3,Cd74,Il11,Il6,Il6ra,Jun,Mdfic,Kl,Lepr,Lif,Ltbr,Met,Mmp8,Gadd45b,Myd88,Ncf1,Osm,Plcb1,Eif2ak2,Ptprc,Rasgrp1,Ripk1,Ccl11,Ccl12,Ccl2,Ccl20,Ccl22,Ccl6,Ccl7,Ccl9,Cx3cl1,Cxcl12,Spi1,Shc1,Sphk1,Syk,Tg…
12_Member	GO Biological Processes	GO:0070371	ERK1 and ERK2 cascade	-15.2018	-12.8937	71/339	11441,11516,11549,11687,11910,12193,12266,12273,12491,12505,12654,12767,12768,13132,13176,13836,13869,14161,14173,14186,14268,14289,15558,15894,16007,16149,16193,16476,16878,17096,17869,19219,19264,19419,20130,20292,20293,20296,20297,20299,20305,20306,20308,20312,20315,20416,20963,21648,21803,21898,21943,22041,22350,24063,24088,56708,63873,83397,98432,100952,226781,230777,233571,238555,270190,319…	Chrna7,Adcyap1,Adra1a,Alox15,Atf3,Zfp36l2,C3,C5ar1,Cd36,Cd44,Chil1,Cxcr4,Ccr1,Dab2,Dcc,Epha2,Erbb4,Fga,Fgf2,Fgfr4,Fn1,Fpr2,Htr2a,Icam1,Ccn1,Cd74,Il6,Jun,Lif,Lyn,Myc,Ptger4,Ptprc,Rasgrp1,Rras,Ccl11,Ccl12,Ccl2,Ccl20,Ccl22,Ccl6,Ccl7,Ccl9,Cx3cl1,Cxcl12,Shc1,Syk,Dynlt1b,Tgfb1,Tlr4,Tnfsf11,Trf,Ezr,Spry1,Tlr2,Clcf1,Trpv4,Akap12,Phlpp1,Emilin1,Slc30a10,Hcrtr1,P2ry6,Btn2a2,Ephb1,Npsr1,C5ar2,Gpr183,Garem1,…
12_Member	GO Biological Processes	GO:0070372	regulation of ERK1 and ERK2 cascade	-13.9028	-11.6589	66/319	11441,11516,11549,11687,11910,12266,12273,12491,12505,12654,12767,12768,13132,13176,13836,13869,14161,14173,14186,14268,14289,15558,15894,16007,16149,16193,16476,16878,17096,19264,19419,20130,20292,20293,20296,20297,20299,20305,20306,20308,20312,20315,20416,20963,21648,21803,21898,21943,22350,24063,24088,56708,63873,83397,98432,100952,226781,230777,233571,238555,270190,319239,319430,321019,381126…	Chrna7,Adcyap1,Adra1a,Alox15,Atf3,C3,C5ar1,Cd36,Cd44,Chil1,Cxcr4,Ccr1,Dab2,Dcc,Epha2,Erbb4,Fga,Fgf2,Fgfr4,Fn1,Fpr2,Htr2a,Icam1,Ccn1,Cd74,Il6,Jun,Lif,Lyn,Ptprc,Rasgrp1,Rras,Ccl11,Ccl12,Ccl2,Ccl20,Ccl22,Ccl6,Ccl7,Ccl9,Cx3cl1,Cxcl12,Shc1,Syk,Dynlt1b,Tgfb1,Tlr4,Tnfsf11,Ezr,Spry1,Tlr2,Clcf1,Trpv4,Akap12,Phlpp1,Emilin1,Slc30a10,Hcrtr1,P2ry6,Btn2a2,Ephb1,Npsr1,C5ar2,Gpr183,Garem1,Glipr2
12_Member	GO Biological Processes	GO:0070374	positive regulation of ERK1 and ERK2 cascade	-11.4876	-9.40749	49/223	11441,11516,11549,11687,12266,12273,12491,12505,12654,12767,12768,13176,13869,14161,14173,14186,14289,15558,15894,16149,16193,16476,19264,19419,20292,20293,20296,20297,20299,20305,20306,20308,20312,20315,20416,21803,21898,21943,24088,63873,83397,226781,230777,233571,319239,319430,321019,381126,384009	Chrna7,Adcyap1,Adra1a,Alox15,C3,C5ar1,Cd36,Cd44,Chil1,Cxcr4,Ccr1,Dcc,Erbb4,Fga,Fgf2,Fgfr4,Fpr2,Htr2a,Icam1,Cd74,Il6,Jun,Ptprc,Rasgrp1,Ccl11,Ccl12,Ccl2,Ccl20,Ccl22,Ccl6,Ccl7,Ccl9,Cx3cl1,Cxcl12,Shc1,Tgfb1,Tlr4,Tnfsf11,Tlr2,Trpv4,Akap12,Slc30a10,Hcrtr1,P2ry6,Npsr1,C5ar2,Gpr183,Garem1,Glipr2
12_Member	GO Biological Processes	GO:0045860	positive regulation of protein kinase activity	-9.87666	-7.91344	72/441	11421,11441,11501,11516,11549,11552,11682,12223,12443,12484,12524,12575,12654,12703,12775,12977,13132,13197,13614,13874,14129,14173,14745,15200,15558,16007,16149,16194,16543,17295,17873,17969,18173,18712,19106,19264,19419,19699,19766,20416,20963,20971,21676,21803,21808,21825,21897,21898,21899,21939,21943,22041,23834,23882,23886,26397,26411,29875,53608,54396,56532,64297,66725,74568,83430,217303,23…	Ace,Chrna7,Adam8,Adcyap1,Adra1a,Adra2b,Alk,Btc,Ccnd1,Cd24a,Cd86,Cdkn1a,Chil1,Socs1,Ccr7,Csf1,Dab2,Gadd45a,Edn1,Ereg,Fcgr1,Fgf2,Lpar1,Hbegf,Htr2a,Ccn1,Cd74,Il6ra,Mdfic,Met,Gadd45b,Ncf1,Slc11a1,Pim1,Eif2ak2,Ptprc,Rasgrp1,Reln,Ripk1,Shc1,Syk,Sdc4,Tead1,Tgfb1,Tgfb2,Thbs1,Tlr1,Tlr4,Tlr6,Cd40,Tnfsf11,Trf,Cdc6,Gadd45g,Gdf15,Map2k3,Map4k1,Iqgap1,Map3k6,Irgm2,Ripk3,Gprc5b,Lrrk2,Mlkl,Il23a,Cd300a,Osbpl8,Pp…
12_Member	GO Biological Processes	GO:0033674	positive regulation of kinase activity	-9.55976	-7.62511	79/512	11421,11441,11501,11516,11549,11552,11682,12223,12443,12484,12524,12575,12654,12703,12775,12977,13132,13197,13614,13836,13869,13874,14129,14173,14186,14191,14289,14745,15200,15558,16007,16149,16194,16543,17096,17295,17873,17969,18173,18712,19106,19264,19419,19699,19766,20416,20963,20971,21676,21803,21808,21825,21897,21898,21899,21939,21943,22041,23834,23882,23886,26397,26411,29875,53608,54396,565…	Ace,Chrna7,Adam8,Adcyap1,Adra1a,Adra2b,Alk,Btc,Ccnd1,Cd24a,Cd86,Cdkn1a,Chil1,Socs1,Ccr7,Csf1,Dab2,Gadd45a,Edn1,Epha2,Erbb4,Ereg,Fcgr1,Fgf2,Fgfr4,Fgr,Fpr2,Lpar1,Hbegf,Htr2a,Ccn1,Cd74,Il6ra,Mdfic,Lyn,Met,Gadd45b,Ncf1,Slc11a1,Pim1,Eif2ak2,Ptprc,Rasgrp1,Reln,Ripk1,Shc1,Syk,Sdc4,Tead1,Tgfb1,Tgfb2,Thbs1,Tlr1,Tlr4,Tlr6,Cd40,Tnfsf11,Trf,Cdc6,Gadd45g,Gdf15,Map2k3,Map4k1,Iqgap1,Map3k6,Irgm2,Ripk3,Gprc5b,Lr…
[truncated: 109 more rows]

## Sheet: Sheet5
Metascape results of “more up aged ICH”
[truncated: 169 more rows]

## Sheet: Sheet6
Metascape results of “more down aged ICH”
[truncated: 24 more rows]
