# Supplementary material for: Analysis of Age-Dependent Transcriptomic Changes in Response to Intracerebral Hemorrhage in Mice
Source: Front Mol Neurosci. 2022 May 23;15:908683. doi: 10.3389/fnmol.2022.908683 (PMC9169040; doi:10.3389/fnmol.2022.908683)
Supplement: Supplementary file 5 [file Data_Sheet_3.xlsx]

## Sheet: Sheet1
IPA results of DEGs in young ICH vs sham
Ingenuity Canonical Pathways		-log(p-value)	Ratio	z-score	Molecules
Granulocyte Adhesion and Diapedesis		25.4	0.339	NaN	C5AR1,CCL11,Ccl2,CCL2,CCL20,CCL3L3,CCL4,Ccl6,Ccl7,Ccl9,CCR1,CCR2,CCR5,CDH5,CLDN19,CLDN3,CLDN5,CSF3,CSF3R,CX3CL1,CXCL10,CXCL16,CXCL2,Cxcl3,CXCL3,CXCL6,CXCR2,CXCR3,CXCR4,CXCR6,EZR,FPR2,ICAM1,ICAM2,IL18RAP,IL1B,IL1R1,IL1R2,IL1RAPL2,IL1RN,IL33,IL36G,ITGB2,MMP11,MMP12,MMP13,MMP14,MMP17,MMP19,MMP27,MMP3,MMP8,MMP9,MSN,PECAM1,PF4,Ppbp,SDC1,SDC4,SELL,SELP,TNF,TNFRSF1A,TNFRSF1B
Agranulocyte Adhesion and Diapedesis		23.6	0.308	NaN	C5AR1,CCL11,Ccl2,CCL2,CCL20,CCL3L3,CCL4,Ccl6,Ccl7,Ccl9,CCR1,CCR2,CCR5,CDH5,CLDN19,CLDN3,CLDN5,CX3CL1,CXCL10,CXCL16,CXCL2,Cxcl3,CXCL3,CXCL6,CXCR2,CXCR3,CXCR4,CXCR6,EZR,FN1,Glycam1,ICAM1,ICAM2,IL1B,IL1R1,IL1RN,IL33,IL36G,ITGA5,ITGA6,ITGB2,ITGB7,MMP11,MMP12,MMP13,MMP14,MMP17,MMP19,MMP27,MMP3,MMP8,MMP9,MSN,MYH10,MYH6,MYH9,MYL4,MYO1H,PECAM1,PF4,Ppbp,SDC4,SELL,SELP,TNF,TNFRSF1A
IL-17 Signaling		7.97	0.203	6.164	CCL11,CCL2,CCL20,CEBPB,Chil3/Chil4,CLCF1,CSF3,CXCL3,IL11,IL17RC,IL17RE,IL1B,IL21,IL33,IL36G,IL6,JUN,LCN2,LIF,LTB,MAP2K3,MAP3K14,MMP13,MMP3,MMP9,NOS2,OSM,PGF,PIK3R5,RASD1,RGS16,RRAS,TNF,TNFSF11,TNFSF12,TNFSF14,TNFSF8,Tnfsf9
Hepatic Fibrosis Signaling Pathway		17.5	0.205	5.815	ACVR1C,BAMBI,CACNA1E,CACNA2D3,CACNG1,CACNG3,CACNG5,CAMK4,CCL2,CCND1,CEBPB,CNR1,COL10A1,COL18A1,COL2A1,COL5A3,CYBB,EDN1,FGF2,FLT4,FTL,FZD1,FZD3,FZD4,GLI1,ICAM1,IL18RAP,IL1B,IL1R1,IL1R2,IL1RAPL2,IL1RN,IL33,IL36G,IRAK3,IRAK4,ITGA2B,ITGA5,ITGA6,ITGA7,ITGAD,ITGAL,ITGAX,ITGB2,ITGB7,JUN,LEF1,MAP2K3,MMP13,MYC,MYD88,MYL12B,MYL4,MYLK2,NCF1,NCF2,NFKB2,NFKBIA,NOX4,PGF,PIK3R5,PRKAR2B,PRKCD,RAC2,RASD1,RHOC,RHO…
Role of Macrophages, Fibroblasts and Endothelial Cells in Rheumatoid Arthritis		16	0.218	NaN	C5AR1,CAMK4,CCL2,CCND1,CEBPA,CEBPB,CEBPD,CSF1,DKKL1,FCGR1A,FCGR3A/FCGR3B,FGF2,FN1,FZD1,FZD3,FZD4,ICAM1,IL16,IL17RC,IL18RAP,IL1B,IL1R1,IL1R2,IL1RAPL2,IL1RN,IL33,IL36G,IL6,IL6R,IRAK3,IRAK4,JUN,LEF1,LTB,LTBR,MAP2K3,MAP3K14,MMP13,MMP3,MYC,MYD88,NFKBIA,NOS2,OSM,PGF,PIK3R5,PLCB1,PLCE1,PRKCD,RASD1,RIPK1,ROR2,RRAS,SOCS1,SOCS3,STAT3,TLR1,Tlr13,TLR2,TLR4,TLR6,TLR7,TLR8,TNF,TNFRSF1A,TNFRSF1B,TNFSF11,TRAF1,W…
Tumor Microenvironment Pathway		14	0.263	5.689	ARG1,CCL2,CCND1,CD274,CD44,CFLAR,CSF1,CSF3,CXCR4,FAS,FGF2,FN1,FOXO6,HLA-A,ICAM1,IDO1,IL1B,IL6,IL6R,ITGA5,JUN,MAP3K14,MMP11,MMP12,MMP13,MMP14,MMP17,MMP19,MMP27,MMP3,MMP8,MMP9,MYC,NFKB2,NOS2,OSM,PGF,PIK3R5,RASD1,RRAS,SLC16A1,SLC2A1,SPP1,STAT3,TNC,TNF,TNFRSF1A
IL-8 Signaling		7.95	0.194	5.568	ANGPT2,CCND1,CCND3,CSTB,CXCR2,CYBB,EIF4EBP1,FLT4,GNAL,GNAT2,GNB4,GNB5,GNG4,GNG5,HBEGF,HMOX1,ICAM1,IQGAP1,IRAK3,IRAK4,ITGAX,ITGB2,JUN,MMP9,MYL12B,NCF1,NCF2,NFKBIA,NOX4,PGF,PIK3R5,PLD5,PRKCD,RAC2,RASD1,RHOC,RHOD,RHOH,RHOJ,RRAS,VASP
Colorectal Cancer Metastasis Signaling		11.3	0.204	5.485	ADCY3,ADCY4,BIRC5,CCND1,DCC,FZD1,FZD3,FZD4,GNAL,GNAT2,GNB4,GNB5,GNG4,GNG5,IL6,IL6R,JUN,LEF1,MMP11,MMP12,MMP13,MMP14,MMP17,MMP19,MMP27,MMP3,MMP8,MMP9,MYC,NFKB2,NOS2,PGF,PIK3R5,PRKAR2B,PTGER2,RAC2,RASD1,RHOC,RHOD,RHOH,RHOJ,RRAS,STAT3,TLR1,Tlr13,TLR2,TLR4,TLR6,TLR7,TLR8,TNF,TNFRSF1A,WNT10B,WNT9A,WNT9B
Th1 and Th2 Activation Pathway		14	0.267	NaN	ACVR1C,CCR1,CCR5,CD274,CD28,CD3D,CD3E,CD3G,CD4,CD86,CD8A,CXCR3,CXCR4,CXCR6,DLL4,GATA3,HLA-A,HLA-DMB,HLA-DQA1,HLA-DQB1,HLA-DRB5,ICAM1,ICOS,IKZF1,IL10RB,IL27RA,IL2RB,IL2RG,IL33,IL4R,IL6,IL6R,ITGB2,JUN,KLRD1,NOTCH4,PIK3R5,RUNX3,SOCS1,SOCS3,SPI1,STAT3,STAT5A,TBX21,TNFSF11,VAV1
Neuroinflammation Signaling Pathway		14	0.21	5.431	ACVR1C,BDNF,BIRC3,BIRC5,CALB2,CASP1,CASP8,CCL2,CD200R1,CD86,CFLAR,CX3CL1,CXCL10,CYBB,FAS,FZD1,GABRA5,GABRB2,GABRB3,GABRG3,GAD1,GRIN2A,GRIN2B,HLA-A,HLA-DMB,HLA-DQA1,HLA-DQB1,HLA-DRB5,HMOX1,ICAM1,IL1B,IL1R1,IL6,IL6R,IRAK3,IRAK4,JUN,MMP3,MMP9,MYD88,NCF1,NCF2,NFE2L2,NFKB2,NLRP3,NOS2,NOX4,PIK3R5,PLA2G3,PLA2G4A,RAC2,RIPK1,SLC6A12,SNCA,SYK,TIRAP,TLR1,Tlr13,TLR2,TLR4,TLR6,TLR7,TLR8,TNF,TNFRSF1A,TYROBP
Hepatic Fibrosis / Hepatic Stellate Cell Activation		13.8	0.253	NaN	A2M,BAMBI,CCL2,CCR5,CD14,COL10A1,COL16A1,COL18A1,COL19A1,COL2A1,COL4A1,COL4A2,COL4A5,COL5A3,Col6a4,CSF1,CXCL3,CXCR3,EDN1,FAS,FGF2,FLT4,FN1,ICAM1,IGFBP3,IL18RAP,IL1B,IL1R1,IL1R2,IL1RAPL2,IL4R,IL6,IL6R,LY96,MMP13,MMP9,MYH10,MYH6,MYH9,MYL4,MYO1H,NFKB2,PGF,SERPINE1,TIMP1,TLR4,TNF,TNFRSF1A,TNFRSF1B
Axonal Guidance Signaling		12.5	0.17	NaN	ADAM8,ADAMTS1,ADAMTS14,ADAMTS19,ADAMTS2,ADAMTS3,ADAMTS5,ADAMTS7,ADAMTS9,ARPC1B,BDNF,BMP1,BMP3,BMP7,CXCR4,DCC,EFNA5,EPHA2,EPHB1,FES,FZD1,FZD3,FZD4,GLI1,GNAL,GNAT2,GNB4,GNB5,GNG4,GNG5,HERC2,HHIP,ITGA2B,ITGA5,ITGA6,ITGA7,ITGAD,ITGAL,ITGAX,ITGB2,ITGB7,LINGO1,LRRC4C,MME,MMP11,MMP12,MMP13,MMP14,MMP17,MMP27,MMP3,MMP8,MMP9,MYL12B,MYL4,NGEF,NTNG2,NTRK3,PAPPA,PGF,PIK3R5,PLCB1,PLCE1,PRKAR2B,PRKCD,RAC2,RASD1…
TREM1 Signaling		11.5	0.351	5.196	CASP1,CCL2,CD86,CXCL3,FCGR2B,ICAM1,IL1B,IL6,ITGA5,ITGAX,LAT2,MYD88,NFKB2,NLRC5,NLRP3,STAT3,STAT5A,TLR1,Tlr13,TLR2,TLR4,TLR6,TLR7,TLR8,TNF,TREM1,TYROBP
Atherosclerosis Signaling		12.3	0.285	NaN	ALOX5,ALOXE3,APOD,CCL11,CCL2,CCR2,CD36,COL10A1,COL18A1,COL2A1,COL5A3,CSF1,CXCR4,ICAM1,IL1B,IL1RN,IL33,IL36G,IL6,ITGB2,LYZ,MMP13,MMP3,MMP9,MSR1,NFKB2,PLA2G3,PLA2G4A,PLB1,PON1,RBP4,S100A8,SELP,TNF,TNFRSF12A,TNFSF12,TNFSF14
Role of Hypercytokinemia/hyperchemokinemia in the Pathogenesis of Influenza		8.74	0.291	5	CASP1,CCL2,CCL4,CXCL10,CXCL3,DDX58,EIF2AK2,IFNLR1,IL1B,IL1RN,IL33,IL36G,IL6,IRF9,MYD88,NFKB2,NLRP3,OAS1,Oas1b,OAS2,OAS3,RSAD2,TLR4,TLR7,TNF
Dendritic Cell Maturation		0	0.0741	5	CD3D,CD3E,CD3G,CD86,COL10A1,COL18A1,COL2A1,COL5A3,FCER1G,FCGR1A,FCGR2A,FCGR2B,FCGR3A/FCGR3B,HLA-A,HLA-DMB,HLA-DQA1,HLA-DQB1,HLA-DRB5,ICAM1,IL1B,IL1RN,IL23A,IL33,IL36G,IL6,LTB,LTBR,MAP3K14,MYD88,NFKB2,NFKBIA,PIK3R5,PLCB1,PLCE1,TLR2,TLR4,TNF,TNFRSF1A,TNFRSF1B,Trbc1,Trbv16,TYROBP
Acute Phase Response Signaling		14.7	0.265	4.902	A2M,C1R,C1S,CEBPB,CP,FGA,FN1,FTL,HMOX1,HP,HPX,IL1B,IL1R1,IL1RN,IL33,IL36G,IL6,IL6R,ITIH4,JUN,MAP2K3,MAP3K14,MYD88,NFKB2,NFKBIA,OSM,OSMR,PDPK1,RASD1,RBP1,RBP4,RBP7,RIPK1,RRAS,SAA1,Saa3,SERPINA3,SERPINE1,SERPINF2,SERPING1,SHC1,SOCS1,SOCS3,STAT3,TF,TNF,TNFRSF1A,TNFRSF1B,VWF
Th1 Pathway		11.1	0.279	4.768	CCR5,CD274,CD28,CD3D,CD3E,CD3G,CD4,CD86,CD8A,CXCR3,DLL4,GATA3,HLA-A,HLA-DMB,HLA-DQA1,HLA-DQB1,HLA-DRB5,ICAM1,ICOS,IL10RB,IL27RA,IL6,IL6R,ITGB2,KLRD1,NOTCH4,PIK3R5,RUNX3,SOCS1,SOCS3,STAT3,TBX21,TNFSF11,VAV1
Breast Cancer Regulation by Stathmin1		11	0.155	4.707	ADGRD1,ADGRG5,ADORA2B,ADORA3,ADRA1A,ARHGEF9,AVPR1A,BDKRB1,BDKRB2,C3AR1,C5AR1,CAMK1G,CAMK4,CCKBR,CCND1,CCND3,CCR1,CCR2,CCR5,CCRL2,CDK2,CHRM4,CMKLR1,CNR1,CNR2,CXCR6,FGF2,FPR2,FZD1,FZD3,FZD4,GNB4,GNB5,GNG4,GNG5,GPR132,GPR139,GPR141,GPR158,GPR171,GPR183,GPR21,GPR26,GPR35,GPR4,GPR63,GPR65,GPR84,HCAR2,HCRTR2,HTR2A,JUN,LTB4R,MAS1,MC4R,MMP9,NFKB2,OPRD1,OPRM1,OXTR,P2RY10,P2RY12,P2RY2,P2RY6,PGF,PIK3R5,PLCB…
Phagosome Formation		11	0.255	NaN	C3AR1,C5AR1,CLEC7A,FCER1G,FCGR1A,FCGR2A,FCGR2B,FCGR3A/FCGR3B,FN1,ITGA2B,ITGA5,ITGA6,ITGA7,ITGAD,ITGAL,ITGAX,ITGB2,ITGB7,MARCO,MRC1,MSR1,PIK3R5,PLCB1,PLCE1,PRKCD,RAC2,RHOC,RHOD,RHOH,RHOJ,SYK,TLR1,Tlr13,TLR2,TLR4,TLR6,TLR7,TLR8
LXR/RXR Activation		11	0.276	-1.915	APOD,CCL2,CD14,CD36,FGA,HPX,IL18RAP,IL1B,IL1R1,IL1R2,IL1RAPL2,IL1RN,IL33,IL36G,IL6,ITIH4,LY96,LYZ,MMP9,MSR1,NFKB2,NOS2,NR1H3,PON1,RBP4,RXRG,S100A8,SAA1,SERPINF2,TF,TLR4,TNF,TNFRSF1A,TNFRSF1B
Leukocyte Extravasation Signaling		10.8	0.228	4.69	ACTN2,ARHGAP9,BMX,BTK,CD44,CDH5,CLDN19,CLDN3,CLDN5,CTNNA3,CXCR4,CYBA,CYBB,EZR,ICAM1,ITGAL,ITGB2,ITK,MMP11,MMP12,MMP13,MMP14,MMP17,MMP19,MMP27,MMP3,MMP8,MMP9,MSN,NCF1,NCF2,NCF4,PECAM1,PIK3R5,PRKCD,RAC2,RASGRP1,RHOH,SIPA1,SPN,TIMP1,VASP,VAV1,WAS
CREB Signaling in Neurons		10.6	0.153	1.627	ADCY3,ADCY4,ADGRD1,ADGRG5,ADORA2B,ADORA3,ADRA1A,AVPR1A,BDKRB1,BDKRB2,C3AR1,C5AR1,CACNA1E,CACNA2D3,CACNG1,CACNG3,CACNG5,CAMK4,CCKBR,CCR1,CCR2,CCR5,CCRL2,CHRM4,CMKLR1,CNR1,CNR2,CXCR6,FGF2,FGFR4,FLT4,FPR2,FZD1,FZD3,FZD4,GNAL,GNAT2,GNB4,GNB5,GNG4,GNG5,GPR132,GPR139,GPR141,GPR158,GPR171,GPR183,GPR21,GPR26,GPR35,GPR4,GPR63,GPR65,GPR84,GRID1,GRIK3,GRIN2A,GRIN2B,HCAR2,HCRTR2,HTR2A,ITPR1,LTB4R,MAS1,MC4R,N…
IL-10 Signaling		10.6	0.347	NaN	CCR1,CCR5,CD14,FCGR2A,FCGR2B,HMOX1,IL10RB,IL18RAP,IL1B,IL1R1,IL1R2,IL1RAPL2,IL1RN,IL33,IL36G,IL4R,IL6,JUN,MAP2K3,MAP3K14,NFKB2,NFKBIA,SOCS3,STAT3,TNF
Hepatic Cholestasis		10	0.222	NaN	ABCC3,ADCY3,ADCY4,CD14,CLCF1,CYP7B1,FGFR4,IL11,IL18RAP,IL1B,IL1R1,IL1R2,IL1RAPL2,IL1RN,IL21,IL33,IL36G,IL6,IRAK3,IRAK4,JUN,LIF,LTB,LY96,MAP3K14,MYD88,NFKB2,NFKBIA,NR1H3,OSM,PRKAR2B,PRKCD,TIRAP,TLR4,TNF,TNFRSF1A,TNFRSF1B,TNFSF11,TNFSF12,TNFSF14,TNFSF8,Tnfsf9
Th2 Pathway		9.58	0.248	4.629	ACVR1C,CCR1,CCR5,CD28,CD3D,CD3E,CD3G,CD4,CD86,CXCR4,CXCR6,GATA3,HLA-A,HLA-DMB,HLA-DQA1,HLA-DQB1,HLA-DRB5,ICAM1,ICOS,IKZF1,IL2RB,IL2RG,IL33,IL4R,ITGB2,JUN,NOTCH4,PIK3R5,RUNX3,SOCS3,SPI1,STAT5A,TBX21,VAV1
PI3K/AKT Signaling		9.27	0.211	1.508	CCND1,CDKN1A,CSF2RB,CXCR2,EIF4EBP1,GDF15,IFNLR1,IL10RB,IL13RA1,IL13RA2,IL17RC,IL17RE,IL18RAP,IL1R1,IL1R2,IL20RB,IL21R,IL27RA,IL2RB,IL2RG,IL4R,IL6R,IL7R,ITGA2B,ITGA5,ITGA6,ITGA7,ITGAD,ITGAL,ITGAX,ITGB2,ITGB7,MAP3K8,MCL1,NFKB2,NFKBIA,NOS3,PDPK1,PPM1J,RASD1,RRAS,SHC1
NF-κB Signaling		0.426	0.0785	4.459	BTRC,CASP8,CD3D,CD3E,CD3G,EIF2AK2,FCER1G,FGFR4,FLT4,IL1B,IL1R1,IL1R2,IL1RN,IL33,IL36G,IRAK3,IRAK4,LCK,LTBR,MAP3K14,MAP3K8,MYD88,NFKB2,NFKBIA,NTRK3,PIK3R5,RASD1,RIPK1,RRAS,TIRAP,TLR1,TLR2,TLR4,TLR6,TLR7,TLR8,TNF,TNFRSF1A,TNFRSF1B,TNFSF11,Trbc1,Trbv16,ZAP70
STAT3 Pathway		9.13	0.244	4.439	CDKN1A,CSF2RB,CXCR2,FGF2,FGFR4,FLT4,IFNLR1,IL10RB,IL13RA1,IL13RA2,IL17RC,IL17RE,IL18RAP,IL1B,IL1R1,IL1R2,IL20RB,IL21R,IL27RA,IL2RB,IL2RG,IL4R,IL6R,IL7R,MYC,NTRK3,PIM1,PTPN6,RASD1,RRAS,SOCS1,SOCS3,STAT3
PKCθ Signaling in T Lymphocytes		0	0.0653	4.427	CACNA1E,CACNA2D3,CACNG1,CACNG3,CACNG5,CD28,CD3D,CD3E,CD3G,CD4,CD86,FCER1G,HLA-A,HLA-DMB,HLA-DQA1,HLA-DQB1,HLA-DRB5,ITPR1,JUN,LAT,LCK,LCP2,MAP3K14,MAP3K6,MAP3K8,NFKB2,NFKBIA,PIK3R5,RAC2,RASD1,RRAS,Trbc1,Trbv16,VAV1,ZAP70
Tec Kinase Signaling		0.455	0.0791	4.426	BMX,BTK,CD3D,CD3E,CD3G,FAS,FCER1G,FGR,GNAL,GNAT2,GNB4,GNB5,GNG4,GNG5,ITGA2B,ITGA5,ITGA6,ITGA7,ITGAD,ITGAL,ITGAX,ITGB2,ITGB7,ITK,LCK,LYN,NFKB2,PIK3R5,PRKCD,RAC2,RHOC,RHOD,RHOH,RHOJ,STAT3,STAT5A,TLR4,TNF,TNFRSF10A,TNFSF12,Trbc1,Trbv16,VAV1,WAS
Inhibition of Matrix Metalloproteases		8.24	0.41	-1.069	A2M,HSPG2,MMP11,MMP12,MMP13,MMP14,MMP17,MMP19,MMP27,MMP3,MMP8,MMP9,SDC1,TFPI2,THBS2,TIMP1
HIF1α Signaling		9.17	0.207	4.379	ADM,CAMK1G,CAMK4,CDKN1A,CYBB,EDN1,EIF4EBP1,FGF2,FLT4,HK2,HK3,HMOX1,IL6,IL6R,JUN,MAP2K3,MMP11,MMP12,MMP13,MMP14,MMP17,MMP19,MMP27,MMP3,MMP8,MMP9,NCF1,NCF2,NOS2,NOX4,PGF,PIK3R5,PRKCD,RAC2,RASD1,RRAS,SAT1,SERPINE1,SLC2A1,SLC2A5,STAT3,TF,VIM
Role of NFAT in Regulation of the Immune Response		0.396	0.0776	4.359	AKAP5,BTK,CAMK4,CD28,CD3D,CD3E,CD3G,CD4,CD86,FCER1G,FCGR1A,FCGR2A,FCGR2B,FCGR3A/FCGR3B,GNAL,GNAT2,GNB4,GNB5,GNG4,GNG5,HLA-A,HLA-DMB,HLA-DQA1,HLA-DQB1,HLA-DRB5,ITK,ITPR1,JUN,LAT,LCK,LCP2,LYN,MEF2B,NFKB2,NFKBIA,ORAI1,PIK3R5,PLCB1,RASD1,RRAS,SYK,Trbc1,Trbv16,ZAP70
Natural Killer Cell Signaling		7.21	0.191	4.359	CD226,CD244,CD48,COL10A1,COL18A1,COL2A1,COL5A3,FCER1G,FCGR2A,FCGR3A/FCGR3B,HLA-A,IL18RAP,IL2RB,IRAK4,ITGAL,Klra7 (includes others),KLRB1,KLRD1,LAT,LCK,LCP2,MAP2K3,MAP3K14,MAP3K6,MAP3K8,MYD88,NFKB2,PIK3R5,PTPN6,RAC2,RASD1,RRAS,SYK,TYROBP,ULBP1,VAV1,WAS,ZAP70
Erythropoietin Signaling Pathway		7.6	0.203	-0.845	BIRC3,CCND1,CLCF1,CSF2RB,HBA1/HBA2,HBB,IL11,IL1B,IL21,IL33,IL36G,IL6,ITPR1,JUN,LIF,LTB,NFKB2,NFKBIA,NOS3,OSM,PDPK1,PIK3R5,PRKCD,PTPN6,RAC2,RASD1,RRAS,SHC1,SHC3,STAT5A,TNF,TNFSF11,TNFSF12,TNFSF14,TNFSF8,Tnfsf9
T Cell Receptor Signaling		0	0.0709	4.243	CAMK4,CD28,CD3D,CD3E,CD3G,CD4,CD86,CD8A,CD8B,FCER1G,H2-M10.1 (includes others),HLA-A,HLA-DMB,HLA-DQA1,HLA-DQB1,HLA-DRB5,ICAM1,ICOS,ITGAL,ITGB2,ITK,JUN,LAT,LCK,LCP2,LEF1,MAP2K3,NFKB2,NFKBIA,PIK3R5,PTPN22,PTPN6,PTPRC,RASD1,RASGRP1,RRAS,SHC3,TNF,Trbc1,Trbv16,VAV1,ZAP70
Regulation Of The Epithelial Mesenchymal Transition By Growth Factors Pathway		3.7	0.151	4.243	CLDN3,EGR1,FGF2,FGFR4,FGFRL1,FOXC2,IL6,IL6R,JUN,LTB,MAP2K3,MMP9,NFKB2,PIK3R5,RASD1,RRAS,SHC1,SHC3,SNAI1,STAT3,TNF,TNFRSF1A,TNFRSF1B,TNFSF11,TNFSF12,TNFSF14,TNFSF8,VIM,WWTR1
Opioid Signaling Pathway		7.14	0.17	-0.801	ADCY3,ADCY4,AP1G2,CACNA1E,CACNA2D3,CACNG1,CACNG3,CACNG5,CAMK1G,CAMK4,EGR4,FGR,FOSB,GNAL,GNAT2,GNB4,GNB5,GNG4,GNG5,GRIN2A,GRIN2B,ITPR1,LCK,LEF1,LYN,MAP2K3,MYC,NFKB2,NFKBIA,NOS3,OPRD1,OPRM1,PDE1A,PDE1B,PDE1C,PDYN,PLCB1,PNOC,PRKAR2B,PRKCD,RAC2,RASD1,RGS1,RGS16,RGS4,RRAS,RYR1
GP6 Signaling Pathway		6.82	0.22	4.243	APBB1IP,BTK,CAMK4,COL10A1,COL16A1,COL18A1,COL19A1,COL2A1,COL4A1,COL4A2,COL4A5,COL5A3,Col6a4,FCER1G,FGA,ITGA2B,ITK,ITPR1,LAT,LCP2,LYN,PDPK1,PIK3R5,PRKCD,RASGRP2,SYK,TLN1,VAV1
Role of Osteoblasts, Osteoclasts and Chondrocytes in Rheumatoid Arthritis		6.74	0.179	NaN	ADAMTS5,BIRC3,BMP1,BMP3,BMP7,CAMK4,CSF1,DKKL1,FZD1,FZD3,FZD4,IL11,IL18RAP,IL1B,IL1R1,IL1R2,IL1RAPL2,IL1RN,IL33,IL36G,IL6,ITGA5,JUN,LEF1,MAP2K3,MAP3K14,MMP13,MMP14,MMP3,MMP8,NFKBIA,PIK3R5,SPP1,TNF,TNFRSF1A,TNFRSF1B,TNFSF11,WNT10B,WNT9A,WNT9B
Airway Pathology in Chronic Obstructive Pulmonary Disease		6.38	0.22	NaN	APOD,CCL2,CCL20,CLCF1,CXCL3,FGF2,IL11,IL1B,IL21,IL23A,IL33,IL36G,IL6,LCN2,LIF,LTB,MMP8,MMP9,OSM,RBP4,TNF,TNFSF11,TNFSF12,TNFSF14,TNFSF8,Tnfsf9
Signaling by Rho Family GTPases		6.27	0.164	4.202	ARHGEF9,ARPC1B,CDC42EP4,CDH13,CDH5,CDH8,CDH9,CYBB,DES,EZR,GFAP,GNAL,GNAT2,GNB4,GNB5,GNG4,GNG5,IQGAP1,ITGA2B,ITGA5,ITGA6,ITGA7,ITGAD,ITGAL,ITGAX,ITGB2,ITGB7,JUN,MSN,MYL12B,MYL4,NCF1,NCF2,NFKB2,NOX4,PIK3R5,PIP5KL1,RAC2,RHOC,RHOD,RHOH,RHOJ,VIM,WAS
Coagulation System		6.21	0.371	-0.277	A2M,BDKRB1,BDKRB2,F10,F13A1,F7,FGA,PLAUR,PROS1,SERPINE1,SERPINF2,THBD,VWF
Primary Immunodeficiency Signaling		5.95	0.296	NaN	ADA,AIRE,BTK,CD3D,CD3E,CD4,CD8A,ICOS,IL2RG,IL7R,LCK,PTPRC,TAP1,TAP2,UNG,ZAP70
ILK Signaling		5.87	0.177	1.89	ACTN2,CCND1,DSP,FBLIM1,FLNA,FLNC,FN1,ITGB2,ITGB7,JUN,LEF1,MMP9,MYC,MYH10,MYH6,MYH9,MYL4,MYO1H,NFKB2,NOS2,PARVB,PDPK1,PGF,PIK3R5,PPM1J,PPP1R14B,RAC2,RHOC,RHOD,RHOH,RHOJ,SNAI1,TNF,TNFRSF1A,VIM
p38 MAPK Signaling		4.78	0.195	4.158	FAS,HSPB1,IL18RAP,IL1B,IL1R1,IL1R2,IL1RAPL2,IL1RN,IL33,IL36G,IRAK3,IRAK4,MAP2K3,MAP4K1,MAPKAPK3,MEF2B,MYC,PLA2G3,PLA2G4A,TIFA,TNF,TNFRSF1A,TNFRSF1B
Cardiac Hypertrophy Signaling (Enhanced)		18.1	0.19	4.131	ACVR1C,ADCY3,ADCY4,ADRA1A,ATP2A1,ATP2A2,CACNA1E,CACNA2D3,CACNG1,CACNG3,CACNG5,CAMK4,CLCF1,CSF2RB,CTF1,CXCR2,CYBB,EDN1,EIF4EBP1,FGF2,FGFR4,FGFRL1,FZD1,FZD3,FZD4,GNB4,GNB5,GNG4,GNG5,HSPB1,IFNLR1,IL10RB,IL11,IL13RA1,IL13RA2,IL17RC,IL17RE,IL18RAP,IL1B,IL1R1,IL1R2,IL20RB,IL21,IL21R,IL27RA,IL2RB,IL2RG,IL33,IL36G,IL4R,IL6,IL6R,IL7R,ITGA2B,ITGA5,ITGA6,ITGA7,ITGAD,ITGAL,ITGAX,ITGB2,ITGB7,ITPR1,JUN,LIF,LTB…
Gαi Signaling		5.53	0.196	1.789	ADCY3,ADCY4,ADORA3,CHRM4,CNR1,CNR2,CXCR2,FPR2,GNAL,GNAT2,GNB4,GNB5,GNG4,GNG5,HCAR2,LTB4R,OPRD1,OPRM1,P2RY12,PRKAR2B,RASD1,RGS4,RRAS,S1PR3,SHC1,SHC3,STAT3
G-Protein Coupled Receptor Signaling		5.53	0.156	NaN	ADCY3,ADCY4,ADORA2B,ADORA3,ADRA1A,AVPR1A,CAMK4,CHRM4,CNR1,CNR2,CXCR2,FPR2,GNAL,HCAR2,HTR2A,LTB4R,MAP3K8,MC4R,NFKB2,NFKBIA,OPRD1,OPRM1,P2RY12,PDE10A,PDE1A,PDE1B,PDE1C,PDE7B,PDE8B,PDPK1,PIK3R5,PLCB1,PRKAR2B,PTGER2,RASD1,RASGRP1,RGS16,RGS2,RGS4,RRAS,S1PR3,SHC1,STAT3
RhoGDI Signaling		5.45	0.167	-1.886	ARHGAP9,ARHGEF9,ARPC1B,CD44,CDH13,CDH5,CDH8,CDH9,EZR,GNAL,GNAT2,GNB4,GNB5,GNG4,GNG5,ITGA2B,ITGA5,ITGA6,ITGA7,ITGAD,ITGAL,ITGAX,ITGB2,ITGB7,MSN,MYH10,MYH6,MYH9,MYL12B,MYL4,PIP5KL1,RAC2,RHOC,RHOD,RHOH,RHOJ
MSP-RON Signaling In Macrophages Pathway		5.36	0.205	1.225	ARG1,HLA-DMB,HLA-DQA1,HLA-DQB1,HLA-DRB5,ITGB2,JUN,KLK6,KLK7,KLK8,KLK9,NFKB2,NFKBIZ,NOS2,PIK3R5,RASD1,RRAS,SBNO2,SOCS1,SOCS3,ST14,STAT3,TLR4,TNF
Inflammasome pathway		5.27	0.45	4.025	AIM2,CASP1,CASP8,IL1B,MYD88,NFKB2,NLRP1,NLRP3,TLR4
Intrinsic Prothrombin Activation Pathway		5.18	0.31	4.003	COL10A1,COL18A1,COL2A1,COL5A3,F10,F13A1,FGA,KLK6,KLK7,KLK8,KLK9,PROS1,THBD
Calcium Signaling		5	0.162	-3.4	AKAP5,ATP2A1,ATP2A2,ATP2B1,ATP2B4,CACNA1E,CACNA2D3,CACNG1,CACNG3,CACNG5,CAMK1G,CAMK4,CAMKK2,CASQ1,CHRNA7,CHRNB3,GRIN2A,GRIN2B,ITPR1,MEF2B,MYH10,MYH6,MYH9,MYL4,MYO1H,PRKAR2B,RYR1,SLC8A1,SLC8A2,TNNC1,TNNI1,TNNI3,TNNT1,Tpm4,TRPC5
Endothelin-1 Signaling		4.92	0.168	3.962	ADCY3,ADCY4,CASP1,CASP4,CASP8,CASQ1,EDN1,GNAL,GNAT2,GUCY1A2,GUCY2D,HMOX1,ITPR1,JUN,MYC,NOS2,NOS3,NPR1,PIK3R5,PLA2G3,PLA2G4A,PLB1,PLCB1,PLCE1,PLD5,PRKCD,PTGER2,RASD1,RRAS,SHC1,SHC3,SHE
Sperm Motility		4.92	0.154	-0.535	BMX,BTK,CAMK4,EPHA2,EPHB1,ERBB4,FES,FGFR4,FGR,FLT4,GNAL,GNAT2,GNB4,GNB5,GNG4,GNG5,GUCY1A2,ITK,ITPR1,LCK,LYN,MAP2K3,MUSK,NPR1,NTRK3,PDE1A,PDE1B,PDE1C,PLA2G3,PLA2G4A,PLB1,PLCB1,PLCE1,PRKAR2B,PRKCD,ROR2,SYK,TYRO3,ZAP70
Cardiac β-adrenergic Signaling		4.91	0.172	-2.84	ADCY3,ADCY4,AKAP12,AKAP5,AKAP6,ATP2A1,ATP2A2,CACNA1E,CACNA2D3,CACNG1,CACNG3,CACNG5,GNAL,GNAT2,GNB4,GNB5,GNG4,GNG5,PDE10A,PDE1A,PDE1B,PDE1C,PDE7B,PDE8B,PPM1J,PPP1R14B,PPP1R3A,PRKAR2B,SLC8A1,SLC8A2
Cellular Effects of Sildenafil (Viagra)		4.88	0.181	NaN	ADCY3,ADCY4,CACNA1E,CACNA2D3,CACNG1,CACNG3,CACNG5,CAMK4,GUCY1A2,GUCY2D,ITPR1,KCNQ3,MYH10,MYH6,MYH9,MYL12B,MYL4,MYO1H,NOS3,NPR1,PDE1A,PDE1B,PDE1C,PLCB1,PLCE1,PRKAR2B,SLC4A11
Human Embryonic Stem Cell Pluripotency		4.88	0.175	NaN	BDNF,BMP1,BMP3,BMP7,FGF2,FGFR4,FGFRL1,FZD1,FZD3,FZD4,GNAL,GNAT2,GNB4,GNB5,GNG4,GNG5,INHBA,LEF1,NTRK3,PDPK1,PIK3R5,S1PR2,S1PR3,S1PR4,SPHK1,WNT10B,WNT9A,WNT9B,ZIC3
Antigen Presentation Pathway		4.8	0.308	NaN	CD74,HLA-A,HLA-DMB,HLA-DQA1,HLA-DQB1,HLA-DRB5,NLRC5,PSMB8,PSMB9,TAP1,TAP2,TAPBP
Crosstalk between Dendritic Cells and Natural Killer Cells		5.62	0.231	3.9	CD226,CD28,CD86,CSF2RB,FAS,HLA-A,HLA-DRB5,IL2RB,IL2RG,IL6,ITGAL,KLRD1,LTB,LTBR,NFKB2,TLN1,TLR4,TLR7,TNF,TNFRSF1B,TYROBP
Endocannabinoid Cancer Inhibition Pathway		4.75	0.182	-0.392	ADCY3,ADCY4,ATF3,CAMKK2,CASP1,CASP4,CASP8,CASQ1,CCND1,CCND3,CDKN1A,CNR1,CNR2,GNAL,LEF1,MAP2K3,MYC,NOS2,NOS3,NUPR1,PGF,PIK3R5,PRKAR2B,SMPD3,TRIB3,VIM
White Adipose Tissue Browning Pathway		4.68	0.184	-0.626	ADCY3,ADCY4,ANGPT2,BDNF,BMP7,CACNA1E,CACNA2D3,CACNG1,CACNG3,CACNG5,CAMKK2,CEBPB,FCER1G,FGFR4,FGFRL1,FOXC2,GUCY1A2,ITPR1,NPR1,PRKAR2B,RARB,RXRG,SLC16A1,THRB,VGF
Relaxin Signaling		4.67	0.176	0.775	ADCY3,ADCY4,GAD1,GNAL,GNAT2,GNB4,GNB5,GNG4,GNG5,GUCY1A2,GUCY2D,Gucy2g,JUN,MMP9,NFKB2,NFKBIA,NOS2,NOS3,NPR1,PDE10A,PDE1A,PDE1B,PDE1C,PDE7B,PDE8B,PIK3R5,PRKAR2B
Adrenomedullin signaling pathway		4.56	0.161	1.3	ADCY3,ADCY4,ADM,CAMK4,CEBPB,CFH,GAD1,GUCY1A2,GUCY2D,Gucy2g,IL1B,IL1RN,IL33,IL36G,ITPR1,KCNQ3,MAP2K3,MYLK2,NFKB2,NOS3,NPR1,PIK3R5,PLCB1,PLCE1,PRKAR2B,RASD1,RRAS,RXRG,SHC1,SHC3,SHE,TNF
Role of JAK1 and JAK3 in γc Cytokine Signaling		4.46	0.232	NaN	FES,IL21,IL21R,IL2RB,IL2RG,IL4R,IL7R,PIK3R5,RASD1,RRAS,SHC1,SOCS1,SOCS3,STAT3,STAT5A,SYK
HGF Signaling		4.44	0.182	3.873	CCND1,CDK2,CDKN1A,ELF4,ELK3,IL6,ITGA2B,ITGA5,ITGA6,ITGA7,ITGAD,ITGAL,ITGAX,ITGB2,ITGB7,JUN,MAP3K14,MAP3K6,MAP3K8,PIK3R5,PRKCD,RASD1,RRAS,STAT3
Molecular Mechanisms of Cancer		4.41	0.128	NaN	ADCY3,ADCY4,ARHGEF9,BIRC3,BMP1,BMP3,BMP7,CASP8,CCND1,CCND3,CDK2,CDKN1A,CFLAR,DHH,FAS,FZD1,FZD3,FZD4,GLI1,GNAL,GNAT2,GNB4,GNB5,GNG4,GNG5,ITGA2B,ITGA5,ITGA6,ITGA7,ITGAD,ITGAL,ITGAX,ITGB2,ITGB7,JUN,LEF1,MAP2K3,MYC,NFKB2,NFKBIA,PIK3R5,PLCB1,PRKAR2B,PRKCD,RAC2,RASD1,RASGRP1,RHOC,RHOD,RHOH,RHOJ,RRAS,SHC1,SHC3,WNT10B,WNT9A,WNT9B
Cardiac Hypertrophy Signaling		4.4	0.147	3.838	ADCY3,ADCY4,ADRA1A,CACNA1E,CACNA2D3,CACNG1,CACNG3,CACNG5,CAMK4,GNAL,GNAT2,GNB4,GNB5,GNG4,GNG5,HSPB1,IL6,IL6R,JUN,MAP2K3,MAP3K14,MAP3K6,MAP3K8,MAPKAPK3,MEF2B,MYL12B,MYL4,PIK3R5,PLCB1,PLCE1,PRKAR2B,RAC2,RASD1,RHOC,RHOD,RHOH,RHOJ,RRAS
Actin Nucleation by ARP-WASP Complex		4.35	0.204	3.772	ARPC1B,ITGA2B,ITGA5,ITGA6,ITGA7,ITGAD,ITGAL,ITGAX,ITGB2,ITGB7,RAC2,RASD1,RHOC,RHOD,RHOH,RHOJ,RRAS,VASP,WAS
Role of Pattern Recognition Receptors in Recognition of Bacteria and Viruses		11.6	0.256	3.657	C3AR1,C5AR1,CASP1,CLCF1,CLEC6A,CLEC7A,DDX58,EIF2AK2,IL11,IL1B,IL21,IL33,IL36G,IL6,LIF,LTB,MYD88,NFKB2,NLRP3,OAS1,Oas1b,OAS2,OAS3,OSM,PIK3R5,PRKCD,PTX3,SYK,TLR1,TLR2,TLR4,TLR6,TLR7,TLR8,TNF,TNFSF11,TNFSF12,TNFSF14,TNFSF8,Tnfsf9
Sertoli Cell-Sertoli Cell Junction Signaling		4.25	0.155	NaN	A2M,ACTN2,CLDN19,CLDN3,CLDN5,GUCY1A2,ITGA2B,ITGA5,ITGA6,ITGA7,ITGAD,ITGAL,ITGAX,ITGB2,ITGB7,JUN,MAP2K3,MAP3K14,MAP3K6,MAP3K8,NOS2,NOS3,PRKAR2B,RASD1,RRAS,TNF,TNFRSF1A,TUBA1C,TUBA4A,TUBA8,TUBB6,WAS
Nitric Oxide Signaling in the Cardiovascular System		4.23	0.185	-0.728	ATP2A1,ATP2A2,BDKRB2,CACNA1E,CACNA2D3,CACNG1,CACNG3,CACNG5,CAMK4,FLT4,GUCY1A2,GUCY2D,ITPR1,NOS3,NPR1,PDE1A,PDE1B,PDE1C,PGF,PIK3R5,PRKAR2B,PRKCD
Role of PKR in Interferon Induction and Antiviral Response		4.22	0.176	3.657	ATF3,CASP1,CASP8,DDX58,EIF2AK2,FAS,FCGR1A,IL1B,IRF9,JUN,MAP2K3,MARCO,MSR1,MYD88,NFKB2,NFKBIA,NLRP1,NLRP3,SCARA5,STAT3,TIRAP,TLR4,TNF,TNFRSF1A
Synaptogenesis Signaling Pathway		4.2	0.138	-0.781	ADCY3,ADCY4,AP1G2,ARPC1B,BDNF,CACNG1,CAMK4,CDH13,CDH5,CDH8,CDH9,CPLX3,EFNA5,EIF4EBP1,EPHA2,EPHB1,FGR,GRIN2A,GRIN2B,ITPR1,LCK,LYN,PIK3R5,PRKAR2B,PRKCD,RASD1,RASGRP1,RASGRP2,RELN,RRAS,SHC1,SHC3,SHE,SNCA,SYT1,SYT10,SYT15,SYT6,THBS1,THBS2,TLN1,UNC13A,WAS
MSP-RON Signaling Pathway		4.18	0.241	NaN	CCL2,CCR2,CSF1,CSF2RB,ITGB2,KLK6,KLK7,KLK8,KLK9,NOS2,PIK3R5,TLR2,TLR4,TNF
HOTAIR Regulatory Pathway		4.17	0.166	3.638	CD44,CDKN1A,ICAM1,LEF1,MMP11,MMP12,MMP13,MMP14,MMP17,MMP19,MMP27,MMP3,MMP8,MMP9,MYC,NFKB2,NFKBIA,PIK3R5,REST,RHOC,SPP1,STAT3,TLR4,VIM,WNT10B,WNT9A,WNT9B
Glucocorticoid Receptor Signaling		4.13	0.119	NaN	A2M,ANXA1,CCL11,CCL2,CD3D,CD3E,CD3G,CDKN1A,CEBPA,CSF2RB,CXCL3,CXCR2,FCGR1A,FKBP5,H2-M10.1 (includes others),HLA-A,HLA-DMB,HLA-DQA1,HLA-DQB1,HLA-DRB5,HP,ICAM1,IFNLR1,IL10RB,IL13RA1,IL13RA2,IL17RC,IL17RE,IL18RAP,IL1B,IL1R1,IL1R2,IL1RN,IL20RB,IL21R,IL27RA,IL2RB,IL2RG,IL4R,IL6,IL6R,IL7R,JUN,KRT23,MAP3K14,MMP13,MMP3,MMP8,MMP9,MYC,NFKB2,NFKBIA,NOS2,NOS3,PDK4,PIK3R5,PLA2G3,PLA2G4A,RARB,RASD1,RRAS,RXRG,S…
Regulation of Cellular Mechanics by Calpain Protease		4.09	0.202	0.447	ACTN2,CCNA2,CCND1,CCND3,CDK2,EZR,ITGA2B,ITGA5,ITGA6,ITGA7,ITGAD,ITGAL,ITGAX,ITGB2,ITGB7,RASD1,RRAS,TLN1
Ephrin Receptor Signaling		4.08	0.154	0.728	ARPC1B,CXCR4,EFNA5,EPHA2,EPHB1,GNAL,GNAT2,GNB4,GNB5,GNG4,GNG5,GRIN2A,GRIN2B,ITGA2B,ITGA5,ITGA6,ITGA7,ITGAD,ITGAL,ITGAX,ITGB2,ITGB7,MAP3K14,NGEF,PGF,RAC2,RASD1,RRAS,SHC1,STAT3,WAS
Iron homeostasis signaling pathway		4.06	0.173	NaN	ALAS2,ATP6V0D2,BMP1,BMP3,BMP7,BTRC,CP,ERFE,FTL,GDF15,HBA1/HBA2,HBB,HFE,HMOX1,HP,HPX,IL6,IL6R,SLC11A1,SLC39A14,STAT3,STAT5A,STEAP3,TF
fMLP Signaling in Neutrophils		4.04	0.176	1.807	ARPC1B,CAMK4,CYBB,FPR2,GNAL,GNAT2,GNB4,GNB5,GNG4,GNG5,ITPR1,NCF1,NCF2,NFKB2,NFKBIA,NOX4,PIK3R5,PLCB1,PRKCD,RAC2,RASD1,RRAS,WAS
PD-1, PD-L1 cancer immunotherapy pathway		4.03	0.189	-2.236	CD274,CD28,CDK2,HLA-A,HLA-DMB,HLA-DQA1,HLA-DQB1,HLA-DRB5,IL2RB,IL2RG,LAT,LCK,LCP2,PIK3R5,RASGRP1,STAT5A,TNF,TNFRSF1A,TNFRSF1B,ZAP70
Corticotropin Releasing Hormone Signaling		4	0.168	0	ADCY3,ADCY4,BDNF,CACNA1E,CACNA2D3,CACNG1,CACNG3,CACNG5,CAMK4,CNR1,CRH,GAD1,GLI1,GUCY1A2,GUCY2D,Gucy2g,ITPR1,JUN,MEF2B,NOS2,NOS3,NPR1,NR4A1,PRKAR2B,PRKCD
PPAR Signaling		3.97	0.187	-3.9	IL18RAP,IL1B,IL1R1,IL1R2,IL1RAPL2,IL1RN,IL33,IL36G,JUN,MAP3K14,NFKB2,NFKBIA,NR1H3,RASD1,RRAS,SHC1,STAT5A,TNF,TNFRSF1A,TNFRSF1B
iNOS Signaling		3.91	0.255	3.638	CAMK4,CD14,HMGA1,IRAK3,IRAK4,JUN,LY96,MYD88,NFKB2,NFKBIA,NOS2,TLR4
Neuregulin Signaling		3.88	0.179	3.545	BTC,DCN,ERBB4,EREG,HBEGF,ITGA2B,ITGA5,ITGA6,ITGA7,ITGAD,ITGAL,ITGAX,ITGB2,ITGB7,MYC,PDPK1,PRKCD,RASD1,RRAS,SHC1,STAT5A
Gαq Signaling		3.85	0.159	1.606	ADRA1A,AVPR1A,BTK,CAMK4,GNAL,GNAT2,GNB4,GNB5,GNG4,GNG5,HMOX1,HTR2A,ITPR1,NFKB2,NFKBIA,PIK3R5,PLCB1,PLD5,PRKCD,RAC2,RGS16,RGS2,RGS4,RHOC,RHOD,RHOH,RHOJ
IL-7 Signaling Pathway		3.78	0.205	3.53	CCND1,CCND3,CDK2,FOXO6,IL2RG,IL7R,JUN,LYN,MCL1,MYC,PDPK1,PIK3R5,SHC1,SLC2A1,SOCS1,STAT5A
IL-1 Signaling		3.77	0.191	3.464	ADCY3,ADCY4,GNAL,GNAT2,GNB4,GNB5,GNG4,GNG5,IL1R1,IRAK3,IRAK4,JUN,MAP2K3,MAP3K14,MYD88,NFKB2,NFKBIA,PRKAR2B
cAMP-mediated signaling		3.73	0.144	0	ADCY3,ADCY4,ADORA2B,ADORA3,AKAP12,AKAP5,AKAP6,CAMK1G,CAMK4,CHRM4,CNR1,CNR2,CXCR2,FPR2,GNAL,HCAR2,LTB4R,MC4R,OPRD1,OPRM1,P2RY12,PDE10A,PDE1A,PDE1B,PDE1C,PDE7B,PDE8B,PRKAR2B,PTGER2,RGS2,RGS4,S1PR3,STAT3
Role of NFAT in Cardiac Hypertrophy		3.71	0.145	0.577	ADCY3,ADCY4,AKAP5,CACNA1E,CACNA2D3,CACNG1,CACNG3,CACNG5,CAMK1G,CAMK4,CTF1,GNB4,GNB5,GNG4,GNG5,IL11,IL6,ITPR1,LIF,MAP2K3,MEF2B,PIK3R5,PLCB1,PLCE1,PRKAR2B,PRKCD,RASD1,RRAS,SHC1,SHC3,SLC8A1,SLC8A2
Toll-like Receptor Signaling		8.98	0.308	3.464	CD14,EIF2AK2,IL1B,IL1RN,IL33,IL36G,IRAK3,IRAK4,JUN,LY96,MAP2K3,MAP3K14,MYD88,NFKB2,NFKBIA,TIRAP,TLR1,TLR2,TLR4,TLR6,TLR7,TLR8,TNF,TRAF1
Rac Signaling		3.68	0.167	3.464	ARPC1B,CD44,CYBB,IQGAP1,ITGA2B,ITGA5,ITGA6,ITGA7,ITGAD,ITGAL,ITGAX,ITGB2,ITGB7,JUN,NCF1,NCF2,NFKB2,NOX4,PIK3R5,PIP5KL1,RAC2,RASD1,RRAS
MSP-RON Signaling In Cancer Cells Pathway		3.68	0.167	3.441	CCND1,CSF2RB,ELF4,ELK3,FLNA,ITGA6,JUN,KLK6,KLK7,KLK8,KLK9,LEF1,MYC,NFKB2,NFKBIA,PGF,PIK3R5,PLAUR,RASD1,RRAS,ST14,STAT3,VIM
Pathogenesis of Multiple Sclerosis		3.66	0.556	NaN	CCL4,CCR1,CCR5,CXCL10,CXCR3
Death Receptor Signaling		3.65	0.188	3.402	BIRC3,CASP8,CFLAR,FAS,HSPB1,MAP3K14,NFKB2,NFKBIA,PARP12,PARP3,PARP9,RIPK1,TIPARP,TNF,TNFRSF10A,TNFRSF1A,TNFRSF1B,TNFSF12
GABA Receptor Signaling		3.6	0.168	NaN	ADCY3,ADCY4,AP1G2,CACNA1E,CACNA2D3,CACNG1,CACNG3,CACNG5,GABRA5,GABRB2,GABRB3,GABRG3,GAD1,GNAL,GNAT2,GNB4,GNB5,GNG4,GNG5,ITPR1,KCNQ3,SLC6A12
CXCR4 Signaling		3.59	0.156	1.606	ADCY3,ADCY4,CD4,CXCR4,EGR1,GNAL,GNAT2,GNB4,GNB5,GNG4,GNG5,ITPR1,JUN,LYN,MYL12B,MYL4,PIK3R5,PLCB1,PRKCD,RAC2,RASD1,RHOC,RHOD,RHOH,RHOJ,RRAS
Gustation Pathway		3.59	0.156	NaN	ADCY3,ADCY4,CACNA1E,CACNA2D3,CACNG1,CACNG3,CACNG5,GNB4,GNB5,GNG4,GNG5,ITPR1,P2RX5,P2RY10,P2RY12,P2RY2,P2RY6,PDE10A,PDE1A,PDE1B,PDE1C,PDE7B,PDE8B,PRKAR2B,SCNN1A,TRPM5
IL-15 Production		3.56	0.171	3.357	BMX,BTK,EPHA2,EPHB1,ERBB4,FES,FGFR4,FGR,FLT4,IL6,ITK,LCK,LYN,MAP2K3,MUSK,NFKB2,NTRK3,ROR2,SYK,TYRO3,ZAP70
Role of IL-17A in Psoriasis		3.53	0.429	3.357	CCL20,CXCL3,CXCL6,IL17RC,S100A8,S100A9
Role of JAK family kinases in IL-6-type Cytokine Signaling		3.51	0.32	NaN	IL6,IL6R,OSM,OSMR,SOCS1,SOCS3,STAT3,STAT5A
IL-17A Signaling in Fibroblasts		3.47	0.263	NaN	CCL2,CEBPB,CEBPD,IL17RC,IL6,JUN,LCN2,NFKB2,NFKBIA,NFKBIZ
Acute Myeloid Leukemia Signaling		3.46	0.187	1.732	CCND1,CEBPA,CSF2RB,CSF3R,EIF4EBP1,LEF1,MAP2K3,MYC,NFKB2,PIK3R5,PIM1,RASD1,RRAS,RUNX1,SPI1,STAT3,STAT5A
Coronavirus Replication Pathway		3.45	0.244	-0.905	BAG3,Ifitm1,IFITM2,IFITM3,Ifitm6,Ifitm7,TMPRSS2,TUBA1C,TUBA4A,TUBA8,TUBB6
Glioblastoma Multiforme Signaling		3.43	0.152	3.324	CCND1,CCND3,CDK2,CDKN1A,FZD1,FZD3,FZD4,ITPR1,LEF1,MYC,PIK3R5,PLCB1,PLCE1,PRKCD,RAC2,RASD1,RHOC,RHOD,RHOH,RHOJ,RRAS,SHC1,SHC3,WNT10B,WNT9A,WNT9B
Ferroptosis Signaling Pathway		3.42	0.167	3.317	ALOX5,ALOXE3,ANGPTL4,CDKN1A,CYBB,EMP1,FTL,GCH1,HMOX1,HSPB1,NFE2L2,NOX4,RASD1,RRAS,SAT1,SLC1A5,SLC39A14,STAT3,STEAP3,TF,WWTR1
GADD45 Signaling		3.4	0.35	NaN	CCND1,CCND3,CDK2,CDKN1A,GADD45A,GADD45B,GADD45G
Role of MAPK Signaling in Inhibiting the Pathogenesis of Influenza		3.39	0.197	3.273	CCL2,CXCL10,EIF2AK2,IL1B,IL6,JUN,MAP2K3,MYD88,NFKB2,NFKBIA,PLA2G3,PLA2G4A,PLB1,TLR4,TNF
Calcium Transport I		3.39	0.5	-0.447	ATP2A1,ATP2A2,ATP2B1,ATP2B4,ATP2C2
Sphingosine-1-phosphate Signaling		3.38	0.169	0.943	ACER2,ADCY3,ADCY4,CASP1,CASP4,CASP8,CASQ1,PIK3R5,PLCB1,PLCE1,RAC2,RHOC,RHOD,RHOH,RHOJ,S1PR2,S1PR3,S1PR4,SMPD3,SPHK1
Thrombin Signaling		3.38	0.143	1.342	ADCY3,ADCY4,ARHGEF9,CAMK1G,CAMK4,GATA2,GATA3,GNAL,GNAT2,GNB4,GNB5,GNG4,GNG5,ITPR1,MYL12B,MYL4,NFKB2,PDPK1,PIK3R5,PLCB1,PLCE1,PRKCD,RAC2,RASD1,RHOC,RHOD,RHOH,RHOJ,RRAS,SHC1
IL-23 Signaling Pathway		3.37	0.239	3.244	IL1B,IL21,IL23A,NFKB2,NFKBIA,PIK3R5,RUNX1,SOCS3,STAT3,TNF,TNFSF11
Cholecystokinin/Gastrin-mediated Signaling		3.33	0.168	3.162	CCKBR,IL1B,IL1RN,IL33,IL36G,ITPR1,JUN,MAP2K3,MEF2B,PLCB1,PRKCD,RAC2,RASD1,RHOC,RHOD,RHOH,RHOJ,RRAS,SHC1,TNF
Antiproliferative Role of Somatostatin Receptor 2		3.33	0.195	0.816	CDKN1A,GAD1,GNB4,GNB5,GNG4,GNG5,GUCY1A2,GUCY2D,Gucy2g,NPR1,PIK3R5,PTPN6,RASD1,RRAS,SSTR2
Dilated Cardiomyopathy Signaling Pathway		3.32	0.158	-0.728	ADCY3,ADCY4,ATP2A2,BAG3,CACNA1E,CACNA2D3,CACNG1,CACNG3,CACNG5,CAMK1G,CAMK4,DES,ITPR1,MYH10,MYH6,MYH9,MYL4,MYO1H,PRKAR2B,TNNC1,TNNI1,TNNI3,TNNT1
LPS/IL-1 Mediated Inhibition of RXR Function		3.28	0.135	3.162	ABCC3,ALDH1A2,ALDH1A3,ALDH1L1,CD14,CHST2,CHST4,CPT2,CYP2A6 (includes others),Cyp2j13,GSTT2/GSTT2B,HS3ST2,HS3ST3B1,HS3ST5,HS6ST2,HS6ST3,IL18RAP,IL1B,IL1R1,IL1R2,IL1RAPL2,IL1RN,IL33,IL36G,JUN,LY96,MGST1,MYD88,NR1H3,SOD3,TLR4,TNF,TNFRSF1A,TNFRSF1B
Synaptic Long Term Depression		3.27	0.144	-0.392	CACNA1E,CACNA2D3,CACNG1,CACNG3,CACNG5,CRH,GAD1,GNAL,GNAT2,GRID1,GUCY1A2,GUCY2D,Gucy2g,ITPR1,LYN,NOS2,NOS3,NPR1,PLA2G3,PLA2G4A,PLB1,PLCB1,PLCE1,PPM1J,PRKCD,RASD1,RRAS,RYR1
Actin Cytoskeleton Signaling		3.19	0.135	3.162	ACTN2,ARPC1B,CD14,EZR,FGF2,FLNA,FN1,IQGAP1,ITGA2B,ITGA5,ITGA6,ITGA7,ITGAD,ITGAL,ITGAX,ITGB2,ITGB7,MSN,MYH10,MYH6,MYH9,MYL12B,MYL4,MYLK2,MYO1H,PIK3R5,RAC2,RASD1,RRAS,SHC1,TLN1,VAV1,WAS
Extrinsic Prothrombin Activation Pathway		3.16	0.375	0	F10,F13A1,F7,FGA,PROS1,THBD
GNRH Signaling		3.14	0.144	1.213	ADCY3,ADCY4,CACNA1E,CACNA2D3,CACNG1,CACNG3,CACNG5,CAMK4,EGR1,GNB4,GNB5,GNG4,GNG5,HBEGF,ITPR1,JUN,LHB,MAP2K3,MAP3K14,MAP3K6,MAP3K8,NFKB2,PLCB1,PRKAR2B,PRKCD,RASD1,RRAS
α-Adrenergic Signaling		3.11	0.17	-0.707	ADCY3,ADCY4,ADRA1A,CAMK4,GNAL,GNAT2,GNB4,GNB5,GNG4,GNG5,ITPR1,PRKAR2B,PRKCD,PYGL,RASD1,RRAS,SLC8A1,SLC8A2
Regulation of Actin-based Motility by Rho		3.05	0.164	3.157	ARPC1B,ITGA2B,ITGA5,ITGA6,ITGA7,ITGAD,ITGAL,ITGAX,ITGB2,ITGB7,MYL12B,MYL4,PIP5KL1,RAC2,RHOC,RHOD,RHOH,RHOJ,WAS
JAK/Stat Signaling		3.03	0.183	1.069	CCKBR,CDKN1A,CEBPB,IL6,JUN,NFKB2,PIK3R5,PTPN6,RASD1,RRAS,SHC1,SOCS1,SOCS3,STAT3,STAT5A
Adipogenesis pathway		3.01	0.156	NaN	AGPAT2,BMP7,CEBPA,CEBPB,CEBPD,EGR2,FGF2,FGFR4,FGFRL1,FOXC2,FZD1,FZD3,FZD4,RBP1,SAP30,SOX9,TNF,TNFRSF1A,TXNIP,WNT10B,ZNF423
Oncostatin M Signaling		3.01	0.233	3.128	CHI3L1,MMP13,MMP3,OSM,OSMR,RASD1,RRAS,SHC1,STAT3,STAT5A
Neuroprotective Role of THOP1 in Alzheimer's Disease		2.96	0.161	3.051	C1R,ENDOU,F7,GZMA,Gzmb,HLA-A,HTRA3,KLK6,KLK7,KLK8,MME,MMP9,PDYN,PNOC,PRKAR2B,SERPINA3,ST14,TMPRSS2,TMPRSS7
Coronavirus Pathogenesis Pathway		2.95	0.138	-0.192	CASP1,CASP8,CCL2,CCND1,CCR2,CDK2,DDX58,IL1B,IL6,IRF9,JUN,NFKB2,NFKBIA,NLRP3,OAS1,Oas1b,OAS2,OAS3,RIPK1,RIPK3,RPS27L,SERPINE1,STAT3,TLR7,TMPRSS2,TOMM70,TRIM25,ZC3HAV1
Caveolar-mediated Endocytosis Signaling		2.95	0.187	NaN	CAVIN1,CD48,FLNA,FLNC,HLA-A,ITGA2B,ITGA5,ITGA6,ITGA7,ITGAD,ITGAL,ITGAX,ITGB2,ITGB7
MIF Regulation of Innate Immunity		2.92	0.227	3.051	CD14,CD74,JUN,LY96,NFKB2,NFKBIA,NOS2,PLA2G3,PLA2G4A,TLR4
ERK/MAPK Signaling		2.92	0.136	1.789	EIF4EBP1,ELF4,ELK3,HSPB1,ITGA2B,ITGA5,ITGA6,ITGA7,ITGAD,ITGAL,ITGAX,ITGB2,ITGB7,MYC,PIK3R5,PLA2G3,PLA2G4A,PPM1J,PPP1R14B,PPP1R3A,PRKAR2B,PRKCD,RAC2,RASD1,RRAS,SHC1,STAT3,TLN1,VRK2
TWEAK Signaling		2.91	0.243	1	BIRC3,CASP8,MAP3K14,NFKB2,NFKBIA,RIPK1,TNFRSF12A,TNFSF12,TRAF1
G Beta Gamma Signaling		2.88	0.155	0	BTK,CACNA1E,CACNA2D3,CACNG1,CACNG3,CACNG5,GNAL,GNAT2,GNB4,GNB5,GNG4,GNG5,HBEGF,ITPR1,PDPK1,PRKAR2B,PRKCD,RASD1,RRAS,SHC1
P2Y Purigenic Receptor Signaling Pathway		2.88	0.155	3.042	ADCY3,ADCY4,GNB4,GNB5,GNG4,GNG5,ITGA2B,JUN,MYC,NFKB2,P2RY12,P2RY2,P2RY6,PIK3R5,PLCB1,PLCE1,PRKAR2B,PRKCD,RASD1,RRAS
Necroptosis Signaling Pathway		2.88	0.146	3	BIRC3,CASP1,CASP8,CFLAR,CYBB,EIF2AK2,FAS,IRF9,MLKL,NLRP3,PLA2G3,PLA2G4A,PYGL,RIPK1,RIPK3,TLR4,TNF,TNFRSF10A,TNFRSF1A,TNFRSF1B,TOMM70,TSPO,TYRO3
FcγRIIB Signaling in B Lymphocytes		2.86	0.176	1.89	BTK,CACNA1E,CACNA2D3,CACNG1,CACNG3,CACNG5,FCGR2B,ITPR1,LYN,PDPK1,PIK3R5,RASD1,RRAS,SHC1,SYK
Differential Regulation of Cytokine Production in Macrophages and T Helper Cells by IL-17A and IL-17F		2.85	0.333	3	CCL2,CCL4,CSF3,IL1B,IL6,TNF
Apelin Endothelial Signaling Pathway		2.85	0.151	1.604	ADCY3,ADCY4,CAMK4,CCL2,GNAL,GNAT2,GNB4,GNB5,GNG4,GNG5,ICAM1,JUN,KLF2,MEF2B,NFKB2,NOS3,PIK3R5,PLCB1,PRKCD,RASD1,RRAS
Role of IL-17F in Allergic Inflammatory Airway Diseases		2.84	0.222	3	CCL2,CCL4,CXCL10,CXCL6,IL11,IL17RC,IL1B,IL6,MMP13,NFKB2
Prolactin Signaling		2.81	0.174	1.508	CEBPB,JUN,KCNMA1,MYC,NMI,PDPK1,PIK3R5,PRKCD,RASD1,RRAS,SHC1,SOCS1,SOCS3,STAT3,STAT5A
Aryl Hydrocarbon Receptor Signaling		2.8	0.145	3	ALDH1A2,ALDH1A3,ALDH1L1,CCNA2,CCND1,CCND3,CDK2,CDKN1A,CYP1B1,FAS,GSTT2/GSTT2B,HSPB1,IL1B,IL6,JUN,MGST1,MYC,NFE2L2,NFKB2,RARB,RXRG,TGM2,TNF
PTEN Signaling		2.79	0.147	-1.387	CCND1,CDKN1A,FGFR4,FLT4,FOXO6,ITGA2B,ITGA5,ITGA6,ITGA7,ITGAD,ITGAL,ITGAX,ITGB2,ITGB7,NFKB2,NTRK3,PDPK1,PIK3R5,RAC2,RASD1,RRAS,SHC1
TNFR2 Signaling		2.72	0.25	1.89	BIRC3,JUN,MAP3K14,NFKB2,NFKBIA,TNF,TNFRSF1B,TRAF1
Bladder Cancer Signaling		2.65	0.155	3	CCND1,CDKN1A,FGF2,MMP11,MMP12,MMP13,MMP14,MMP17,MMP19,MMP27,MMP3,MMP8,MMP9,MYC,PGF,RASD1,RRAS,THBS1
Role of Tissue Factor in Cancer		2.65	0.155	NaN	CSF1,EGR1,F10,F7,FGA,FGR,HBEGF,IL1B,ITGA6,LCK,LYN,MMP13,PIK3R5,PLAUR,PLCB1,RASD1,RRAS,STAT5A
Integrin Signaling		2.64	0.131	3	ACTN2,ARPC1B,ASAP1,ITGA2B,ITGA5,ITGA6,ITGA7,ITGAD,ITGAL,ITGAX,ITGB2,ITGB7,MYL12B,MYLK2,PARVB,PIK3R5,RAC2,RASD1,RHOC,RHOD,RHOH,RHOJ,RRAS,SHC1,TLN1,TSPAN4,VASP,WAS
Apelin Liver Signaling Pathway		2.64	0.269	1.134	COL10A1,COL18A1,COL2A1,COL5A3,EDN1,FAS,TNF
Protein Kinase A Signaling		2.64	0.114	-2.414	ADCY3,ADCY4,AKAP12,AKAP5,AKAP6,CAMK4,DCC,DHH,FLNA,FLNC,GNB4,GNB5,GNG4,GNG5,ITPR1,KDELR3,LEF1,MYH10,MYL12B,MYL4,MYLK2,NFKB2,NFKBIA,NOS3,PDE10A,PDE1A,PDE1B,PDE1C,PDE7B,PDE8B,PLCB1,PLCE1,PPP1R14B,PPP1R3A,PRKAR2B,PRKCD,PTPN18,PTPN22,PTPN6,PTPRC,PTPRT,PYGL,RYR1,TNNI1,TNNI3,VASP
B Cell Receptor Signaling		2.61	0.134	2.985	APBB1IP,BCL2A1,BTK,CAMK4,CD22,EGR1,FCGR2A,FCGR2B,JUN,LYN,MAP2K3,MAP3K14,MAP3K6,MAP3K8,NFKB2,NFKBIA,PDPK1,PIK3R5,PTPN6,PTPRC,RAC2,RASD1,RRAS,SHC1,SYK,VAV1
Estrogen Receptor Signaling		2.6	0.114	2.887	ADCY3,ADCY4,CACNA1E,CACNA2D3,CACNG1,CACNG3,CACNG5,CCND1,CDKN1A,EIF4EBP1,FBXO32,FOXO6,GNAL,GNAT2,GNB4,GNB5,GNG4,GNG5,JUN,MMP11,MMP12,MMP13,MMP14,MMP17,MMP19,MMP27,MMP3,MMP8,MMP9,MYC,MYL12B,MYL4,NFKB2,NOS3,PGF,PIK3R5,PLCB1,PLCE1,PRKAR2B,PRKCD,RASD1,RRAS,SHC1,SHC3,SHE,SNAI1
Senescence Pathway		2.6	0.121	2.887	ACVR1C,ASXL3,ATF3,CACNA1E,CACNA2D3,CACNG1,CACNG3,CACNG5,CAMK4,CCND1,CCND3,CDK2,CDKN1A,CEBPB,EIF4EBP1,ELF4,ELK3,GADD45A,GADD45B,GADD45G,IL6,JUN,MAP2K3,MAPKAPK3,NFKB2,PDK4,PHF19,PIK3R5,PPM1J,RASD1,RRAS,SAA1,Saa3,SERPINE1,TLR2,ZFP36L1
Induction of Apoptosis by HIV1		2.57	0.185	2.828	BIRC3,CASP8,CXCR4,FAS,MAP3K14,NFKB2,NFKBIA,RIPK1,TNF,TNFRSF1A,TNFRSF1B,TRAF1
Role of IL-17A in Arthritis		2.55	0.193	NaN	CCL2,CCL20,CXCL3,CXCL6,IL17RC,MAP2K3,MMP13,NFKB2,NFKBIA,NOS2,PIK3R5
Inhibition of Angiogenesis by TSP1		2.54	0.235	1.342	CD36,GUCY1A2,HSPG2,JUN,MMP9,NOS3,SDC1,THBS1
Xenobiotic Metabolism Signaling		2.53	0.121	NaN	ABCC3,ALDH1A2,ALDH1A3,ALDH1L1,CAMK1G,CAMK4,CHST2,CHST4,CYP1B1,FTL,GSTT2/GSTT2B,HMOX1,HS3ST2,HS3ST3B1,HS3ST5,HS6ST2,HS6ST3,IL1B,IL6,MAP2K3,MAP3K14,MAP3K6,MAP3K8,MGST1,NFE2L2,NFKB2,NOS2,PIK3R5,PPM1J,PRKCD,RASD1,RRAS,SOD3,TNF,UGT1A6
IL-4 Signaling		2.51	0.163	NaN	HLA-A,HLA-DMB,HLA-DQA1,HLA-DQB1,HLA-DRB5,HMGA1,IL13RA1,IL2RG,IL4R,PIK3R5,PTPN6,RASD1,RRAS,SHC1,SOCS1
Renin-Angiotensin Signaling		2.49	0.15	1.941	ADCY3,ADCY4,CCL2,ITPR1,JUN,NFKB2,PIK3R5,PRKAR2B,PRKCD,PTGER2,PTPN6,RASD1,RRAS,SHC1,SHC3,SHE,STAT3,TNF
Myc Mediated Apoptosis Signaling		2.48	0.2	0.632	CASP8,CFLAR,FAS,MCL1,MYC,NFKB2,PRKAR2B,TNF,TNFRSF1A,TNFRSF1B
TR/RXR Activation		2.47	0.167	NaN	ATP2A1,BCL3,CAMK4,F10,FGA,HP,PIK3R5,RAB3B,RXRG,SLC16A3,SLC2A1,THRB,THRSP,UCP2
IL-9 Signaling		2.46	0.229	1.414	BCL3,IL2RG,NFKB2,PIK3R5,SOCS3,STAT3,STAT5A,TNF
B Cell Development		2.42	0.209	NaN	CD86,HLA-A,HLA-DMB,HLA-DQA1,HLA-DQB1,HLA-DRB5,IL7R,PTPRC,SPN
Semaphorin Neuronal Repulsive Signaling Pathway		2.4	0.139	-2	CD44,FES,GUCY1A2,ITGA2B,ITGA5,ITGA6,ITGA7,ITGAD,ITGAL,ITGAX,ITGB2,ITGB7,MAP2K3,MYL12B,MYL4,Pde4d,PIK3R5,PRKAR2B,RRAS,SEMA3A,SEMA3E
Germ Cell-Sertoli Cell Junction Signaling		2.39	0.135	NaN	A2M,ACTN2,IQGAP1,ITGA6,MAP2K3,MAP3K14,MAP3K6,MAP3K8,PDPK1,PIK3R5,RAC2,RASD1,RHOC,RHOD,RHOH,RHOJ,RRAS,TNF,TNFRSF1A,TUBA1C,TUBA4A,TUBA8,TUBB6
MIF-mediated Glucocorticoid Regulation		2.38	0.222	2.828	CD14,CD74,LY96,NFKB2,NFKBIA,PLA2G3,PLA2G4A,TLR4
Interferon Signaling		2.38	0.222	1.89	IFI35,IFITM2,IFITM3,IRF9,OAS1,PSMB8,SOCS1,TAP1
VDR/RXR Activation		2.33	0.167	0.378	CD14,CDKN1A,CEBPA,CEBPB,CXCL10,GADD45A,IGFBP3,KLK6,PRKCD,RXRG,SPP1,THBD,TNFSF11
NF-κB Activation by Viruses		2.33	0.167	2.828	CCR5,CD4,EIF2AK2,ITGA6,LCK,MAP3K14,NFKB2,NFKBIA,PIK3R5,PRKCD,RASD1,RIPK1,RRAS
IL-2 Signaling		2.31	0.18	2.746	IL2RB,IL2RG,JUN,LCK,PIK3R5,RASD1,RRAS,SHC1,SOCS1,STAT5A,SYK
Complement System		2.3	0.216	-0.447	C1R,C1S,C3AR1,C5AR1,CFH,ITGAX,ITGB2,SERPING1
Differential Regulation of Cytokine Production in Intestinal Epithelial Cells by IL-17A and IL-17F		2.25	0.261	2.714	CCL2,CCL4,CSF3,IL1B,LCN2,TNF
IL-12 Signaling and Production in Macrophages		2.25	0.14	NaN	APOD,CEBPB,IL23A,JUN,LYZ,MAP3K8,MYD88,NFKB2,NFKBIA,NOS2,PIK3R5,PON1,PRKCD,RBP4,S100A8,SPI1,TLR2,TLR4,TNF
Fc Epsilon RI Signaling		2.24	0.145	2.714	BTK,FCER1G,LAT,LCP2,LYN,MAP2K3,PDPK1,PIK3R5,PLA2G3,PLA2G4A,PRKCD,RAC2,RASD1,RRAS,SYK,TNF,VAV1
Dermatan Sulfate Biosynthesis (Late Stages)		2.22	0.196	-1	CHST14,CHST2,CHST4,DSEL,HS3ST2,HS3ST3B1,HS3ST5,HS6ST2,HS6ST3
Endocannabinoid Neuronal Synapse Pathway		2.21	0.136	-1.213	ADCY3,ADCY4,CACNA1E,CACNA2D3,CACNG1,CACNG3,CACNG5,CNR1,CNR2,GNAL,GNB4,GNB5,GNG4,GNG5,GRIN2A,GRIN2B,ITPR1,PLCB1,PLCE1,PRKAR2B
PAK Signaling		2.2	0.144	1.89	ARHGAP10,ITGA2B,ITGA5,ITGA6,ITGA7,ITGAD,ITGAL,ITGAX,ITGB2,ITGB7,MYL12B,MYL4,PIK3R5,RASD1,RRAS,SHC1,TNF
Ceramide Signaling		2.19	0.156	2.714	JUN,NFKB2,PIK3R5,PPM1J,RASD1,RRAS,S1PR2,S1PR3,S1PR4,SMPD3,SPHK1,TNF,TNFRSF1A,TNFRSF1B
Basal Cell Carcinoma Signaling		2.19	0.167	1.134	BMP1,BMP3,BMP7,FZD1,FZD3,FZD4,GLI1,HHIP,LEF1,WNT10B,WNT9A,WNT9B
eNOS Signaling		2.14	0.132	0.243	ADCY3,ADCY4,AQP4,AQP6,BDKRB1,BDKRB2,CAMK4,CASP8,CCNA2,CHRM4,CHRNA7,CHRNB3,FLT4,GUCY1A2,ITPR1,NOS3,PDPK1,PGF,PIK3R5,PRKAR2B,PRKCD
Glioma Invasiveness Signaling		2.14	0.164	2.714	CD44,MMP9,PIK3R5,PLAUR,RAC2,RASD1,RHOC,RHOD,RHOH,RHOJ,RRAS,TIMP1
ErbB2-ErbB3 Signaling		2.1	0.169	1.667	CCND1,JUN,MYC,Nrg1,PDPK1,PIK3R5,RASD1,RRAS,SHC1,STAT3,STAT5A
Dopamine-DARPP32 Feedback in cAMP Signaling		2.09	0.127	-2	ADCY3,ADCY4,ATP2A1,ATP2A2,CACNA1E,CACNA2D3,CACNG1,CACNG3,CACNG5,CAMK4,CAMKK2,GRIN2A,GRIN2B,GUCY1A2,ITPR1,KCNJ4,PLCB1,PLCE1,PPM1J,PPP1R14B,PPP1R3A,PRKAR2B,PRKCD
Antioxidant Action of Vitamin C		2.07	0.143	-2.714	CSF2RB,HMOX1,NFKB2,NFKBIA,NXN,PLA2G3,PLA2G4A,PLB1,PLCB1,PLCE1,PLD5,SLC2A1,SLC2A5,STAT5A,TNF,TXNRD3
Glutamate Receptor Signaling		2.05	0.167	-2	CAMK4,GNB4,GNB5,GNG4,GNG5,GRID1,GRIK3,GRIN2A,GRIN2B,HOMER1,SLC17A8
Type II Diabetes Mellitus Signaling		2.05	0.132	2.683	CACNA1E,CACNA2D3,CACNG1,CACNG3,CACNG5,CD36,CEBPB,ITPR1,MAP3K14,NFKB2,NFKBIA,PDPK1,PIK3R5,PRKCD,SMPD3,SOCS1,SOCS3,TNF,TNFRSF1A,TNFRSF1B
Wnt/β-catenin Signaling		2.03	0.127	0.894	ACVR1C,BTRC,CCND1,CD44,CDH5,DKKL1,FZD1,FZD3,FZD4,JUN,LEF1,MAP4K1,MYC,PPM1J,RARB,SOX14,SOX7,SOX9,TLE4,WNT10B,WNT9A,WNT9B
Endocannabinoid Developing Neuron Pathway		2.02	0.138	1.732	ADCY3,ADCY4,CCND1,CNR1,CNR2,GNAL,GNB4,GNB5,GNG4,GNG5,MAP2K3,PIK3R5,PRKAR2B,RAC2,RASD1,RRAS,STAT3
PI3K Signaling in B Lymphocytes		2.02	0.133	1.886	ATF3,BTK,CAMK4,FCGR2B,IL4R,ITPR1,JUN,LYN,NFKB2,NFKBIA,PDPK1,PLCB1,PLCE1,PTPRC,RASD1,RRAS,SYK,TLR4,VAV1
IL-17A Signaling in Airway Cells		2	0.164	2.646	CCL11,CCL20,CXCL3,CXCL6,IL17RC,IL19,IL6,NFKB2,NFKBIA,PIK3R5,STAT3
FAT10 Cancer Signaling Pathway		1.98	0.18	2.646	ACVR1C,CXCR4,IL6,NFKB2,NFKBIA,STAT3,TNF,TNFRSF1A,TNFRSF1B
Apelin Adipocyte Signaling Pathway		1.97	0.151	0	ADCY3,ADCY4,CYBB,GPX6,GPX8,GSTT2/GSTT2B,MGST1,NCF1,NCF2,NOX4,PRKAR2B,PTGES,RAC2
IL-15 Signaling		1.96	0.156	2.646	IL2RB,IL2RG,LCK,MYC,NFKB2,PIK3R5,RASD1,RRAS,SHC1,STAT3,STAT5A,SYK
Dermatan Sulfate Biosynthesis		1.96	0.169	-1.265	CHST14,CHST2,CHST4,CHSY3,DSEL,HS3ST2,HS3ST3B1,HS3ST5,HS6ST2,HS6ST3
Role of JAK2 in Hormone-like Cytokine Signaling		1.95	0.206	NaN	PTPN6,SH2B2,SHC1,SOCS1,SOCS3,STAT3,STAT5A
FXR/RXR Activation		1.92	0.135	NaN	APOD,FGA,FGFR4,HPX,IL1B,IL1RN,IL33,IL36G,ITIH4,NR1H3,PON1,RBP4,SAA1,SDC1,SERPINF2,TF,TNF
Gap Junction Signaling		1.92	0.121	NaN	ADCY3,ADCY4,GAD1,GJB2,GJC1,GJD2,GRIK3,GUCY1A2,GUCY2D,Gucy2g,HTR2A,ITPR1,NPR1,PIK3R5,PLCB1,PLCE1,PRKAR2B,PRKCD,RASD1,RRAS,TUBA1C,TUBA4A,TUBA8,TUBB6
FAK Signaling		1.89	0.137	NaN	ASAP1,ITGA2B,ITGA5,ITGA6,ITGA7,ITGAD,ITGAL,ITGAX,ITGB2,ITGB7,PDPK1,PIK3R5,RASD1,RRAS,TLN1,WAS
TNFR1 Signaling		1.87	0.173	2.646	BIRC3,CASP8,JUN,MAP3K14,NFKB2,NFKBIA,RIPK1,TNF,TNFRSF1A
GM-CSF Signaling		1.86	0.157	2.558	BCL2A1,CCND1,CSF2RB,LYN,PIK3R5,PIM1,RASD1,RRAS,RUNX1,SHC1,STAT3
G Protein Signaling Mediated by Tubby		1.84	0.182	NaN	GNAL,GNAT2,GNB4,GNB5,GNG4,GNG5,LCK,PLCB1
Growth Hormone Signaling		1.82	0.155	0.905	A2M,CEBPA,IGFBP3,PDPK1,PIK3R5,PRKCD,PTPN6,SOCS1,SOCS3,STAT3,STAT5A
PPARα/RXRα Activation		1.78	0.119	-1.147	ACVR1C,ADCY3,ADCY4,BCL3,CD36,IL18RAP,IL1B,IL1R1,IL1R2,IL1RAPL2,IL6,JUN,MAP2K3,MAP3K14,NFKB2,NFKBIA,NR2C2,PLCB1,PLCE1,PRKAR2B,RASD1,RRAS,SHC1
Netrin Signaling		1.78	0.153	-1.897	CACNA1E,CACNA2D3,CACNG1,CACNG3,CACNG5,DCC,ITPR1,PRKAR2B,RAC2,RYR1,UNC5D
Thrombopoietin Signaling		1.77	0.159	2.53	JUN,MYC,PIK3R5,PRKCD,RASD1,RRAS,SHC1,STAT3,STAT5A,THPO
Role of Cytokines in Mediating Communication between Immune Cells		1.77	0.167	NaN	CSF3,IL1B,IL1RN,IL21,IL23A,IL33,IL36G,IL6,TNF
Gαs Signaling		1.76	0.132	0.905	ADCY3,ADCY4,ADORA2B,CNR1,GNAL,GNAT2,GNB4,GNB5,GNG4,GNG5,HCAR2,MC4R,PRKAR2B,PTGER2,RGS2,RYR1
Heparan Sulfate Biosynthesis (Late Stages)		1.74	0.151	-1.508	CHST2,CHST4,EXT1,GLCE,HS3ST2,HS3ST3B1,HS3ST5,HS6ST2,HS6ST3,PLA1A,PPME1
Regulation of the Epithelial-Mesenchymal Transition Pathway		1.73	0.118	NaN	CLDN3,EGR1,FGF2,FGFR4,FGFRL1,FOXC2,FZD1,FZD3,FZD4,LEF1,LOX,MAP2K3,MMP9,NFKB2,NOTCH4,PIK3R5,RASD1,RRAS,SNAI1,STAT3,WNT10B,WNT9A,WNT9B
Lymphotoxin β Receptor Signaling		1.72	0.164	1.414	LTB,LTBR,MAP3K14,NFKB2,NFKBIA,PDPK1,PIK3R5,TNFSF14,TRAF1
nNOS Signaling in Skeletal Muscle Cells		1.62	0.167	NaN	CACNA1E,CACNA2D3,CACNG1,CACNG3,CACNG5,CAMK4,ITPR1,RYR1
Chondroitin Sulfate Biosynthesis (Late Stages)		1.62	0.167	-1.414	CHST2,CHST4,CHSY3,HS3ST2,HS3ST3B1,HS3ST5,HS6ST2,HS6ST3
Apelin Cardiac Fibroblast Signaling Pathway		1.61	0.217	-1.342	ANGPT2,IL6,NOS3,SERPINE1,SPHK1
GPCR-Mediated Nutrient Sensing in Enteroendocrine Cells		1.61	0.129	-0.775	ADCY3,ADCY4,CACNA1E,CACNA2D3,CACNG1,CACNG3,CACNG5,GNG4,GNG5,ITPR1,PLCB1,PLCE1,PRKAR2B,PRKCD,TRPM5
Epithelial Adherens Junction Signaling		1.6	0.12	NaN	ACTN2,ACVR1C,ARPC1B,IQGAP1,LEF1,MYH10,MYH6,MYH9,MYL4,MYO1H,NOTCH4,RASD1,RRAS,SNAI1,TUBA1C,TUBA4A,TUBA8,TUBB6,WAS
14-3-3-mediated Signaling		1.59	0.126	2.53	GFAP,JUN,PIK3R5,PLCB1,PLCE1,PRKCD,RASD1,RRAS,SNCA,TNF,TNFRSF1A,TUBA1C,TUBA4A,TUBA8,TUBB6,VIM
Angiopoietin Signaling		1.58	0.143	1.667	ANGPT2,ANGPT4,BIRC5,DOK2,NFKB2,NFKBIA,NOS3,PIK3R5,RASD1,RRAS,STAT5A
Xenobiotic Metabolism AHR Signaling Pathway		1.57	0.138	2.53	ALDH1A2,ALDH1A3,ALDH1L1,CYP1B1,GSTT2/GSTT2B,IL1B,IL6,MGST1,NFKB2,PON1,TNF,UGT1A6
Airway Inflammation in Asthma		1.55	0.188	NaN	CCL2,CCL20,IL23A,IL33,MMP9,OSM
Paxillin Signaling		1.54	0.13	1.342	ACTN2,ITGA2B,ITGA5,ITGA6,ITGA7,ITGAD,ITGAL,ITGAX,ITGB2,ITGB7,PIK3R5,RASD1,RRAS,TLN1
Tumoricidal Function of Hepatic Natural Killer Cells		1.54	0.208	NaN	CASP8,FAS,ICAM1,ITGAL,LYVE1
Vitamin-C Transport		1.54	0.208	2.53	GJB2,LRRC8A,NXN,SLC2A1,TXNRD3
Retinoate Biosynthesis II		1.52	0.5	NaN	RBP1,RBP7
Thyroid Cancer Signaling		1.51	0.139	2.53	BDNF,CCND1,CXCR4,JUN,LEF1,MYC,NTRK3,PIK3R5,RASD1,RRAS,SHC1
Factors Promoting Cardiogenesis in Vertebrates		1.5	0.119	1.414	ACVR1C,BMP1,BMP3,BMP7,CCND1,FZD1,FZD3,FZD4,LEF1,MYC,MYH6,NOX4,PLCB1,PLCE1,PRKCD,WNT10B,WNT9A,WNT9B
Retinoic acid Mediated Apoptosis Signaling		1.49	0.15	1.414	CASP8,CFLAR,PARP12,PARP3,PARP9,RARB,RXRG,TIPARP,TNFRSF10A
PCP pathway		1.49	0.15	1.414	FZD1,FZD3,FZD4,JUN,ROR2,VANGL1,WNT10B,WNT9A,WNT9B
Role of NANOG in Mammalian Embryonic Stem Cell Pluripotency		1.49	0.125	2.53	BMP1,BMP3,BMP7,FZD1,FZD3,FZD4,LIF,PIK3R5,RASD1,RRAS,SHC1,STAT3,WNT10B,WNT9A,WNT9B
Heparan Sulfate Biosynthesis		1.47	0.138	-1.508	CHST2,CHST4,EXT1,GLCE,HS3ST2,HS3ST3B1,HS3ST5,HS6ST2,HS6ST3,PLA1A,PPME1
Chemokine Signaling		1.47	0.138	1.265	CAMK1G,CAMK4,CCL11,CCL2,CCL4,CCR5,CXCR4,JUN,PLCB1,RASD1,RRAS
Glutathione Redox Reactions I		1.47	0.2	1	GPX6,GPX8,GSTT2/GSTT2B,MGST1,PTGES
HER-2 Signaling in Breast Cancer		1.46	0.112	2.502	BIRC5,CCND1,CDKN1A,Cox8b,ELF4,ELK3,FCER1G,FGR,HBEGF,ITGB2,ITGB7,JUN,LCK,LYN,MYC,NFKB2,NFKBIA,PIK3R5,PRKCD,RASD1,RRAS,STAT3
BEX2 Signaling Pathway		1.44	0.136	1.508	CCND1,CDKN1A,JUN,LEF1,LGALS1,NFKB2,NFKBIA,PGF,PPM1J,SPP1,STAT3
Ephrin B Signaling		1.4	0.139	0.816	CXCR4,EPHB1,GNAL,GNAT2,GNB4,GNB5,GNG4,GNG5,RAC2,VAV1
IL-17A Signaling in Gastric Cells		1.4	0.192	NaN	CCL20,CXCL10,IL17RC,JUN,TNF
Estrogen-mediated S-phase Entry		1.4	0.192	1.342	CCNA2,CCND1,CDK2,CDKN1A,MYC
Insulin Secretion Signaling Pathway		1.37	0.104	0.816	ADCY3,ADCY4,CACNA1E,CACNA2D3,CACNG1,CACNG3,CACNG5,EIF4EBP1,FGR,ITPR1,KCNA4,KCNB1,LCK,LYN,NALCN,PCSK1,PIK3R5,PLCB1,PLCE1,PRKAR2B,PRKCD,RYR1,SCNN1A,SEC61B,SLC2A1,SLC2A5,STAT3,STAT5A
CCR3 Signaling in Eosinophils		1.37	0.119	1.89	CAMK4,CCL11,GNAL,GNAT2,GNB4,GNB5,GNG4,GNG5,ITPR1,PIK3R5,PLA2G3,PLA2G4A,PLCB1,PRKCD,RASD1,RRAS
GDP-glucose Biosynthesis		1.37	0.273	NaN	HK2,HK3,PGM1
IGF-1 Signaling		1.35	0.125	0.333	IGFBP2,IGFBP3,IGFBP7,JUN,PDPK1,PIK3R5,PRKAR2B,RASD1,RRAS,SHC1,SOCS1,SOCS3,STAT3
Apoptosis Signaling		1.35	0.125	0.302	BCL2A1,BIRC3,CASP8,FAS,MAP3K14,MCL1,NFKB2,NFKBIA,RASD1,RRAS,TNF,TNFRSF1A,TNFRSF1B
ErbB Signaling		1.34	0.128	2.5	BTC,ERBB4,EREG,HBEGF,JUN,MAP2K3,PDPK1,PIK3R5,PRKCD,RASD1,RRAS,SHC1
Ovarian Cancer Signaling		1.34	0.114	1.89	CCND1,CD44,EDN1,FZD1,FZD3,FZD4,LEF1,LHB,MMP9,PGF,PIK3R5,PRKAR2B,RAD51,RASD1,RRAS,WNT10B,WNT9A,WNT9B
Androgen Signaling		1.34	0.112	-0.577	CACNA1E,CACNA2D3,CACNG1,CACNG3,CACNG5,CAMK4,CCND1,GNAL,GNAT2,GNB4,GNB5,GNG4,GNG5,ITPR1,JUN,NFKB2,PRKAR2B,PRKCD,SHC1
Reelin Signaling in Neurons		1.33	0.119	1.291	ARHGEF9,ARPC1B,CNR1,CNR2,FGR,GRIN2A,GRIN2B,ITGA5,LCK,LYN,MAP2K3,MAP4K1,PDK4,PIK3R5,RELN
Retinoate Biosynthesis I		1.32	0.167	2.496	AKR1B10,ALDH1A2,ALDH1A3,RBP1,RBP7,RDH16
Citrulline-Nitric Oxide Cycle		1.32	0.4	NaN	NOS2,NOS3
Purine Nucleotides Degradation II (Aerobic)		1.32	0.211	0	ADA,GDA,NT5C1A,PNP
Phagosome Maturation		1.32	0.113	NaN	ATP6V0D2,CTSC,CYBB,DYNLT1,HLA-A,HLA-DRB5,LPO,NCF1,NCF2,NOX4,RAB7B,RAC2,TAP1,TCTE3,TUBA1C,TUBA4A,TUBA8,TUBB6
LPS-stimulated MAPK Signaling		1.31	0.129	2.449	CD14,JUN,MAP2K3,MAP3K14,NFKB2,NFKBIA,PIK3R5,PRKCD,RASD1,RRAS,TLR4
TGF-β Signaling		1.29	0.125	1.667	ACVR1C,BMP7,INHBA,JUN,MAP2K3,MAP4K1,RASD1,RRAS,RUNX3,SERPINE1,TGIF1,ZNF423
Chondroitin Sulfate Biosynthesis		1.27	0.143	-1.414	CHST2,CHST4,CHSY3,HS3ST2,HS3ST3B1,HS3ST5,HS6ST2,HS6ST3
Neurotrophin/TRK Signaling		1.27	0.132	0.707	BDNF,JUN,MAP2K3,NTRK3,PDPK1,PIK3R5,RASD1,RRAS,SHC1,SPRY1
Macropinocytosis Signaling		1.27	0.132	2.449	CD14,CSF1,ITGA5,ITGB2,ITGB7,MRC1,PIK3R5,PRKCD,RASD1,RRAS
Hematopoiesis from Multipotent Stem Cells		1.27	0.25	NaN	CSF1,CSF3,THPO
Glucose and Glucose-1-phosphate Degradation		1.27	0.25	NaN	HK2,HK3,PGM1
Phospholipases		1.27	0.136	1.414	HMOX1,LIPG,PLA1A,PLA2G3,PLA2G4A,PLB1,PLCB1,PLCE1,PLD5
BMP signaling pathway		1.24	0.126	1	BMP1,BMP3,BMP7,CAMK4,FST,JUN,NFKB2,PRKAR2B,RASD1,RRAS,ZNF423
Regulation Of The Epithelial Mesenchymal Transition In Development Pathway		1.24	0.126	1.897	FZD1,FZD3,FZD4,GLI1,LEF1,LOX,NFKB2,SNAI1,WNT10B,WNT9A,WNT9B
RAR Activation		1.24	0.107	NaN	ADCY3,ADCY4,AKR1B10,ALDH1A2,ALDH1A3,CSF2RB,IGFBP3,JUN,NFKB2,PDPK1,PRKAR2B,PRKCD,RARB,RBP1,RBP4,RBP7,RDH16,RPL7A,RXRG,SMARCD2,STAT5A
CD27 Signaling in Lymphocytes		1.23	0.14	1.633	CASP8,JUN,MAP2K3,MAP3K14,MAP3K6,MAP3K8,NFKB2,NFKBIA
CD40 Signaling		1.23	0.134	2.449	ICAM1,JUN,MAP2K3,MAP3K14,NFKB2,NFKBIA,PIK3R5,STAT3,TRAF1
AMPK Signaling		1.23	0.103	-0.577	ADRA1A,CAMKK2,CCNA2,CCND1,CDKN1A,CHRM4,CHRNA7,CHRNB3,CPT2,EIF4EBP1,FOXO6,GNAL,GNAT2,GNB4,GNB5,GNG4,GNG5,MAP2K3,NOS3,ORAI1,PIK3R5,PPM1J,PRKAR2B,SLC2A1,SMARCD2
Eicosanoid Signaling		1.23	0.134	2.449	ALOX5,ALOX5AP,FPR2,LTB4R,PLA2G3,PLA2G4A,PLB1,PTGER2,PTGES
p53 Signaling		1.23	0.122	0.378	BIRC5,CCND1,CDK2,CDKN1A,FAS,GADD45A,GADD45B,GADD45G,JUN,PIK3R5,THBS1,TNFRSF10A
Apelin Muscle Signaling Pathway		1.2	0.146	NaN	GNAL,GNAT2,GNB4,GNB5,GNG4,GNG5,NOS3
Apelin Cardiomyocyte Signaling Pathway		1.2	0.121	0	ATP2A1,ATP2A2,ITPR1,MYL12B,MYL4,NOS3,PIK3R5,PLCB1,PLCE1,PRKCD,SLC8A1,SLC8A2
Guanosine Nucleotides Degradation III		1.18	0.231	NaN	GDA,NT5C1A,PNP
UDP-N-acetyl-D-galactosamine Biosynthesis II		1.18	0.231	NaN	GALE,HK2,HK3
IL-3 Signaling		1.17	0.127	2.449	CSF2RB,JUN,PIK3R5,PRKCD,PTPN6,RASD1,RRAS,SHC1,STAT3,STAT5A
Tryptophan Degradation to 2-amino-3-carboxymuconate Semialdehyde		1.17	0.333	NaN	IDO1,KMO
SPINK1 General Cancer Pathway		1.17	0.13	0.707	GZMA,IL6,IL6R,Mt1,Mt2,PIK3R5,RASD1,RRAS,STAT3
Gα12/13 Signaling		1.16	0.113	2.449	BTK,CDH13,CDH5,CDH8,CDH9,JUN,MEF2B,MYL12B,MYL4,NFKB2,NFKBIA,PIK3R5,RASD1,RRAS,VAV1
Neuropathic Pain Signaling In Dorsal Horn Neurons		1.15	0.119	-1.732	BDNF,CAMK1G,CAMK4,GRIN2A,GRIN2B,ITPR1,KCNQ3,PIK3R5,PLCB1,PLCE1,PRKAR2B,PRKCD
CDK5 Signaling		1.14	0.116	-1.508	ADCY3,ADCY4,BDNF,EGR1,FOSB,GNAL,ITGA6,PPM1J,PPP1R14B,PPP1R3A,PRKAR2B,RASD1,RRAS
Thio-molybdenum Cofactor Biosynthesis		1.13	1	NaN	MOCOS
Histamine Biosynthesis		1.13	1	NaN	HDC
UDP-N-acetyl-D-galactosamine Biosynthesis I		1.13	1	NaN	GALE
Xenobiotic Metabolism PXR Signaling Pathway		1.11	0.104	0.894	ABCC3,ALDH1A2,ALDH1A3,ALDH1L1,CDK2,CHST2,CHST4,GSTT2/GSTT2B,HS3ST2,HS3ST3B1,HS3ST5,HS6ST2,HS6ST3,MGST1,NOS2,PPP1R14B,PPP1R3A,PRKAR2B,PRKCD,UGT1A6
Sumoylation Pathway		1.1	0.117	-1	CEBPA,FAS,JUN,NFKB2,NFKBIA,RAC2,RHOC,RHOD,RHOH,RHOJ,SNCA,ZNF217
Virus Entry via Endocytic Pathways		1.07	0.115	NaN	AP1G2,FLNA,FLNC,HLA-A,ITGA5,ITGB2,ITGB7,PIK3R5,PRKCD,RAC2,RASD1,RRAS
Amyotrophic Lateral Sclerosis Signaling		1.07	0.113	-0.707	BIRC3,CACNA1E,CACNA2D3,CACNG1,CACNG3,CACNG5,CASP1,GRID1,GRIK3,GRIN2A,GRIN2B,PGF,PIK3R5
ERK5 Signaling		1.07	0.125	2.449	CTF1,FOSL1,LIF,MAP3K8,MEF2B,MYC,RASD1,RRAS,SH2D2A
Trehalose Degradation II (Trehalase)		1.05	0.286	NaN	HK2,HK3
Thioredoxin Pathway		1.05	0.286	NaN	NXN,TXNRD3
Adenine and Adenosine Salvage III		1.05	0.286	NaN	ADA,PNP
VEGF Family Ligand-Receptor Interactions		1.03	0.119	2.4	FLT4,NOS3,PGF,PIK3R5,PLA2G3,PLA2G4A,PRKCD,RASD1,RRAS,SHC1
PEDF Signaling		1.03	0.119	0.707	BDNF,CASP8,CFLAR,DOCK3,FAS,NFKB2,NFKBIA,PIK3R5,RASD1,RRAS
Superpathway of Citrulline Metabolism		1.02	0.2	NaN	ARG1,NOS2,NOS3
IL-22 Signaling		1.01	0.167	1	IL10RB,SOCS3,STAT3,STAT5A
Small Cell Lung Cancer Signaling		1	0.115	2.357	CCND1,CCND3,CDK2,CKS1B,MYC,NFKB2,NFKBIA,PIK3R5,RARB,RXRG,TRAF1
Telomerase Signaling		1	0.112	1.897	CDKN1A,ELF4,ELK3,IL2RB,IL2RG,MYC,PDPK1,PIK3R5,PPM1J,RASD1,RRAS,SHC1
Phototransduction Pathway		0.987	0.13	NaN	GNAT2,GNB5,GUCY1A2,GUCY2D,NPR1,OPN3,PRKAR2B
4-1BB Signaling in T Lymphocytes		0.983	0.147	2.335	JUN,MAP3K14,NFKB2,NFKBIA,TRAF1
tRNA Splicing		0.979	0.136	-2.449	PDE10A,PDE1A,PDE1B,PDE1C,PDE7B,PDE8B
Activation of IRF by Cytosolic Pattern Recognition Receptors		0.971	0.123	2.333	DDX58,IL6,IRF9,JUN,NFKB2,NFKBIA,RIPK1,TNF
Salvage Pathways of Pyrimidine Ribonucleotides		0.959	0.112	2.333	APOBEC1,APOBEC3B,CDK2,EIF2AK2,MAP2K3,MAP3K6,MAP3K8,PIM1,PRKCD,UPP1,UPRT
UVA-Induced MAPK Signaling		0.959	0.112	1	JUN,PARP12,PARP3,PARP9,PIK3R5,PLCB1,PLCE1,RASD1,RRAS,SMPD3,TIPARP
Xenobiotic Metabolism General Signaling Pathway		0.959	0.105	2.333	FTL,GSTT2/GSTT2B,HMOX1,MAP2K3,MAP3K14,MAP3K6,MAP3K8,MGST1,NFE2L2,NR1H3,PIK3R5,PRKCD,RASD1,RRAS,UGT1A6
Xenobiotic Metabolism CAR Signaling Pathway		0.959	0.101	1.147	ABCC3,ALDH1A2,ALDH1A3,ALDH1L1,CHST2,CHST4,GSTT2/GSTT2B,HS3ST2,HS3ST3B1,HS3ST5,HS6ST2,HS6ST3,MAP2K3,MGST1,NOS2,PPM1J,PRKCD,SOD3,UGT1A6
Adenosine Nucleotides Degradation II		0.955	0.188	NaN	ADA,NT5C1A,PNP
p70S6K Signaling		0.951	0.106	1.941	BTK,IL2RG,IL4R,LYN,PDPK1,PIK3R5,PLCB1,PLCE1,PPM1J,PRKCD,RASD1,RRAS,SHC1,SYK
Purine Ribonucleosides Degradation to Ribose-1-phosphate		0.943	0.25	NaN	ADA,PNP
Regulation of eIF4 and p70S6K Signaling		0.932	0.101	0.816	EIF3J,EIF4EBP1,ITGA2B,ITGA5,ITGA6,ITGA7,ITGAD,ITGAL,ITGAX,ITGB2,ITGB7,PDPK1,PIK3R5,PPM1J,RASD1,RPS27L,RRAS,SHC1
Cell Cycle Control of Chromosomal Replication		0.924	0.125	2.333	CDC6,CDK2,CDT1,MCM2,MCM3,MCM6,ORC1
Role of RIG1-like Receptors in Antiviral Innate Immunity		0.91	0.13	2.333	CASP8,DDX58,NFKB2,NFKBIA,RIPK1,TRIM25
Maturity Onset Diabetes of Young (MODY) Signaling		0.91	0.115	NaN	APOD,APOL6,CACNA1E,CACNA2D3,CACNG1,CACNG3,CACNG5,NFKB2,UCP2
Role of JAK1, JAK2 and TYK2 in Interferon Signaling		0.91	0.154	NaN	NFKB2,PTPN6,SOCS1,STAT3
ErbB4 Signaling		0.886	0.118	0.378	ERBB4,Nrg1,PDPK1,PIK3R5,PRKCD,RASD1,RRAS,SHC1
RANK Signaling in Osteoclasts		0.863	0.11	2.333	BIRC3,CAMK4,JUN,MAP3K14,MAP3K6,MAP3K8,NFKB2,NFKBIA,PIK3R5,TNFSF11
Salvage Pathways of Pyrimidine Deoxyribonucleotides		0.854	0.222	NaN	APOBEC3B,UPP1
Pancreatic Adenocarcinoma Signaling		0.845	0.103	2.333	BIRC5,CCND1,CDK2,CDKN1A,HBEGF,HMOX1,MMP9,NFKB2,PGF,PIK3R5,PLD5,RAD51,STAT3
Asparagine Degradation I		0.845	0.5	NaN	ASPG
Xanthine and Xanthosine Salvage		0.845	0.5	NaN	PNP
Putrescine Biosynthesis III		0.845	0.5	NaN	ODC1
Glutamate Dependent Acid Resistance		0.845	0.5	NaN	GAD1
Inhibition of ARE-Mediated mRNA Degradation Pathway		0.845	0.0994	1.069	LTB,PPM1J,PRKAR2B,PSMA8,PSMB8,PSMB9,TNF,TNFRSF1A,TNFRSF1B,TNFSF11,TNFSF12,TNFSF14,TNFSF8,ZFP36,ZFP36L1,ZFP36L2
Role of MAPK Signaling in the Pathogenesis of Influenza		0.836	0.111	NaN	CCL2,CXCL10,MAP2K3,PLA2G3,PLA2G4A,PLB1,RASD1,RRAS,TNF
Endometrial Cancer Signaling		0.81	0.117	1.342	CCND1,LEF1,MYC,PDPK1,PIK3R5,RASD1,RRAS
NGF Signaling		0.78	0.102	1.897	MAP3K14,MAP3K6,MAP3K8,NFKB2,PDPK1,PIK3R5,PRKCD,RASD1,RRAS,SHC1,SHC3,SMPD3
Glycine Betaine Degradation		0.777	0.2	NaN	BHMT2,SDSL
Tight Junction Signaling		0.767	0.0955	NaN	CEBPA,CLDN19,CLDN3,CLDN5,JUN,MYH10,MYH6,MYH9,MYL4,MYO1H,NFKB2,PPM1J,PRKAR2B,TNF,TNFRSF1A,TNFRSF1B,VASP
GPCR-Mediated Integration of Enteroendocrine Signaling Exemplified by an L Cell		0.762	0.11	-1.414	ADCY3,ADCY4,ADCYAP1,ITPR1,PLCB1,PLCE1,PRKAR2B,VIP
Semaphorin Signaling in Neurons		0.757	0.113	NaN	FES,RAC2,RHOC,RHOD,RHOH,RHOJ,SEMA3A
Phospholipase C Signaling		0.752	0.0844	2.324	ADCY3,ADCY4,AHNAK,ARHGEF9,BTK,CAMK4,CD3D,CD3E,CD3G,FCER1G,FCGR2A,FCGR2B,GNB4,GNB5,GNG4,GNG5,HMOX1,ITGA2B,ITGA5,ITGA6,ITGA7,ITGAD,ITGAL,ITGAX,ITGB2,ITGB7,ITK,ITPR1,LAT,LCK,LCP2,LYN,MEF2B,MYL12B,MYL4,NFKB2,PLA2G3,PLA2G4A,PLCB1,PLCE1,PLD5,PRKCD,RAC2,RASD1,RHOC,RHOD,RHOH,RHOJ,RRAS,SHC1,SYK,TGM2,Trbc1,Trbv16,ZAP70
HIPPO signaling		0.75	0.106	-1.633	BTRC,CD44,PPM1J,PPP1R14B,PPP1R3A,TEAD1,TEAD3,TEAD4,WWTR1
ATM Signaling		0.74	0.103	0	CDK2,CDKN1A,GADD45A,GADD45B,GADD45G,HERC2,JUN,NFKBIA,PPM1J,RAD51
Leptin Signaling in Obesity		0.74	0.108	NaN	ADCY3,ADCY4,PIK3R5,PLCB1,PLCE1,PRKAR2B,SOCS3,STAT3
The Visual Cycle		0.74	0.15	NaN	AKR1B10,RBP1,RBP7
Fatty Acid α-oxidation		0.74	0.15	NaN	ALDH1A2,ALDH1A3,ALOXE3
PDGF Signaling		0.728	0.105	2.324	EIF2AK2,JUN,MYC,PIK3R5,RASD1,RRAS,SHC1,SPHK1,STAT3
April Mediated Signaling		0.701	0.119	1.342	JUN,MAP3K14,NFKB2,NFKBIA,TRAF1
VEGF Signaling		0.701	0.101	1.667	ACTN2,FLT4,NOS3,PGF,PIK3R5,PTPN6,RASD1,RRAS,SH2D2A,SHC1
GDNF Family Ligand-Receptor Interactions		0.697	0.105	1.633	DOK2,DOK6,ITPR1,JUN,PIK3R5,RASD1,RRAS,SHC1
Putrescine Degradation III		0.697	0.143	NaN	ALDH1A2,ALDH1A3,SAT1
Guanine and Guanosine Salvage I		0.684	0.333	NaN	PNP
Tetrahydrobiopterin Biosynthesis I		0.684	0.333	NaN	GCH1
D-glucuronate Degradation I		0.684	0.333	NaN	DCXR
Methionine Salvage II (Mammalian)		0.684	0.333	NaN	BHMT2
Thyroid Hormone Biosynthesis		0.684	0.333	NaN	IYD
Adenine and Adenosine Salvage I		0.684	0.333	NaN	PNP
Tetrahydrobiopterin Biosynthesis II		0.684	0.333	NaN	GCH1
L-serine Degradation		0.684	0.333	NaN	SDSL
B Cell Activating Factor Signaling		0.674	0.116	2.324	JUN,MAP3K14,NFKB2,NFKBIA,TRAF1
Pyridoxal 5'-phosphate Salvage Pathway		0.664	0.106	2.309	CDK2,EIF2AK2,MAP2K3,MAP3K6,MAP3K8,PIM1,PRKCD
NAD biosynthesis II (from tryptophan)		0.654	0.167	NaN	IDO1,KMO
Glycogen Degradation II		0.654	0.167	NaN	PGM1,PYGL
Retinol Biosynthesis		0.646	0.114	NaN	AKR1B10,LIPG,PLB1,RBP1,RBP7
Circadian Rhythm Signaling		0.644	0.121	NaN	ADCYAP1,GRIN2A,GRIN2B,VIP
Remodeling of Epithelial Adherens Junctions		0.622	0.103	NaN	ACTN2,ARPC1B,IQGAP1,TUBA1C,TUBA4A,TUBA8,TUBB6
FLT3 Signaling in Hematopoietic Progenitor Cells		0.616	0.1	1.134	EIF4EBP1,PDPK1,PIK3R5,RASD1,RRAS,SHC1,STAT3,STAT5A
Ethanol Degradation IV		0.616	0.13	NaN	ACSS3,ALDH1A2,ALDH1A3
Mouse Embryonic Stem Cell Pluripotency		0.614	0.0962	2.309	FZD1,FZD3,FZD4,LEF1,LIF,MYC,PIK3R5,RASD1,RRAS,STAT3
Synaptic Long Term Potentiation		0.602	0.093	-1.265	CAMK4,GRIN2A,GRIN2B,ITPR1,PLCB1,PLCE1,PPP1R14B,PPP1R3A,PRKAR2B,PRKCD,RASD1,RRAS
PFKFB4 Signaling Pathway		0.595	0.109	1.342	FGF2,HK2,HK3,MAP2K3,PRKAR2B
Agrin Interactions at Neuromuscular Junction		0.582	0.1	0	ERBB4,JUN,MUSK,Nrg1,RAC2,RASD1,RRAS
Tryptophan Degradation III (Eukaryotic)		0.582	0.125	NaN	ACAT2,IDO1,KMO
Melanocyte Development and Pigmentation Signaling		0.58	0.0957	0.378	ADCY3,ADCY4,PIK3R5,PRKAR2B,PTPN6,RASD1,RRAS,SH2B2,SHC1
Non-Small Cell Lung Cancer Signaling		0.58	0.0957	0.447	CCND1,CCND3,ITPR1,PDPK1,PIK3R5,RARB,RASD1,RRAS,RXRG
Huntington's Disease Signaling		0.575	0.0854	-1.291	BDNF,CASP1,CASP4,CASP8,CASQ1,GNB4,GNB5,GNG4,GNG5,GRIN2B,ITPR1,JUN,PDPK1,PIK3R5,PLCB1,PRKCD,PSMA8,PSMB8,PSMB9,REST,SHC1,SHC3,SNCA,TGM2
Heme Degradation		0.575	0.25	NaN	HMOX1
Spermine and Spermidine Degradation I		0.575	0.25	NaN	SAT1
Arginine Degradation I (Arginase Pathway)		0.575	0.25	NaN	ARG1
Acetate Conversion to Acetyl-CoA		0.575	0.25	NaN	ACSS3
nNOS Signaling in Neurons		0.57	0.106	-1	CAMK4,GRIN2A,GRIN2B,PRKCD,RASD1
Ephrin A Signaling		0.57	0.106	NaN	EFNA5,EPHA2,NGEF,PIK3R5,VAV1
Glycogen Degradation III		0.554	0.143	NaN	PGM1,PYGL
Urate Biosynthesis/Inosine 5'-phosphate Degradation		0.554	0.143	NaN	NT5C1A,PNP
Tryptophan Degradation X (Mammalian, via Tryptamine)		0.548	0.12	NaN	AKR1B10,ALDH1A2,ALDH1A3
FGF Signaling		0.545	0.0952	1.414	FGF2,FGFR4,FGFRL1,ITPR1,MAP2K3,PIK3R5,PTPN6,STAT3
SPINK1 Pancreatic Cancer Pathway		0.545	0.1	-2.449	CELA1,KLK6,KLK7,KLK8,KLK9,MMP12
BAG2 Signaling Pathway		0.545	0.0952	0	ANXA2,CDKN1A,CHRNA7,MYC,NFKB2,PSMA8,PSMB8,PSMB9
D-myo-inositol (1,4,5)-Trisphosphate Biosynthesis		0.517	0.115	NaN	PIP5KL1,PLCB1,PLCE1
Choline Biosynthesis III		0.513	0.133	NaN	HMOX1,PLD5
NRF2-mediated Oxidative Stress Response		0.511	0.0844	2.236	AOX1,CYP2A6 (includes others),Cyp2j13,FKBP5,FOSL1,FTL,GSTT2/GSTT2B,HMOX1,HSPB8,JUN,MAFF,MAFK,MAP2K3,MGST1,NFE2L2,PIK3R5,PRKCD,RASD1,RRAS,SOD3
Docosahexaenoic Acid (DHA) Signaling		0.507	0.105	NaN	BCL2A1,IL1B,PDPK1,PIK3R5
mTOR Signaling		0.507	0.0849	2.236	DDIT4,EIF3J,EIF4EBP1,HMOX1,PDPK1,PGF,PIK3R5,PLD5,PPM1J,PRKCD,RAC2,RASD1,RHOC,RHOD,RHOH,RHOJ,RPS27L,RRAS
Notch Signaling		0.507	0.105	NaN	DLL4,HES5,MAML3,NOTCH4
Polyamine Regulation in Colon Cancer		0.506	0.0968	NaN	MYC,ODC1,PSMA8,PSMB8,PSMB9,SAT1
Melanoma Signaling		0.504	0.1	1	CCND1,CDKN1A,PIK3R5,RASD1,RRAS
Autophagy		0.498	0.0845	0.943	CAMK4,CAMKK2,FGF2,JUN,MYC,MYD88,NFKB2,PIK3R5,PPM1J,PRKAR2B,RAB7B,RIPK1,SLC1A5,TLR4,TNF,TNFRSF1A,TNFRSF1B,VAMP8
Prostate Cancer Signaling		0.496	0.0893	NaN	CCND1,CDK2,CDKN1A,LEF1,NFKB2,NFKBIA,PDPK1,PIK3R5,RASD1,RRAS
Role of MAPK Signaling in Promoting the Pathogenesis of Influenza		0.496	0.0893	2.236	ATP6V0D2,JUN,MAP2K3,NFKB2,NFKBIA,PLA2G3,PLA2G4A,PLB1,RASD1,RRAS
Arsenate Detoxification I (Glutaredoxin)		0.495	0.2	NaN	PNP
Tetrapyrrole Biosynthesis II		0.495	0.2	NaN	ALAS2
α-tocopherol Degradation		0.495	0.2	NaN	CYP4F2
Trans, trans-farnesyl Diphosphate Biosynthesis		0.495	0.2	NaN	FDPS
Galactose Degradation I (Leloir Pathway)		0.495	0.2	NaN	GALE
Glutamate Degradation III (via 4-aminobutyrate)		0.495	0.2	NaN	GAD1
UVC-Induced MAPK Signaling		0.484	0.098	1	JUN,PRKCD,RASD1,RRAS,SMPD3
Systemic Lupus Erythematosus In T Cell Signaling Pathway		0.48	0.0794	2.236	CAMK4,CASP1,CASP4,CASP8,CASQ1,CD28,CD3D,CD3E,CD3G,CD44,CD86,EZR,FAS,FCER1G,GADD45A,H2-M10.1 (includes others),HLA-A,HLA-DMB,HLA-DQA1,HLA-DQB1,HLA-DRB5,ICOS,IL21,IL23A,IL6,ITGAL,ITPR1,JUN,LAT,MAP2K3,MSN,NOS2,NOS3,ORAI1,PIK3R5,PPM1J,RAC2,RASD1,RHOC,RHOD,RHOH,RHOJ,RRAS,S1PR3,STAT3,SYK,Trbc1,Trbv16,VAV1
Sirtuin Signaling Pathway		0.479	0.0822	-0.853	AGTRAP,GADD45A,GADD45B,GADD45G,JUN,MYC,NFE2L2,NFKB2,NOS2,NOS3,NR1H3,RARB,SCNN1A,SLC2A1,SOD3,STAT3,TNF,TOMM70,TSPO,TUBA1C,TUBA4A,TUBA8,UCP2,ZIC2
Wnt/Ca+ pathway		0.47	0.0938	0.816	FZD1,FZD3,FZD4,NFKB2,PLCB1,PLCE1
Dopamine Receptor Signaling		0.461	0.0909	-1	ADCY3,ADCY4,GCH1,PPM1J,PPP1R14B,PPP1R3A,PRKAR2B
Fcγ Receptor-mediated Phagocytosis in Macrophages and Monocytes		4.28	0.202	2.236	ARPC1B,DGKB,EZR,FCGR1A,FCGR2A,FCGR3A/FCGR3B,FGR,HMOX1,LCP2,LYN,NCF1,PLD5,PRKCD,RAC2,SYK,TLN1,VASP,VAV1,WAS
Role of Wnt/GSK-3β Signaling in the Pathogenesis of Influenza		0.445	0.0897	0.816	FZD1,FZD3,FZD4,LEF1,WNT10B,WNT9A,WNT9B
Clathrin-mediated Endocytosis Signaling		0.444	0.0829	NaN	AP1G2,APOD,ARPC1B,DAB2,FGF2,ITGA5,ITGB2,ITGB7,LYZ,PGF,PIK3R5,PON1,RBP4,S100A8,TF,USP9X
Dermatan Sulfate Degradation (Metazoa)		0.44	0.118	NaN	Chil3/Chil4,FGFRL1
Histamine Degradation		0.44	0.118	NaN	ALDH1A2,ALDH1A3
Hereditary Breast Cancer Signaling		0.439	0.0845	NaN	CCND1,CCND3,CDKN1A,FANCB,GADD45A,GADD45B,GADD45G,PIK3R5,RAD51,RASD1,RRAS,SMARCD2
Sonic Hedgehog Signaling		0.437	0.103	NaN	GLI1,HHIP,PRKAR2B
Estrogen-Dependent Breast Cancer Signaling		0.431	0.0886	2.183	CCND1,JUN,NFKB2,PIK3R5,RASD1,RRAS,STAT5A
Urea Cycle		0.431	0.167	NaN	ARG1
Chondroitin and Dermatan Biosynthesis		0.431	0.167	NaN	CHSY3
Arginine Degradation VI (Arginase 2 Pathway)		0.431	0.167	NaN	ARG1
Transcriptional Regulatory Network in Embryonic Stem Cells		0.428	0.0926	NaN	GBX2,GJD2,REST,STAT3,ZIC3
Systemic Lupus Erythematosus In B Cell Signaling Pathway		12.4	0.209	2.121	BTK,CAMK4,CCND1,CCND3,CD22,CD72,CLCF1,FCGR2A,FCGR2B,FGR,FOXO6,IL11,IL1B,IL21,IL33,IL36G,IL6,IL6R,IRAK4,IRF5,IRF9,JUN,LCK,LIF,LILRB3,LILRB4,LTB,LYN,MAP3K14,MCL1,MYC,MYD88,NFKB2,OSM,PDPK1,PIK3R5,PRKCD,PTPN6,RAC2,RASD1,RASGRP1,RASGRP2,RRAS,SHC1,SHC3,SHE,STAT3,SYK,TLR7,TLR8,TNF,TNFSF11,TNFSF12,TNFSF14,TNFSF8,Tnfsf9,TRAF1,VAV1
Oxidative Ethanol Degradation III		0.411	0.0909	NaN	ACSS3,ALDH1A2,ALDH1A3,CYP2A6 (includes others),Cyp2j13
EGF Signaling		0.411	0.0909	1.342	ITPR1,JUN,PIK3R5,SHC1,STAT3
1D-myo-inositol Hexakisphosphate Biosynthesis II (Mammalian)		0.408	0.111	NaN	ITPKA,ITPKB
D-myo-inositol (1,3,4)-trisphosphate Biosynthesis		0.408	0.111	NaN	ITPKA,ITPKB
Pregnenolone Biosynthesis		0.408	0.111	NaN	CYP26B1,CYP7B1
Superpathway of Geranylgeranyldiphosphate Biosynthesis I (via Mevalonate)		0.408	0.111	NaN	ACAT2,FDPS
Cell Cycle: G1/S Checkpoint Regulation		0.406	0.0882	-1.342	BTRC,CCND1,CCND3,CDK2,CDKN1A,MYC
Serotonin Receptor Signaling		0.401	0.093	NaN	ADCY3,ADCY4,GCH1,HTR2A
Chronic Myeloid Leukemia Signaling		0.399	0.0841	NaN	CCND1,CCND3,CDKN1A,MYC,NFKB2,PIK3R5,RASD1,RRAS,STAT5A
IL-6 Signaling		7.91	0.234	2.121	A2M,CD14,CEBPB,HSPB1,IL18RAP,IL1B,IL1R1,IL1R2,IL1RAPL2,IL1RN,IL33,IL36G,IL6,IL6R,JUN,MAP2K3,MAP3K14,MCL1,NFKB2,NFKBIA,PIK3R5,RASD1,RRAS,SHC1,SOCS1,SOCS3,STAT3,TNF,TNFRSF1A,TNFRSF1B
Granzyme A Signaling		0.38	0.105	NaN	GZMA,HMGB2
Ceramide Degradation		0.38	0.143	NaN	ACER2
Acetone Degradation I (to Methylglyoxal)		0.369	0.0938	NaN	CYP1B1,CYP2A6 (includes others),PTGR1
Ethanol Degradation II		0.369	0.0938	NaN	ACSS3,ALDH1A2,ALDH1A3
Cyclins and Cell Cycle Regulation		0.364	0.0833	0.816	BTRC,CCNA2,CCND1,CCND3,CDK2,CDKN1A,PPM1J
Glioma Signaling		0.356	0.0806	0.816	CAMK1G,CAMK4,CCND1,CCND3,CDKN1A,PIK3R5,PRKCD,RASD1,RRAS,SHC1
RhoA Signaling		0.356	0.0806	0.632	ARHGAP9,ARPC1B,CDC42EP4,EZR,MSN,MYL12B,MYL4,MYLK2,NGEF,PIP5KL1
Methylglyoxal Degradation III		0.354	0.1	NaN	AKR1B10,PTGR1
Histidine Degradation VI		0.354	0.1	NaN	CYP26B1,CYP7B1
NAD Signaling Pathway		0.35	0.0795	1.732	BST1,CD38,CEBPB,FGF2,NFKB2,PARP12,PARP3,PARP9,PIK3R5,RYR1,TIPARP,TPCN2
Melatonin Signaling		0.35	0.0833	0	CAMK4,MAP2K3,PLCB1,PLCE1,PRKAR2B,PRKCD
Glutathione-mediated Detoxification		0.349	0.0909	NaN	GSTT2/GSTT2B,MGST1,PTGES
Inositol Pyrophosphates Biosynthesis		0.336	0.125	NaN	IP6K3
Superoxide Radicals Degradation		0.336	0.125	NaN	SOD3
Sphingomyelin Metabolism		0.336	0.125	NaN	SMPD3
Triacylglycerol Biosynthesis		0.333	0.0851	NaN	AGPAT2,ASPG,LPIN3,PLPP4
Insulin Receptor Signaling		0.33	0.0786	1.667	EIF4EBP1,PDPK1,PIK3R5,PPP1R14B,PPP1R3A,PRKAR2B,RASD1,RRAS,SCNN1A,SHC1,SOCS3
Sphingosine and Sphingosine-1-phosphate Metabolism		0.3	0.111	NaN	ACER2
Citrulline Biosynthesis		0.3	0.111	NaN	ARG1
Heme Biosynthesis II		0.3	0.111	NaN	ALAS2
Cell Cycle: G2/M DNA Damage Checkpoint Regulation		0.289	0.08	1	BTRC,CDKN1A,CKS1B,GADD45A
Altered T Cell and B Cell Signaling in Rheumatoid Arthritis		0.286	0.0745	NaN	CD28,CD3D,CD3E,CD3G,CD86,CSF1,FAS,FCER1G,HLA-A,HLA-DMB,HLA-DQA1,HLA-DQB1,HLA-DRB5,IL1B,IL1RN,IL21,IL23A,IL33,IL36G,IL6,LTB,MAP3K14,NFKB2,SPP1,TLR1,Tlr13,TLR2,TLR4,TLR6,TLR7,TLR8,TNF,TNFSF11,Trbc1,Trbv16
Role of Lipids/Lipid Rafts in the Pathogenesis of Influenza		0.286	0.087	NaN	FDPS,RSAD2
Ubiquinol-10 Biosynthesis (Eukaryotic)		0.286	0.087	NaN	CYP26B1,CYP7B1
Superpathway of D-myo-inositol (1,4,5)-trisphosphate Metabolism		0.286	0.087	NaN	ITPKA,ITPKB
Cell Cycle Regulation by BTG Family Proteins		0.28	0.0811	NaN	CCND1,CDK2,PPM1J
Triacylglycerol Degradation		0.276	0.0784	NaN	LIPG,PLA1A,PLB1,PPME1
PXR/RXR Activation		0.272	0.0769	NaN	ABCC3,CYP2A6 (includes others),IL6,PRKAR2B,TNF
Prostanoid Biosynthesis		0.269	0.1	NaN	PTGES
Ketolysis		0.269	0.1	NaN	ACAT2
UVB-Induced MAPK Signaling		0.263	0.0769	2.111	EIF4EBP1,JUN,PIK3R5,PRKCD
Role of PI3K/AKT Signaling in the Pathogenesis of Influenza		0.261	0.0758	1	CCR5,NFKB2,NFKBIA,PIK3R5,PLAC8
Nicotine Degradation II		0.261	0.0758	1.342	AOX1,CYP1B1,CYP2A6 (includes others),INMT,UGT1A6
Bupropion Degradation		0.249	0.08	NaN	CYP1B1,CYP2A6 (includes others)
Ketogenesis		0.243	0.0909	NaN	ACAT2
Oleate Biosynthesis II (Animals)		0.199	0.0769	NaN	PTPRT
NAD Phosphorylation and Dephosphorylation		0.199	0.0769	NaN	Acp5
Mitochondrial Dysfunction		0	0.0294	NaN	CASP8,Cox8b,LRRK2,SNCA,UCP2
Role of BRCA1 in DNA Damage Response		0	0.0625	1	CDKN1A,FANCB,GADD45A,RAD51,SMARCD2
CCR5 Signaling in Macrophages		0	0.0524	1.342	CACNA1E,CACNA2D3,CACNG1,CACNG3,CACNG5,CAMK4,CCL4,CCR5,CD3D,CD3E,CD3G,CD4,FAS,FCER1G,GNAL,GNAT2,GNB4,GNB5,GNG4,GNG5,ITPR1,JUN,PRKCD,Trbc1,Trbv16
Calcium-induced T Lymphocyte Apoptosis		0	0.0479	1.698	ATP2A1,ATP2A2,CAMK4,CD3D,CD3E,CD3G,CD4,FCER1G,HLA-A,HLA-DMB,HLA-DQA1,HLA-DQB1,HLA-DRB5,ITPR1,LCK,NR4A1,ORAI1,PRKCD,Trbc1,Trbv16,ZAP70
Cytotoxic T Lymphocyte-mediated Apoptosis of Target Cells		0	0.0223	2.111	CASP8,CD3D,CD3E,CD3G,FAS,FCER1G,HLA-A,Trbc1,Trbv16
CTLA4 Signaling in Cytotoxic T Lymphocytes		0	0.0461	NaN	AP1G2,CD28,CD3D,CD3E,CD3G,CD86,CD8A,CD8B,FCER1G,HLA-A,LAT,LCK,LCP2,PIK3R5,PPM1J,PTPN22,PTPN6,SYK,Trbc1,Trbv16,ZAP70
T Helper Cell Differentiation		0	0.0601	NaN	CD28,CD3D,CD3E,CD3G,CD86,FCER1G,GATA3,HLA-A,HLA-DMB,HLA-DQA1,HLA-DQB1,HLA-DRB5,ICOS,IL10RB,IL21,IL21R,IL2RG,IL4R,IL6,IL6R,STAT3,TBX21,TNF,TNFRSF1A,TNFRSF1B,Trbc1,Trbv16
CD28 Signaling in T Helper Cells		0	0.0646	2.111	ARPC1B,CAMK4,CD28,CD3D,CD3E,CD3G,CD4,CD86,FCER1G,HLA-A,HLA-DMB,HLA-DQA1,HLA-DQB1,HLA-DRB5,ITK,ITPR1,JUN,LAT,LCK,LCP2,NFKB2,NFKBIA,PDPK1,PIK3R5,PTPN6,PTPRC,SYK,Trbc1,Trbv16,VAV1,WAS,ZAP70
Production of Nitric Oxide and Reactive Oxygen Species in Macrophages		5.79	0.178	2.111	APOD,CYBA,CYBB,JUN,LYZ,MAP3K14,MAP3K6,MAP3K8,NCF1,NCF2,NCF4,NFKB2,NFKBIA,NOS2,PIK3R5,PON1,PPM1J,PPP1R14B,PPP1R3A,PRKCD,PTPN6,RAC2,RBP4,RHOC,RHOD,RHOH,RHOJ,S100A8,SPI1,TLR2,TLR4,TNF,TNFRSF1A,TNFRSF1B
Mechanisms of Viral Exit from Host Cells		0	0.0244	NaN	PRKCD
CNTF Signaling		0	0.0702	NaN	PIK3R5,RASD1,RRAS,STAT3
Cardiomyocyte Differentiation via BMP Receptors		0	0.0435	NaN	BMP7
iCOS-iCOSL Signaling in T Helper Cells		0	0.0639	2.111	CAMK4,CD28,CD3D,CD3E,CD3G,CD4,CD86,FCER1G,HLA-A,HLA-DMB,HLA-DQA1,HLA-DQB1,HLA-DRB5,ICOS,IL2RB,IL2RG,ITK,ITPR1,LAT,LCK,LCP2,NFKB2,NFKBIA,PDPK1,PIK3R5,PTPRC,SHC1,Trbc1,Trbv16,VAV1,ZAP70
Lipid Antigen Presentation by CD1		0	0.0178	NaN	AP1G2,CD3D,CD3E,CD3G,FCER1G,Trbc1,Trbv16
Mitotic Roles of Polo-Like Kinase		0	0.0152	NaN	PPM1J
Role of CHK Proteins in Cell Cycle Checkpoint Control		0	0.0526	NaN	CDK2,CDKN1A,PPM1J
DNA Methylation and Transcriptional Repression Signaling		0	0.0286	NaN	SAP30
Role of Oct4 in Mammalian Embryonic Stem Cell Pluripotency		0	0.0435	NaN	REST,SPP1
Aldosterone Signaling in Epithelial Cells		0	0.0732	0.707	HSPB1,HSPB6,HSPB8,ITPR1,KCNMA1,PDPK1,PIK3R5,PIP5KL1,PLCB1,PLCE1,PRKCD,SCNN1A
Renal Cell Carcinoma Signaling		0	0.0625	NaN	JUN,PIK3R5,RASD1,RRAS,SLC2A1
Type I Diabetes Mellitus Signaling		0	0.0616	2.111	CASP8,CD28,CD3D,CD3E,CD3G,CD86,FAS,FCER1G,GAD1,HLA-A,HLA-DMB,HLA-DQA1,HLA-DQB1,HLA-DRB5,IL1B,IL1R1,MAP2K3,MAP3K14,MYD88,NFKB2,NFKBIA,NOS2,RIPK1,SOCS1,SOCS3,TNF,TNFRSF1A,TNFRSF1B,Trbc1,Trbv16
Allograft Rejection Signaling		0	0.0347	NaN	CD28,CD3D,CD3E,CD3G,CD86,FAS,FCER1G,H2-M10.1 (includes others),HLA-A,HLA-DMB,HLA-DQA1,HLA-DQB1,HLA-DRB5,TNF,Trbc1,Trbv16
Autoimmune Thyroid Disease Signaling		0	0.0325	NaN	CD28,CD3D,CD3E,CD3G,CD86,FAS,FCER1G,HLA-A,HLA-DMB,HLA-DQA1,HLA-DQB1,HLA-DRB5,Trbc1,Trbv16
Graft-versus-Host Disease Signaling		0	0.0472	NaN	CD28,CD3D,CD3E,CD3G,CD86,FAS,FCER1G,HLA-A,HLA-DMB,HLA-DQA1,HLA-DQB1,HLA-DRB5,IL1B,IL1RN,IL33,IL36G,IL6,TNF,Trbc1,Trbv16
Communication between Innate and Adaptive Immune Cells		0	0.0634	NaN	CCL3L3,CCL4,Ccl9,CD28,CD3D,CD3E,CD3G,CD4,CD86,CD8A,CD8B,CXCL10,FCER1G,HLA-A,HLA-DRB5,IL1B,IL1RN,IL33,IL36G,IL6,TLR1,Tlr13,TLR2,TLR4,TLR6,TLR7,TLR8,TNF,Trbc1,Trbv16
Systemic Lupus Erythematosus Signaling		0	0.0568	NaN	BDKRB2,CAMK4,CD22,CD28,CD3D,CD3E,CD3G,CD72,CD86,FCER1G,FCGR1A,FCGR2A,FCGR2B,FCGR3A/FCGR3B,HLA-A,IL1B,IL1RN,IL33,IL36G,IL6,IL6R,JUN,LAT,LCK,LYN,PIK3R5,PTPN6,PTPRC,RASD1,RRAS,TLR7,TNF,Trbc1,Trbv16
Cdc42 Signaling		0	0.0524	2.065	ARPC1B,CD3D,CD3E,CD3G,FCER1G,H2-M10.1 (includes others),HLA-A,HLA-DMB,HLA-DQA1,HLA-DQB1,HLA-DRB5,IQGAP1,ITGA2B,ITGA5,ITGA6,ITGA7,ITGAD,ITGAL,ITGAX,ITGB2,ITGB7,ITK,JUN,MYL12B,MYL4,Trbc1,Trbv16,VAV1,WAS
EIF2 Signaling		0	0.067	0.302	ATF3,CCND1,EIF2AK2,EIF3J,MYC,NOX4,PDPK1,PIK3R5,PTBP1,RASD1,RPL7A,RPS27L,RRAS,SHC1,TRIB3
Granzyme B Signaling		0	0.0625	NaN	CASP8
Regulation of IL-2 Expression in Activated and Anergic T Lymphocytes		0	0.0369	2	CAMK4,CD28,CD3D,CD3E,CD3G,FCER1G,JUN,LAT,LCK,NFKB2,NFKBIA,RASD1,RRAS,Trbc1,Trbv16,VAV1,ZAP70
Nur77 Signaling in T Lymphocytes		0	0.0347	1.667	CAMK4,CD28,CD3D,CD3E,CD3G,CD86,FCER1G,H2-M10.1 (includes others),HLA-A,HLA-DMB,HLA-DQA1,HLA-DQB1,HLA-DRB5,NR4A1,PRKCD,Trbc1,Trbv16
HMGB1 Signaling		7.23	0.204	2	CCL2,CLCF1,ICAM1,IL11,IL1B,IL1R1,IL21,IL33,IL36G,IL6,JUN,LIF,LTB,MAP2K3,NFKB2,OSM,PIK3R5,RAC2,RASD1,RHOC,RHOD,RHOH,RHOJ,RRAS,SERPINE1,TLR4,TNF,TNFRSF1A,TNFRSF1B,TNFSF11,TNFSF12,TNFSF14,TNFSF8,Tnfsf9
Antiproliferative Role of TOB in T Cell Signaling		0	0.0223	-2.449	CCNA2,CD28,CD3D,CD3E,CD3G,CDK2,FCER1G,Trbc1,Trbv16
OX40 Signaling Pathway		0	0.035	2	CD3D,CD3E,CD3G,CD4,FCER1G,H2-M10.1 (includes others),HLA-A,HLA-DMB,HLA-DQA1,HLA-DQB1,HLA-DRB5,JUN,NFKB2,NFKBIA,Trbc1,Trbv16
DNA Double-Strand Break Repair by Homologous Recombination		0	0.0714	NaN	RAD51
Telomere Extension by Telomerase		0	0.0667	NaN	PINX1
Hematopoiesis from Pluripotent Stem Cells		0	0.0335	NaN	CD3D,CD3E,CD3G,CD4,CD8A,CD8B,CSF1,CSF3,FCER1G,IL11,IL6,LIF,Trbc1,Trbv16
Thyroid Hormone Metabolism II (via Conjugation and/or Degradation)		0	0.0256	NaN	UGT1A6
Nicotine Degradation III		0	0.069	1	AOX1,CYP1B1,CYP2A6 (includes others),UGT1A6
Dopamine Degradation		0	0.0667	NaN	ALDH1A2,ALDH1A3
Chondroitin Sulfate Degradation (Metazoa)		0	0.0625	NaN	Chil3/Chil4
Glutaryl-CoA Degradation		0	0.0588	NaN	ACAT2
Isoleucine Degradation I		0	0.0588	NaN	ACAT2
CDP-diacylglycerol Biosynthesis I		0	0.0455	NaN	AGPAT2
D-myo-inositol-5-phosphate Metabolism		0	0.057	1	DUSP14,PLCB1,PLCE1,PPM1J,PPP1R14B,PPP1R3A,PPTC7,PTPN22,PTPN6,PTPRC,SOCS3
Melatonin Degradation I		0	0.0492	NaN	CYP1B1,CYP2A6 (includes others),UGT1A6
NAD Salvage Pathway II		0	0.0741	NaN	Acp5,NT5C1A
Estrogen Biosynthesis		0	0.0455	NaN	CYP1B1,CYP2A6 (includes others)
Leukotriene Biosynthesis		0	0.0714	NaN	ALOX5
Phosphatidylglycerol Biosynthesis II (Non-plastidic)		0	0.0417	NaN	AGPAT2
D-myo-inositol (1,4,5,6)-Tetrakisphosphate Biosynthesis		0	0.0508	1.134	DUSP14,PPM1J,PPP1R14B,PPP1R3A,PPTC7,PTPN22,PTPN6,PTPRC,SOCS3
Superpathway of Inositol Phosphate Compounds		0	0.0687	1.604	DUSP14,IP6K3,ITPKA,ITPKB,PIK3R5,PIP5KL1,PLCB1,PLCE1,PPM1J,PPP1R14B,PPP1R3A,PPTC7,PTPN22,PTPN6,PTPRC,SOCS3
Mevalonate Pathway I		0	0.0714	NaN	ACAT2
Mitochondrial L-carnitine Shuttle Pathway		0	0.0556	NaN	CPT2
Serotonin Degradation		0	0.0441	NaN	ALDH1A2,ALDH1A3,UGT1A6
D-myo-inositol (3,4,5,6)-tetrakisphosphate Biosynthesis		0	0.0508	1.134	DUSP14,PPM1J,PPP1R14B,PPP1R3A,PPTC7,PTPN22,PTPN6,PTPRC,SOCS3
3-phosphoinositide Degradation		0	0.0476	1.134	DUSP14,PPM1J,PPP1R14B,PPP1R3A,PPTC7,PTPN22,PTPN6,PTPRC,SOCS3
3-phosphoinositide Biosynthesis		0	0.0542	1.667	DUSP14,PIK3R5,PIP5KL1,PPM1J,PPP1R14B,PPP1R3A,PPTC7,PTPN22,PTPN6,PTPRC,SOCS3
Colanic Acid Building Blocks Biosynthesis		0	0.0714	NaN	GALE
Superpathway of Melatonin Degradation		0	0.0455	NaN	CYP1B1,CYP2A6 (includes others),UGT1A6
Stearate Biosynthesis I (Animals)		0	0.0377	NaN	ASPG,PTGR1
Noradrenaline and Adrenaline Degradation		0	0.0571	NaN	ALDH1A2,ALDH1A3
Methionine Degradation I (to Homocysteine)		0	0.0455	NaN	PRMT8
Superpathway of Methionine Degradation		0	0.0541	NaN	BHMT2,PRMT8
Superpathway of Cholesterol Biosynthesis		0	0.069	NaN	ACAT2,FDPS
DNA damage-induced 14-3-3σ Signaling		0	0.0526	NaN	CDK2
Cysteine Biosynthesis III (mammalia)		0	0.0417	NaN	PRMT8
Role of p14/p19ARF in Tumor Suppression		0	0.069	NaN	NPM3,PIK3R5
Oxidative Phosphorylation		0	0.00917	NaN	Cox8b
Unfolded protein response		0	0.0444	2	CEBPA,CEBPB,CEBPD,NFE2L2
Parkinson's Signaling		0	0.0625	NaN	SNCA
SAPK/JNK Signaling		0	0.0437	2	CD3D,CD3E,CD3G,FCER1G,GADD45A,GNB4,GNB5,GNG4,GNG5,JUN,LCK,MAP4K1,PIK3R5,RAC2,RASD1,RIPK1,RRAS,SH2D2A,SHC1,Trbc1,Trbv16
Protein Ubiquitination Pathway		0	0.0436	NaN	BIRC3,BTRC,HLA-A,HSPB1,HSPB6,HSPB8,PSMB8,PSMB9,TAP1,TAP2,UBE2C,USP9X
Amyloid Processing		0	0.0196	NaN	PRKAR2B
Hypoxia Signaling in the Cardiovascular System		0	0.0676	NaN	EDN1,JUN,NFKBIA,NOS3,UBE2C
Osteoarthritis Pathway		14.6	0.239	2	ADAMTS5,ANXA2,CASP1,CASP4,CASP8,CASQ1,CEBPB,COL10A1,COL2A1,CXCR2,DCN,DDIT4,FGF2,FN1,FZD1,FZD3,FZD4,GLI1,H19,IL18RAP,IL1B,IL1R1,IL1R2,IL1RAPL2,ITGA2B,ITGA5,ITGA6,ITGA7,ITGAD,ITGAL,ITGAX,ITGB2,ITGB7,LEF1,MMP12,MMP13,MMP3,MMP9,NFKB2,NOS2,PGF,PTHLH,RBP4,S100A8,S100A9,S1PR2,S1PR3,SDC4,SOX9,SPHK1,SPP1,TLR2,TLR4,TNF,TNFRSF1A,TNFRSF1B
Cancer Drug Resistance By Drug Efflux		0	0.0517	NaN	FOXO6,RASD1,RRAS
Th17 Activation Pathway		0	0.0498	2	BATF,CCL20,CD3D,CD3E,CD3G,FCER1G,IL1B,IL1R1,IL21,IL21R,IL23A,IL6,IL6R,IRAK3,IRAK4,MYD88,NFKB2,PTGER2,RUNX1,SOCS3,STAT3,Trbc1,Trbv16
NER (Nucleotide Excision Repair, Enhanced Pathway)		0	0.00971	NaN	CHAF1B
Apelin Pancreas Signaling Pathway		0	0.0652	NaN	NFKB2,PIK3R5,PRKAR2B
FAT10 Signaling Pathway		0	0.0714	NaN	PSMA8,PSMB8,PSMB9,TNF
T Cell Exhaustion Signaling Pathway		0	0.0533	1.213	ACVR1C,BATF,CD274,CD28,CD3D,CD3E,CD3G,CD86,FCER1G,HLA-A,HLA-DMB,HLA-DQA1,HLA-DQB1,HLA-DRB5,IL10RB,IL6,IL6R,IRF9,JUN,PIK3R5,PPM1J,PTPN6,RASD1,RRAS,STAT3,TBX21,Trbc1,Trbv16,ZAP70
Kinetochore Metaphase Signaling Pathway		0	0.0667	-0.447	ARPP19,BIRC5,CENPH,CENPL,PPP1R14B,PPP1R3A,REC8

## Sheet: Sheet2
IPA results of DEGs in aged ICH vs sham
Ingenuity Canonical Pathways	-log(p-value)	Ratio	z-score	Molecules
Granulocyte Adhesion and Diapedesis	20.9	0.286	NaN	C5AR1,CCL11,Ccl2,CCL2,CCL20,CCL22,Ccl6,Ccl7,Ccl9,CCR1,CCR2,CCR5,CCR7,CDH5,CLDN1,CLDN10,CLDN2,CLDN3,CSF3R,CX3CL1,CXCL10,CXCL12,CXCL16,CXCL2,Cxcl3,CXCL3,CXCL6,CXCR2,CXCR4,EZR,FPR2,ICAM1,IL18RAP,IL1R1,IL1R2,IL1RAPL2,IL33,ITGB2,MMP12,MMP13,MMP14,MMP19,MMP3,MMP8,MMP9,MSN,PECAM1,PF4,SDC1,SDC4,SELL,SELP,TNFRSF1A,TNFRSF1B
Hepatic Fibrosis / Hepatic Stellate Cell Activation	19.5	0.273	NaN	A2M,CCL2,CCR5,CCR7,CD14,CD40,COL11A2,COL25A1,COL2A1,COL4A1,COL4A3,COL4A4,COL5A3,COL8A1,COL8A2,COL9A1,CSF1,CXCL3,CYP2E1,EDN1,FAS,FGF2,FN1,ICAM1,IGFBP3,IL18RAP,IL1R1,IL1R2,IL1RAPL2,IL4R,IL6,IL6R,KLF6,LBP,LEPR,MET,MMP13,MMP9,MYH10,MYH6,MYL1,MYO1H,NFKB2,PGF,SERPINE1,STAT1,TGFB1,TGFB2,TIMP1,TLR4,TNFRSF1A,TNFRSF1B,VEGFD
Agranulocyte Adhesion and Diapedesis	18.2	0.252	NaN	C5AR1,CCL11,Ccl2,CCL2,CCL20,CCL22,Ccl6,Ccl7,Ccl9,CCR1,CCR2,CCR5,CCR7,CDH5,CLDN1,CLDN10,CLDN2,CLDN3,CX3CL1,CXCL10,CXCL12,CXCL16,CXCL2,Cxcl3,CXCL3,CXCL6,CXCR2,CXCR4,EZR,FN1,ICAM1,IL1R1,IL33,ITGA5,ITGB2,ITGB7,MMP12,MMP13,MMP14,MMP19,MMP3,MMP8,MMP9,MSN,MYH10,MYH6,MYL1,MYO1H,PECAM1,PF4,SDC4,SELL,SELP,TNFRSF1A
IL-17 Signaling	8.19	0.187	5.578	CCL11,CCL2,CCL20,CCL22,CEBPB,Chil3/Chil4,CLCF1,CXCL3,FOS,IL11,IL17RE,IL21,IL33,IL6,JUN,LCN2,LIF,MAP2K3,MMP13,MMP3,MMP9,NOS2,OSM,PGF,PIK3C2B,PIK3R5,PTGS2,RRAS,TGFB1,TGFB2,TNFSF11,TNFSF14,TNFSF8,Tnfsf9,VEGFD
Colorectal Cancer Metastasis Signaling	11.3	0.186	5.308	ADCY3,ADCY4,BIRC5,CCND1,DCC,FOS,FZD1,FZD2,GNG4,GNG5,IL6,IL6R,JAK3,JUN,MMP12,MMP13,MMP14,MMP19,MMP3,MMP8,MMP9,MYC,NFKB2,NOS2,PGF,PIK3C2B,PIK3R5,PRKAR2B,PTGER2,PTGER4,PTGS2,RAC2,RHOC,RHOJ,RRAS,STAT1,STAT3,TGFB1,TGFB2,TLR1,Tlr13,TLR2,TLR4,TLR6,TLR7,TLR8,TNFRSF1A,VEGFD,WNT10B,WNT8B
Breast Cancer Regulation by Stathmin1	16.5	0.16	1.97	ADGRF1,ADGRG3,ADRA1A,ADRA2B,AURKB,BDKRB2,C3AR1,C5AR1,C5AR2,CAMK4,CCND1,CCR1,CCR2,CCR5,CCR7,CCRL2,CDK1,CDK6,CELSR1,CHRM4,CMKLR1,CNR1,CNR2,CREB5,CYSLTR1,E2F8,FGF2,FPR2,FZD1,FZD2,GALR2,GLP2R,GNG4,GNG5,GPR132,GPR139,GPR141,GPR15,GPR151,GPR158,GPR17,GPR171,GPR183,GPR21,GPR26,GPR35,GPR37,GPR50,GPR63,GPR65,GPR84,GPRC5B,GPRC5C,GRM3,HCAR2,HCRTR1,HCRTR2,HTR1A,HTR1F,HTR2A,HTR4,JUN,LGR5,LPAR1,LTB4R,LTB4R2,MM…
Role of Macrophages, Fibroblasts and Endothelial Cells in Rheumatoid Arthritis	16.1	0.2	NaN	C5AR1,CAMK4,CCL2,CCND1,CEBPA,CEBPB,CEBPD,CREB5,CSF1,CXCL12,FCGR1A,FCGR3A/FCGR3B,FGF2,FN1,FOS,FZD1,FZD2,ICAM1,Ighg2b,IL18R1,IL18RAP,IL1R1,IL1R2,IL1RAPL2,IL33,IL6,IL6R,IRAK4,JUN,LTBR,MAP2K3,MAPKAPK2,MMP13,MMP3,MYC,MYD88,NFKBIA,NFKBIE,NOS2,NOTUM,OSM,PGF,PIK3C2B,PIK3R5,PLCB1,RIPK1,RRAS,SOCS1,SOCS3,STAT3,TGFB1,TLR1,Tlr13,TLR2,TLR4,TLR6,TLR7,TLR8,TNFRSF1A,TNFRSF1B,TNFSF11,TRAF1,VEGFD,WNT10B,WNT8B
Neuroinflammation Signaling Pathway	16.8	0.206	5.252	ACVR1C,BIRC3,BIRC5,CASP1,CASP8,CCL2,CD200R1,CD40,CD86,CREB5,CX3CL1,CXCL10,CXCL12,FAS,FOS,FZD1,GABRA4,GABRB2,GAD1,GRIN2C,HLA-A,HLA-DMB,HLA-DQA1,HLA-DQB1,HLA-DRB5,HLA-E,HMOX1,ICAM1,IL1R1,IL6,IL6R,IRAK4,IRF7,JAK3,JUN,MMP3,MMP9,MYD88,NAIP,NCF1,NCF2,NFE2L2,NFKB2,NLRP3,NOS2,PIK3C2B,PIK3R5,PLA2G4A,PTGS2,RAC2,RIPK1,STAT1,SYK,TGFB1,TGFB2,TICAM2,TLR1,Tlr13,TLR2,TLR4,TLR6,TLR7,TLR8,TNFRSF1A,TYROBP
Tumor Microenvironment Pathway	15.2	0.251	5.217	ARG1,CCL2,CCND1,CD274,CD44,CSF1,CXCL12,CXCR4,FAS,FGF2,FN1,FOS,HLA-A,HLA-E,ICAM1,IL6,IL6R,ITGA5,JUN,LEPR,MMP12,MMP13,MMP14,MMP19,MMP3,MMP8,MMP9,MYC,NFKB2,NOS2,OSM,PGF,PIK3C2B,PIK3R5,PLAU,PTGS2,RRAS,SLC16A1,SPP1,STAT3,TGFB1,TGFB2,TNC,TNFRSF1A,VEGFD
TREM1 Signaling	12.3	0.338	5.099	CASP1,CCL2,CD40,CD86,CXCL3,FCGR2B,ICAM1,IL6,ITGA5,ITGAX,LAT2,MYD88,NFKB2,NLRC5,NLRP3,STAT3,STAT5A,TLR1,Tlr13,TLR2,TLR4,TLR6,TLR7,TLR8,TREM1,TYROBP
Role of Pattern Recognition Receptors in Recognition of Bacteria and Viruses	13.9	0.256	3.9	C3,C3AR1,C5AR1,CASP1,CLCF1,CLEC6A,CLEC7A,DDX58,EIF2AK2,IFIH1,IL11,IL21,IL33,IL6,IRF7,LIF,MYD88,NFKB2,NLRP3,OAS1,Oas1b,OAS2,OSM,PIK3C2B,PIK3R5,PTX3,RNASEL,SYK,TGFB1,TGFB2,TLR1,TLR2,TLR4,TLR6,TLR7,TLR8,TNFSF11,TNFSF14,TNFSF8,Tnfsf9
Cardiac Hypertrophy Signaling (Enhanced)	13.5	0.154	3.693	ACE,ACVR1C,ADCY3,ADCY4,ADRA1A,ADRA2B,CACNA2D3,CAMK4,CLCF1,CSF2RB,CXCR2,EDN1,EIF4EBP1,ENPP6,FGF2,FGFR4,FGFRL1,FZD1,FZD2,GNG4,GNG5,HSPB1,IFNLR1,IL10RB,IL11,IL13RA1,IL17RE,IL18R1,IL18RAP,IL1R1,IL1R2,IL20RB,IL21,IL21R,IL2RG,IL33,IL4R,IL6,IL6R,IL7R,ITGA2B,ITGA5,ITGA7,ITGA9,ITGAD,ITGAL,ITGAX,ITGB2,ITGB7,ITPR1,JUN,LIF,MAP2K3,MAP3K6,MAP3K8,MAPKAPK2,MAPKAPK3,MYC,NFKB2,NOTUM,NPR1,OSM,PDE10A,PDE1C,PDE7B,PIK…
LXR/RXR Activation	12.9	0.276	-0.522	APOB,APOD,C3,CCL2,CD14,CD36,FGA,HPX,IL18RAP,IL1R1,IL1R2,IL1RAPL2,IL33,IL6,KNG1,LBP,LDLR,LYZ,MMP9,MSR1,NFKB2,NOS2,NR1H3,PON1,PON3,PTGS2,RBP4,S100A8,SAA1,TF,TLR4,TNFRSF1A,TNFRSF1B,TTR
CREB Signaling in Neurons	12.4	0.145	1.091	ADCY3,ADCY4,ADGRF1,ADGRG3,ADRA1A,ADRA2B,BDKRB2,C3AR1,C5AR1,C5AR2,CACNA2D3,CAMK4,CCR1,CCR2,CCR5,CCR7,CCRL2,CELSR1,CHRM4,CMKLR1,CNR1,CNR2,CREB5,CYSLTR1,FGF2,FGFR4,FPR2,FZD1,FZD2,GALR2,GLP2R,GNG4,GNG5,GPR132,GPR139,GPR141,GPR15,GPR151,GPR158,GPR17,GPR171,GPR183,GPR21,GPR26,GPR35,GPR37,GPR50,GPR63,GPR65,GPR84,GPRC5B,GPRC5C,GRIN2C,GRM3,HCAR2,HCRTR1,HCRTR2,HTR1A,HTR1F,HTR2A,HTR4,ITPR1,LGR5,LPAR1,LTB4R,…
Phagosome Formation	12.4	0.248	NaN	C3AR1,C5AR1,CLEC7A,FCER1G,FCGR1A,FCGR2A,FCGR2B,FCGR3A/FCGR3B,Fcrls,FN1,Ighg2b,ITGA2B,ITGA5,ITGA7,ITGA9,ITGAD,ITGAL,ITGAX,ITGB2,ITGB7,MRC1,MSR1,NOTUM,PIK3C2B,PIK3R5,PLCB1,RAC2,RHOC,RHOJ,SYK,TLR1,Tlr13,TLR2,TLR4,TLR6,TLR7,TLR8
Role of Hypercytokinemia/hyperchemokinemia in the Pathogenesis of Influenza	11	0.302	5.099	CASP1,CCL2,CXCL10,CXCL3,DDX58,EIF2AK2,IFIT2,IFIT3,IFNLR1,IL33,IL6,IRF7,IRF9,ISG15,ISG20,MYD88,NFKB2,NLRP3,OAS1,Oas1b,OAS2,RSAD2,STAT1,STAT2,TLR4,TLR7
Atherosclerosis Signaling	12.2	0.262	NaN	ALOX12B,ALOX5,APOB,APOD,CCL11,CCL2,CCR2,CD36,CD40,COL11A2,COL2A1,COL5A3,CSF1,CXCL12,CXCR4,ICAM1,IL33,IL6,ITGB2,LYZ,MMP13,MMP3,MMP9,MSR1,NFKB2,PLA2G4A,PLB1,PON1,RBP4,S100A8,SELP,TGFB1,TNFRSF12A,TNFSF14
Hepatic Fibrosis Signaling Pathway	14.7	0.174	5.08	ACVR1C,CACNA2D3,CAMK4,CCL2,CCND1,CD40,CEBPB,CNR1,COL11A2,COL2A1,COL5A3,CREB5,EDN1,FGF2,FOS,FTL,FZD1,FZD2,GLI1,GLI3,ICAM1,IL18RAP,IL1R1,IL1R2,IL1RAPL2,IL33,IRAK4,ITGA2B,ITGA5,ITGA7,ITGA9,ITGAD,ITGAL,ITGAX,ITGB2,ITGB7,JUN,LEPR,MAP2K3,MMP13,MYC,MYD88,MYL1,MYLK2,NCF1,NCF2,NFKB2,NFKBIA,NFKBIE,PGF,PIK3C2B,PIK3R5,PRKAR2B,PTCH2,RAC2,RHOC,RHOJ,RIPK1,RRAS,SERPINE1,SNAI1,SPP1,STAT3,TF,TGFB1,TGFB2,TIMP1,TLR4…
Th1 and Th2 Activation Pathway	11.7	0.227	NaN	ACVR1C,CCR1,CCR5,CD274,CD40,CD86,CXCR4,DLL4,HLA-A,HLA-DMB,HLA-DQA1,HLA-DQB1,HLA-DRB5,ICAM1,IL10RB,IL18R1,IL2RG,IL33,IL4R,IL6,IL6R,IRF1,ITGB2,JAK3,JUN,KLRD1,NFIL3,PIK3C2B,PIK3R5,RUNX3,SOCS1,SOCS3,SPI1,STAT1,STAT3,STAT5A,TGFB1,TNFSF11,VAV1
Systemic Lupus Erythematosus In B Cell Signaling Pathway	14.2	0.202	4.811	BTK,CAMK4,CCND1,CD40,CD5,CLCF1,FCGR2A,FCGR2B,FGR,FOS,HCK,IFIH1,IFIT2,IFIT3,IL11,IL21,IL33,IL6,IL6R,IRAK4,IRF5,IRF7,IRF9,ISG15,ISG20,JUN,LIF,LILRB3,LILRB4,LYN,MCL1,MYC,MYD88,NFKB2,OSM,PIK3C2B,PIK3R5,RAC2,RASGRP1,RRAS,SHC1,SHC3,STAT1,STAT2,STAT3,SYK,TGFB1,TGFB2,TLR7,TLR8,TNFSF11,TNFSF14,TNFSF8,Tnfsf9,TRAF1,VAV1
IL-8 Signaling	5.43	0.152	4.707	ANGPT2,CCND1,CSTB,CXCR2,EIF4EBP1,FOS,GNG4,GNG5,HBEGF,HMOX1,ICAM1,IQGAP1,IRAK4,ITGAX,ITGB2,JUN,MMP9,NCF1,NCF2,NFKBIA,NFKBIE,PGF,PIK3C2B,PIK3R5,PLD5,PTGS2,RAC2,RHOC,RHOJ,RRAS,VASP,VEGFD
IL-10 Signaling	10.4	0.319	NaN	CCR1,CCR5,CD14,FCGR2A,FCGR2B,FOS,HMOX1,IL10RB,IL18RAP,IL1R1,IL1R2,IL1RAPL2,IL33,IL4R,IL6,JUN,LBP,MAP2K3,NFKB2,NFKBIA,NFKBIE,SOCS3,STAT3
Tec Kinase Signaling	0	0.0629	4.491	BLK,BMX,BTK,FAS,FCER1G,FGR,FOS,GNG4,GNG5,HCK,ITGA2B,ITGA5,ITGA7,ITGA9,ITGAD,ITGAL,ITGAX,ITGB2,ITGB7,JAK3,LYN,NFKB2,PIK3C2B,PIK3R5,RAC2,RHOC,RHOJ,STAT1,STAT2,STAT3,STAT5A,TLR4,TNFRSF10A,VAV1,WAS
Th1 Pathway	9.4	0.238	3.266	CCR5,CD274,CD40,CD86,DLL4,HLA-A,HLA-DMB,HLA-DQA1,HLA-DQB1,HLA-DRB5,ICAM1,IL10RB,IL18R1,IL6,IL6R,IRF1,ITGB2,JAK3,KLRD1,NFIL3,PIK3C2B,PIK3R5,RUNX3,SOCS1,SOCS3,STAT1,STAT3,TNFSF11,VAV1
Retinoic acid Mediated Apoptosis Signaling	1.9	0.15	3	CASP8,IRF1,PARP10,PARP12,PARP14,PARP3,PARP9,TIPARP,TNFRSF10A
Leukocyte Extravasation Signaling	8.92	0.192	3.182	ARHGAP9,BMX,BTK,CD44,CDH5,CLDN1,CLDN10,CLDN2,CLDN3,CXCL12,CXCR4,CYBA,EZR,ICAM1,ITGAL,ITGB2,MMP12,MMP13,MMP14,MMP19,MMP3,MMP8,MMP9,MSN,NCF1,NCF2,NCF4,PECAM1,PIK3C2B,PIK3R5,RAC2,RASGRP1,SPN,TIMP1,VASP,VAV1,WAS
Axonal Guidance Signaling	8.88	0.136	NaN	ACE,Adam4/Gm4787,ADAM8,ADAMTS1,ADAMTS14,ADAMTS3,ADAMTS9,ARPC1B,BMP1,BMP3,CXCL12,CXCR4,DCC,EFNB3,EPHA2,EPHB1,FES,FZD1,FZD2,GLI1,GLI3,GNG4,GNG5,HHIP,ITGA2B,ITGA5,ITGA7,ITGA9,ITGAD,ITGAL,ITGAX,ITGB2,ITGB7,LINGO1,MET,MME,MMP12,MMP13,MMP14,MMP3,MMP8,MMP9,MYL1,NOTUM,PAPPA,PAPPA2,PFN1,PGF,PIK3C2B,PIK3R5,PLCB1,PRKAR2B,PTCH2,RAC2,RRAS,SEMA3A,SEMA3B,SEMA3E,SEMA5A,SHC1,SLIT3,SRGAP1,TUBA1C,TUBB6,VASP,VEGFD,W…
IL-6 Signaling	8.87	0.227	3.657	A2M,CD14,CEBPB,FOS,HSPB1,IL18RAP,IL1R1,IL1R2,IL1RAPL2,IL33,IL6,IL6R,JUN,LBP,MAP2K3,MAPKAPK2,MCL1,NFKB2,NFKBIA,NFKBIE,PIK3C2B,PIK3R5,RRAS,SHC1,SOCS1,SOCS3,STAT3,TNFRSF1A,TNFRSF1B
MSP-RON Signaling In Macrophages Pathway	8.49	0.231	0.577	ARG1,CREB5,FOS,HLA-DMB,HLA-DQA1,HLA-DQB1,HLA-DRB5,ITGB2,JUN,KLK13,KLK6,KLK7,KLK8,KLK9,NFKB2,NFKBIZ,NOS2,PIK3C2B,PIK3R5,PTGS2,RRAS,SBNO2,SOCS1,SOCS3,STAT1,STAT3,TLR4
Coronavirus Pathogenesis Pathway	8.3	0.182	-0.164	ACE,CASP1,CASP8,CCL2,CCND1,CCR2,DDX58,E2F8,FOS,IL6,IRF7,IRF9,JUN,KNG1,NFKB2,NFKBIA,NFKBIE,NLRP3,OAS1,Oas1b,OAS2,PTGS2,RIPK1,RIPK3,RPS12,RPS27A,RPS27L,RPS28,SERPINE1,STAT1,STAT2,STAT3,TGFB1,TLR7,TMPRSS2,TRIM25,ZC3HAV1
Production of Nitric Oxide and Reactive Oxygen Species in Macrophages	6.9	0.173	4.49	APOB,APOD,CYBA,FOS,IRF1,IRF8,JAK3,JUN,LYZ,MAP3K6,MAP3K8,NCF1,NCF2,NCF4,NFKB2,NFKBIA,NFKBIE,NOS2,PIK3C2B,PIK3R5,PON1,PPP1R14B,RAC2,RBP4,RHOC,RHOJ,S100A8,SPI1,STAT1,TLR2,TLR4,TNFRSF1A,TNFRSF1B
Hepatic Cholestasis	8.07	0.185	NaN	ADCY3,ADCY4,CD14,CLCF1,CYP7B1,FGFR4,IL11,IL18RAP,IL1R1,IL1R2,IL1RAPL2,IL21,IL33,IL6,IRAK4,JUN,LBP,LIF,MYD88,NFKB2,NFKBIA,NFKBIE,NR1H3,OSM,PRKAR2B,SLCO1A2,TGFB1,TGFB2,TLR4,TNFRSF1A,TNFRSF1B,TNFSF11,TNFSF14,TNFSF8,Tnfsf9
Coagulation System	8	0.4	0.535	A2M,BDKRB2,F10,F13A1,F5,F7,FGA,KNG1,PLAU,PLAUR,PROS1,SERPINE1,THBD,VWF
iNOS Signaling	7.86	0.34	3.464	CAMK4,CD14,FOS,HMGA1,IRAK4,IRF1,JAK3,JUN,LBP,MYD88,NFKB2,NFKBIA,NFKBIE,NOS2,STAT1,TLR4
Intrinsic Prothrombin Activation Pathway	7.73	0.357	2.496	COL11A2,COL2A1,COL5A3,F10,F13A1,F5,FGA,KLK13,KLK6,KLK7,KLK8,KLK9,KNG1,PROS1,THBD
Regulation Of The Epithelial Mesenchymal Transition By Growth Factors Pathway	4.95	0.151	4.426	CLDN3,FGF2,FGFR4,FGFRL1,FOS,IL6,IL6R,JAK3,JUN,MAP2K3,MET,MMP9,NFKB2,PIK3C2B,PIK3R5,RRAS,SHC1,SHC3,SNAI1,STAT3,TGFB1,TGFB2,TNFRSF1A,TNFRSF1B,TNFSF11,TNFSF14,TNFSF8,VIM,WWTR1
Toll-like Receptor Signaling	7.28	0.256	3.464	CD14,EIF2AK2,FOS,IL33,IRAK4,JUN,LBP,MAP2K3,MYD88,NFKB2,NFKBIA,RPS27A,TICAM2,TLR1,TLR2,TLR4,TLR6,TLR7,TLR8,TRAF1
STAT3 Pathway	7.09	0.2	2.673	CDKN1A,CSF2RB,CXCR2,FGF2,FGFR4,IFNLR1,IL10RB,IL13RA1,IL17RE,IL18R1,IL18RAP,IL1R1,IL1R2,IL20RB,IL21R,IL2RG,IL4R,IL6R,IL7R,MYC,PIM1,RRAS,SOCS1,SOCS3,STAT3,TGFB1,TGFB2
IL-12 Signaling and Production in Macrophages	7.02	0.199	NaN	APOB,APOD,CD40,CEBPB,FOS,IL23A,IRF1,IRF8,JUN,LYZ,MAP3K8,MYD88,NFKB2,NFKBIA,NFKBIE,NOS2,PIK3C2B,PIK3R5,PON1,RBP4,S100A8,SPI1,STAT1,TGFB1,TGFB2,TLR2,TLR4
Role of PKR in Interferon Induction and Antiviral Response	7.02	0.199	3.266	ATF3,CASP1,CASP8,DDX58,EIF2AK2,FAS,FCGR1A,FOS,HSPA1A/HSPA1B,Hspa1b,IFIH1,IRF1,IRF9,JUN,MAP2K3,MSR1,MYD88,NFKB2,NFKBIA,NFKBIE,NLRP3,SCARA5,STAT1,STAT2,STAT3,TLR4,TNFRSF1A
G-Protein Coupled Receptor Signaling	6.95	0.152	NaN	ADCY3,ADCY4,ADRA1A,ADRA2B,CAMK4,CHRM4,CNR1,CNR2,CREB5,CXCR2,ENPP6,FPR2,GPR17,GRM3,HCAR2,HTR1A,HTR1F,HTR2A,HTR4,LPAR1,LTB4R,MAP3K8,NFKB2,NFKBIA,NFKBIE,OPRD1,P2RY12,PDE10A,PDE1C,PDE7B,PIK3C2B,PIK3R5,PLCB1,PRKAR2B,PTGER2,PTGER4,RASGRP1,RGS4,RRAS,S1PR3,SHC1,STAT3
Acute Phase Response Signaling	11.9	0.222	4.352	A2M,C1R,C1S,C3,CEBPB,CP,FGA,FN1,FOS,FTL,HMOX1,HPX,IL1R1,IL33,IL6,IL6R,JUN,LBP,MAP2K3,MYD88,NFKB2,NFKBIA,NFKBIE,OSM,OSMR,RBP4,RIPK1,RRAS,SAA1,SERPINA3,SERPINE1,SERPING1,SHC1,SOCS1,SOCS3,STAT3,TF,TNFRSF1A,TNFRSF1B,TTR,VWF
Interferon Signaling	6.84	0.361	2.887	IFI35,IFIT3,IFITM2,IFITM3,IRF1,IRF9,ISG15,OAS1,PSMB8,SOCS1,STAT1,STAT2,TAP1
HMGB1 Signaling	6.71	0.18	3.578	CCL2,CLCF1,FOS,ICAM1,IL11,IL1R1,IL21,IL33,IL6,JUN,LIF,MAP2K3,NFKB2,OSM,PIK3C2B,PIK3R5,RAC2,RHOC,RHOJ,RRAS,SERPINE1,TGFB1,TGFB2,TLR4,TNFRSF1A,TNFRSF1B,TNFSF11,TNFSF14,TNFSF8,Tnfsf9
Role of Osteoblasts, Osteoclasts and Chondrocytes in Rheumatoid Arthritis	6.65	0.161	NaN	BIRC3,BMP1,BMP3,CAMK4,CSF1,DLX5,FOS,FZD1,FZD2,IL11,IL18R1,IL18RAP,IL1R1,IL1R2,IL1RAPL2,IL33,IL6,ITGA5,JUN,MAP2K3,MMP13,MMP14,MMP3,MMP8,NAIP,NFKBIA,NFKBIE,PIK3C2B,PIK3R5,SPP1,TGFB1,TNFRSF1A,TNFRSF1B,TNFSF11,WNT10B,WNT8B
Activation of IRF by Cytosolic Pattern Recognition Receptors	6.41	0.262	2.183	CD40,DDX58,DHX58,IFIH1,IFIT2,IL6,IRF7,IRF9,ISG15,JUN,NFKB2,NFKBIA,NFKBIE,RIPK1,STAT1,STAT2,ZBP1
Th2 Pathway	6.38	0.19	1.5	ACVR1C,CCR1,CCR5,CD40,CD86,CXCR4,HLA-A,HLA-DMB,HLA-DQA1,HLA-DQB1,HLA-DRB5,ICAM1,IL2RG,IL33,IL4R,ITGB2,JAK3,JUN,PIK3C2B,PIK3R5,RUNX3,SOCS3,SPI1,STAT5A,TGFB1,VAV1
Antigen Presentation Pathway	6.37	0.333	NaN	CD74,HLA-A,HLA-DMB,HLA-DQA1,HLA-DQB1,HLA-DRB5,HLA-E,NLRC5,PSMB8,PSMB9,TAP1,TAP2,TAPBP
Gαi Signaling	6.32	0.188	0.408	ADCY3,ADCY4,ADRA2B,CHRM4,CNR1,CNR2,CXCR2,FPR2,GNG4,GNG5,GPR17,GRM3,HCAR2,HTR1A,HTR1F,LPAR1,LTB4R,OPRD1,P2RY12,PRKAR2B,RGS4,RRAS,S1PR3,SHC1,SHC3,STAT3
Erythropoietin Signaling Pathway	6.15	0.169	-0.928	BIRC3,CCND1,CLCF1,CSF2RB,FOS,HBA1/HBA2,IL11,IL21,IL33,IL6,ITPR1,JUN,LIF,NFKB2,NFKBIA,NFKBIE,OSM,PIK3C2B,PIK3R5,RAC2,RRAS,SHC1,SHC3,STAT5A,TGFB1,TGFB2,TNFSF11,TNFSF14,TNFSF8,Tnfsf9
Kinetochore Metaphase Signaling Pathway	1.48	0.114	2.887	AURKB,BIRC5,BUB1B,CCNB1,CDCA8,CDK1,KNTC1,NDC80,PLK1,PPP1R14B,SPC25,STAG3
Role of JAK1 and JAK3 in γc Cytokine Signaling	6.02	0.246	NaN	FES,IL21,IL21R,IL2RG,IL4R,IL7R,JAK3,PIK3C2B,PIK3R5,RRAS,SHC1,SOCS1,SOCS3,STAT1,STAT3,STAT5A,SYK
Airway Pathology in Chronic Obstructive Pulmonary Disease	5.94	0.195	NaN	APOD,CCL2,CCL20,CLCF1,CXCL3,FGF2,IL11,IL21,IL23A,IL33,IL6,LCN2,LIF,MMP8,MMP9,OSM,RBP4,TGFB1,TGFB2,TNFSF11,TNFSF14,TNFSF8,Tnfsf9
IL-7 Signaling Pathway	5.88	0.231	2.828	CCND1,Igha,Ighg2b,IL2RG,IL7R,JAK3,JUN,LYN,MCL1,MET,MYC,PAX5,PIK3C2B,PIK3R5,SHC1,SOCS1,STAT1,STAT5A
Glucocorticoid Receptor Signaling	5.85	0.115	NaN	A2M,ANXA1,CCL11,CCL2,CD163,CDKN1A,CEBPA,CSF2RB,CXCL3,CXCR2,FCGR1A,FOS,H2-K2/H2-Q9,HLA-A,HLA-DMB,HLA-DQA1,HLA-DQB1,HLA-DRB5,HLA-E,HSPA1A/HSPA1B,Hspa1b,ICAM1,IFNLR1,IL10RB,IL13RA1,IL17RE,IL18R1,IL18RAP,IL1R1,IL1R2,IL20RB,IL21R,IL2RG,IL4R,IL6,IL6R,IL7R,JAK3,JUN,KRT18,KRT23,KRT8,MMP13,MMP3,MMP8,MMP9,MYC,NFKB2,NFKBIA,NFKBIE,NOS2,PDK4,PIK3C2B,PIK3R5,PLA2G4A,PLAU,PTGS2,RRAS,SERPINE1,SHC1,SLPI,STAT1,STAT…
MSP-RON Signaling Pathway	5.67	0.259	NaN	CCL2,CCR2,CSF1,CSF2RB,ITGB2,KLK13,KLK6,KLK7,KLK8,KLK9,NOS2,PIK3C2B,PIK3R5,TLR2,TLR4
Inhibition of Matrix Metalloproteases	5.51	0.308	-0.905	A2M,MMP12,MMP13,MMP14,MMP19,MMP3,MMP8,MMP9,SDC1,TFPI2,THBS2,TIMP1
PI3K/AKT Signaling	9.1	0.191	2.714	CCND1,CDKN1A,CSF2RB,CXCR2,EIF4EBP1,GDF15,IFNLR1,IL10RB,IL13RA1,IL17RE,IL18R1,IL18RAP,IL1R1,IL1R2,IL20RB,IL21R,IL2RG,IL4R,IL6R,IL7R,ITGA2B,ITGA5,ITGA7,ITGA9,ITGAD,ITGAL,ITGAX,ITGB2,ITGB7,JAK3,MAP3K8,MCL1,NFKB2,NFKBIA,NFKBIE,PTGS2,RRAS,SHC1
Molecular Mechanisms of Cancer	5.48	0.121	NaN	ADCY3,ADCY4,BIRC3,BMP1,BMP3,CASP7,CASP8,CCND1,CDK1,CDK6,CDKN1A,CDKN2C,E2F8,FAS,FOS,FZD1,FZD2,GLI1,GNG4,GNG5,HHAT,ITGA2B,ITGA5,ITGA7,ITGA9,ITGAD,ITGAL,ITGAX,ITGB2,ITGB7,JAK3,JUN,MAP2K3,MYC,NAIP,NFKB2,NFKBIA,NFKBIE,PIK3C2B,PIK3R5,PLCB1,PRKAR2B,PTCH2,RAC2,RASGRP1,RHOC,RHOJ,RRAS,SHC1,SHC3,TGFB1,TGFB2,WNT10B,WNT8B
Crosstalk between Dendritic Cells and Natural Killer Cells	5.47	0.209	4.243	CCR7,CD40,CD86,CSF2RB,FAS,HLA-A,HLA-DRB5,HLA-E,IL2RG,IL6,ITGAL,KLRD1,LTBR,NECTIN2,NFKB2,TLR4,TLR7,TNFRSF1B,TYROBP
NF-κB Signaling	0	0.0511	4.158	CASP8,CD40,EIF2AK2,FCER1G,FGFR4,IL1R1,IL1R2,IL33,IRAK4,LTBR,MAP3K8,MYD88,NFKB2,NFKBIA,NFKBIE,PIK3C2B,PIK3R5,RIPK1,RRAS,TLR1,TLR2,TLR4,TLR6,TLR7,TLR8,TNFRSF1A,TNFRSF1B,TNFSF11
GP6 Signaling Pathway	5.36	0.181	1.706	BTK,CAMK4,COL11A2,COL25A1,COL2A1,COL4A1,COL4A3,COL4A4,COL5A3,COL8A1,COL8A2,COL9A1,FCER1G,FGA,ITGA2B,ITPR1,LAMA3,LCP2,LYN,PIK3C2B,PIK3R5,SYK,VAV1
MSP-RON Signaling In Cancer Cells Pathway	5.25	0.174	3.674	CCND1,CREB5,CSF2RB,ELF4,FLNA,FOS,JUN,KLK13,KLK6,KLK7,KLK8,KLK9,MET,MYC,NFKB2,NFKBIA,PGF,PIK3C2B,PIK3R5,PLAUR,RRAS,STAT3,VEGFD,VIM
Death Receptor Signaling	5.11	0.198	2.065	BIRC3,CASP7,CASP8,FAS,HSPB1,NAIP,NFKB2,NFKBIA,NFKBIE,PARP10,PARP12,PARP14,PARP3,PARP9,RIPK1,TIPARP,TNFRSF10A,TNFRSF1A,TNFRSF1B
HGF Signaling	5.07	0.174	2.496	CCND1,CDKN1A,ELF4,FOS,IL6,ITGA2B,ITGA5,ITGA7,ITGA9,ITGAD,ITGAL,ITGAX,ITGB2,ITGB7,JUN,MAP3K6,MAP3K8,MET,PIK3C2B,PIK3R5,PTGS2,RRAS,STAT3
Role of IL-17A in Arthritis	5.04	0.246	NaN	CCL2,CCL20,CXCL3,CXCL6,MAP2K3,MAPKAPK2,MMP13,NFKB2,NFKBIA,NFKBIE,NOS2,PIK3C2B,PIK3R5,PTGS2
Oncostatin M Signaling	5.02	0.279	3.464	CHI3L1,JAK3,MMP13,MMP3,OSM,OSMR,PLAU,RRAS,SHC1,STAT1,STAT3,STAT5A
Endocannabinoid Cancer Inhibition Pathway	4.97	0.168	0.816	ADCY3,ADCY4,ATF3,CASP1,CASP4,CASP7,CASP8,CCND1,CDKN1A,CNR1,CNR2,CREB5,MAP2K3,MYC,NOS1,NOS2,NUPR1,PGF,PIK3C2B,PIK3R5,PRKAR2B,SMPD3,VEGFD,VIM
Fcγ Receptor-mediated Phagocytosis in Macrophages and Monocytes	4.67	0.191	4.123	ARPC1B,DGKB,EZR,FCGR1A,FCGR2A,FCGR3A/FCGR3B,FGR,HCK,HMOX1,LCP2,LYN,NCF1,PLD5,RAC2,SYK,VASP,VAV1,WAS
HOTAIR Regulatory Pathway	4.92	0.16	3.138	CD44,CDKN1A,DNMT3B,ICAM1,IRF1,MET,MMP12,MMP13,MMP14,MMP19,MMP3,MMP8,MMP9,MYC,NFKB2,NFKBIA,PIK3C2B,PIK3R5,RHOC,SPP1,STAT3,TGFB1,TLR4,VIM,WNT10B,WNT8B
PI3K Signaling in B Lymphocytes	5.48	0.175	2.711	ATF3,BLK,BTK,C3,CAMK4,CD180,CD40,FCGR2B,FOS,Ighg2b,IL4R,ITPR1,JUN,LYN,NFKB2,NFKBIA,NFKBIE,NOTUM,PLCB1,PLEKHA4,PTPRC,RRAS,SYK,TLR4,VAV1
Role of JAK family kinases in IL-6-type Cytokine Signaling	4.89	0.36	NaN	IL6,IL6R,OSM,OSMR,SOCS1,SOCS3,STAT1,STAT3,STAT5A
Actin Cytoskeleton Signaling	4.87	0.139	1.886	ARPC1B,CD14,EZR,FGF2,FLNA,FN1,IQGAP1,IQGAP3,ITGA2B,ITGA5,ITGA7,ITGA9,ITGAD,ITGAL,ITGAX,ITGB2,ITGB7,KNG1,LBP,MSN,MYH10,MYH6,MYL1,MYLK2,MYO1H,NCKAP1L,PFN1,PIK3C2B,PIK3R5,RAC2,RRAS,SHC1,VAV1,WAS
CD40 Signaling	4.84	0.224	2.138	CD40,FOS,ICAM1,JAK3,JUN,MAP2K3,MAPKAPK2,NFKB2,NFKBIA,NFKBIE,PIK3C2B,PIK3R5,PTGS2,STAT3,TRAF1
Eicosanoid Signaling	4.84	0.224	2.646	ALOX12B,ALOX5,ALOX5AP,CYSLTR1,DPEP1,FPR2,LTB4R,LTB4R2,PLA2G4A,PLB1,PTGER2,PTGER4,PTGES,PTGS2,TBXAS1
p38 MAPK Signaling	4.83	0.178	3.71	CREB5,FAS,HSPB1,IL18RAP,IL1R1,IL1R2,IL1RAPL2,IL33,IRAK4,MAP2K3,MAP4K1,MAPKAPK2,MAPKAPK3,MYC,PLA2G4A,STAT1,TGFB1,TGFB2,TIFA,TNFRSF1A,TNFRSF1B
IL-17A Signaling in Fibroblasts	4.82	0.289	NaN	CCL2,CEBPB,CEBPD,FOS,IL6,JUN,LCN2,NFKB2,NFKBIA,NFKBIE,NFKBIZ
Signaling by Rho Family GTPases	4.8	0.134	3.674	ARPC1B,CDC42EP4,CDH3,CDH5,CDH8,CDH9,DES,EZR,FOS,GFAP,GNG4,GNG5,IQGAP1,ITGA2B,ITGA5,ITGA7,ITGA9,ITGAD,ITGAL,ITGAX,ITGB2,ITGB7,JUN,MSN,MYL1,NCF1,NCF2,NFKB2,PIK3C2B,PIK3R5,PIP5KL1,RAC2,RHOC,RHOJ,VIM,WAS
Sertoli Cell-Sertoli Cell Junction Signaling	4.78	0.146	NaN	A2M,CLDN1,CLDN10,CLDN2,CLDN3,ITGA2B,ITGA5,ITGA7,ITGA9,ITGAD,ITGAL,ITGAX,ITGB2,ITGB7,JUN,MAP2K3,MAP3K6,MAP3K8,NECTIN2,NOS1,NOS2,PLS1,PRKAR2B,RRAS,TJP3,TNFRSF1A,TUBA1C,TUBB6,WAS,YBX3
Natural Killer Cell Signaling	7.48	0.176	4.116	CD244,CD48,COL11A2,COL2A1,COL5A3,FCER1G,FCGR2A,FCGR3A/FCGR3B,HLA-A,HLA-E,HSPA1A/HSPA1B,Hspa1b,IL18R1,IL18RAP,IRAK4,ITGAL,JAK3,KLRB1,KLRD1,LCP2,MAP2K3,MAP3K6,MAP3K8,MYD88,NECTIN2,NFKB2,PIK3C2B,PIK3R5,RAC2,RRAS,SYK,TYROBP,ULBP1,VAV1,WAS
Extrinsic Prothrombin Activation Pathway	4.56	0.438	0.447	F10,F13A1,F5,F7,FGA,PROS1,THBD
Endothelin-1 Signaling	4.55	0.147	1.961	ADCY3,ADCY4,CASP1,CASP4,CASP7,CASP8,EDN1,FOS,GUCY2D,HMOX1,ITPR1,JUN,MYC,NOS1,NOS2,NOTUM,NPR1,PIK3C2B,PIK3R5,PLA2G4A,PLB1,PLCB1,PLD5,PTGER2,PTGS2,RRAS,SHC1,SHC3
IL-9 Signaling	4.37	0.286	1.265	BCL3,IL2RG,JAK3,NFKB2,PIK3C2B,PIK3R5,SOCS3,STAT1,STAT3,STAT5A
cAMP-mediated signaling	4.29	0.135	-1.095	ADCY3,ADCY4,ADRA2B,AKAP12,CAMK4,CHRM4,CNR1,CNR2,CREB5,CXCR2,ENPP6,FPR2,GPR17,GRM3,HCAR2,HTR1A,HTR1F,HTR4,LPAR1,LTB4R,OPRD1,P2RY12,PDE10A,PDE1C,PDE7B,PRKAR2B,PTGER2,PTGER4,RGS4,S1PR3,STAT3
B Cell Development	4.26	0.256	NaN	CD40,CD86,HLA-A,HLA-DMB,HLA-DQA1,HLA-DQB1,HLA-DRB5,Ighg2b,IL7R,PTPRC,SPN
Rac Signaling	4.26	0.159	2.887	ARPC1B,CD44,IQGAP1,IQGAP3,ITGA2B,ITGA5,ITGA7,ITGA9,ITGAD,ITGAL,ITGAX,ITGB2,ITGB7,JUN,NCF1,NCF2,NFKB2,PIK3C2B,PIK3R5,PIP5KL1,RAC2,RRAS
MIF Regulation of Innate Immunity	4.16	0.25	3.317	CD14,CD74,FOS,JUN,NFKB2,NFKBIA,NFKBIE,NOS2,PLA2G4A,PTGS2,TLR4
TWEAK Signaling	4.15	0.27	0	BIRC3,CASP7,CASP8,NAIP,NFKB2,NFKBIA,NFKBIE,RIPK1,TNFRSF12A,TRAF1
IL-15 Production	4.05	0.163	3.13	ALK,BLK,BMX,BTK,EPHA2,EPHB1,ERBB4,FES,FGFR4,FGR,HCK,IL6,IRF1,JAK3,LYN,MAP2K3,MET,NFKB2,STAT1,SYK
PD-1, PD-L1 cancer immunotherapy pathway	3.95	0.17	-1.5	CD274,HLA-A,HLA-DMB,HLA-DQA1,HLA-DQB1,HLA-DRB5,HLA-E,IL2RG,JAK3,LCP2,PIK3C2B,PIK3R5,RASGRP1,STAT5A,TGFB1,TGFB2,TNFRSF1A,TNFRSF1B
Primary Immunodeficiency Signaling	3.95	0.222	NaN	AIRE,BTK,CD40,Igha,Ighg2b,IL2RG,IL7R,JAK3,PTPRC,TAP1,TAP2,UNG
TNFR2 Signaling	3.93	0.281	1.667	BIRC3,FOS,JUN,NAIP,NFKB2,NFKBIA,NFKBIE,TNFRSF1B,TRAF1
Pancreatic Adenocarcinoma Signaling	3.91	0.159	3	BIRC5,CCND1,CDKN1A,CYP2E1,E2F8,HBEGF,HMOX1,JAK3,MMP9,NFKB2,PGF,PIK3C2B,PIK3R5,PLD5,PTGS2,STAT1,STAT3,TGFB1,TGFB2,VEGFD
PPAR Signaling	3.9	0.168	-3.3	FOS,IL18RAP,IL1R1,IL1R2,IL1RAPL2,IL33,JUN,NFKB2,NFKBIA,NFKBIE,NR1H3,PTGS2,RRAS,SCAND1,SHC1,STAT5A,TNFRSF1A,TNFRSF1B
Adrenomedullin signaling pathway	3.83	0.136	-0.2	ADCY3,ADCY4,ADM,C3,CAMK4,CEBPB,FOS,GAD1,GPR37,GUCY2D,Gucy2g,IL33,ITPR1,KCNN4,KCNQ3,MAP2K3,MYLK2,NFKB2,NOTUM,NPR1,PIK3C2B,PIK3R5,PLCB1,PRKAR2B,RRAS,SHC1,SHC3
GADD45 Signaling	3.83	0.35	NaN	CCNB1,CCND1,CDK1,CDKN1A,GADD45A,GADD45B,GADD45G
Inflammasome pathway	3.83	0.35	2.646	CASP1,CASP8,MYD88,NAIP,NFKB2,NLRP3,TLR4
Acute Myeloid Leukemia Signaling	3.76	0.176	1.155	CCND1,CEBPA,CSF2RB,CSF3R,EIF4EBP1,MAP2K3,MYC,NFKB2,PIK3C2B,PIK3R5,PIM1,RRAS,RUNX1,SPI1,STAT3,STAT5A
Actin Nucleation by ARP-WASP Complex	3.65	0.172	2.646	ARPC1B,ITGA2B,ITGA5,ITGA7,ITGA9,ITGAD,ITGAL,ITGAX,ITGB2,ITGB7,RAC2,RHOC,RHOJ,RRAS,VASP,WAS
Caveolar-mediated Endocytosis Signaling	3.65	0.187	NaN	CD48,FLNA,FLNC,HLA-A,HLA-E,ITGA2B,ITGA5,ITGA7,ITGA9,ITGAD,ITGAL,ITGAX,ITGB2,ITGB7
FAT10 Cancer Signaling Pathway	3.63	0.22	2.53	ACVR1C,CXCR4,IL6,NFKB2,NFKBIA,NFKBIE,STAT3,TGFB1,TGFB2,TNFRSF1A,TNFRSF1B
IL-17A Signaling in Airway Cells	3.6	0.194	1.732	CCL11,CCL20,CXCL3,CXCL6,IL19,IL6,JAK3,NFKB2,NFKBIA,NFKBIE,PIK3C2B,PIK3R5,STAT3
Relaxin Signaling	3.59	0.144	0.5	ADCY3,ADCY4,ENPP6,FOS,GAD1,GNG4,GNG5,GUCY2D,Gucy2g,JUN,MMP9,NFKB2,NFKBIA,NFKBIE,NOS2,NPR1,PDE10A,PDE1C,PDE7B,PIK3C2B,PIK3R5,PRKAR2B
Role of MAPK Signaling in Inhibiting the Pathogenesis of Influenza	3.58	0.184	2.673	CCL2,CXCL10,EIF2AK2,IL6,JUN,MAP2K3,MYD88,NFKB2,NFKBIA,NFKBIE,PLA2G4A,PLB1,PTGS2,TLR4
Prolactin Signaling	3.53	0.174	1.941	CEBPB,FOS,IRF1,JUN,MYC,NMI,PIK3C2B,PIK3R5,RRAS,SHC1,SOCS1,SOCS3,STAT1,STAT3,STAT5A
TNFR1 Signaling	3.47	0.212	2.111	BIRC3,CASP7,CASP8,FOS,JUN,NAIP,NFKB2,NFKBIA,NFKBIE,RIPK1,TNFRSF1A
Neuregulin Signaling	3.4	0.154	2.333	BTC,DCN,ERBB4,EREG,HBEGF,ITGA2B,ITGA5,ITGA7,ITGA9,ITGAD,ITGAL,ITGAX,ITGB2,ITGB7,MYC,RRAS,SHC1,STAT5A
GM-CSF Signaling	3.4	0.186	2.887	BCL2A1,CCND1,CSF2RB,HCK,LYN,PIK3C2B,PIK3R5,PIM1,RRAS,RUNX1,SHC1,STAT1,STAT3
Ephrin Receptor Signaling	3.38	0.129	1.387	ARPC1B,CREB5,CXCL12,CXCR4,EFNB3,EPHA2,EPHB1,GNG4,GNG5,GRIN2C,ITGA2B,ITGA5,ITGA7,ITGA9,ITGAD,ITGAL,ITGAX,ITGB2,ITGB7,PGF,RAC2,RRAS,SHC1,STAT3,VEGFD,WAS
Regulation of Cellular Mechanics by Calpain Protease	3.36	0.169	-0.447	CCNA2,CCND1,CDK1,CDK6,EZR,ITGA2B,ITGA5,ITGA7,ITGA9,ITGAD,ITGAL,ITGAX,ITGB2,ITGB7,RRAS
Sphingosine-1-phosphate Signaling	3.36	0.153	-0.5	ACER2,ADCY3,ADCY4,CASP1,CASP4,CASP7,CASP8,NOTUM,PIK3C2B,PIK3R5,PLCB1,RAC2,RHOC,RHOJ,S1PR2,S1PR3,SMPD3,SPHK1
Iron homeostasis signaling pathway	3.32	0.144	NaN	ATP6V0D2,BMP1,BMP3,CD163,CP,FTL,GDF15,HBA1/HBA2,HFE,HMOX1,HPX,IL6,IL6R,JAK3,SLC11A1,SLC39A14,STAT3,STAT5A,TCIRG1,TF
P2Y Purigenic Receptor Signaling Pathway	3.32	0.147	1.213	ADCY3,ADCY4,CREB5,FOS,GNG4,GNG5,ITGA2B,JUN,MYC,NFKB2,NOTUM,P2RY12,P2RY2,P2RY6,PIK3C2B,PIK3R5,PLCB1,PRKAR2B,RRAS
Role of RIG1-like Receptors in Antiviral Innate Immunity	3.3	0.217	2.121	CASP8,DDX58,DHX58,IFIH1,IRF7,NFKB2,NFKBIA,NFKBIE,RIPK1,TRIM25
IL-23 Signaling Pathway	3.3	0.217	1.265	IL21,IL23A,NFKB2,NFKBIA,PIK3C2B,PIK3R5,RUNX1,SOCS3,STAT3,TNFSF11
RhoGDI Signaling	3.28	0.126	-2.673	ARHGAP9,ARPC1B,CD44,CDH3,CDH5,CDH8,CDH9,EZR,GNG4,GNG5,ITGA2B,ITGA5,ITGA7,ITGA9,ITGAD,ITGAL,ITGAX,ITGB2,ITGB7,MSN,MYH10,MYH6,MYL1,PIP5KL1,RAC2,RHOC,RHOJ
Semaphorin Neuronal Repulsive Signaling Pathway	3.26	0.139	-1	Acan,CD44,FES,ITGA2B,ITGA5,ITGA7,ITGA9,ITGAD,ITGAL,ITGAX,ITGB2,ITGB7,MAP2K3,MYL1,PIK3C2B,PIK3R5,PRKAR2B,RRAS,SEMA3A,SEMA3E,SEMA5A
IL-4 Signaling	3.2	0.163	NaN	HLA-A,HLA-DMB,HLA-DQA1,HLA-DQB1,HLA-DRB5,HMGA1,IL13RA1,IL2RG,IL4R,JAK3,PIK3C2B,PIK3R5,RRAS,SHC1,SOCS1
Airway Inflammation in Asthma	3.17	0.25	NaN	CCL2,CCL20,IL23A,IL33,MMP9,OSM,TGFB1,TGFB2
Induction of Apoptosis by HIV1	3.16	0.185	1.155	BIRC3,CASP8,CXCR4,FAS,NAIP,NFKB2,NFKBIA,NFKBIE,RIPK1,TNFRSF1A,TNFRSF1B,TRAF1
Regulation of Actin-based Motility by Rho	3	0.147	3	ARPC1B,ITGA2B,ITGA5,ITGA7,ITGA9,ITGAD,ITGAL,ITGAX,ITGB2,ITGB7,MYL1,PFN1,PIP5KL1,RAC2,RHOC,RHOJ,WAS
ERK/MAPK Signaling	2.97	0.121	1.414	CREB5,EIF4EBP1,ELF4,FOS,HSPB1,ITGA2B,ITGA5,ITGA7,ITGA9,ITGAD,ITGAL,ITGAX,ITGB2,ITGB7,MYC,PIK3C2B,PIK3R5,PLA2G4A,PPP1R14B,PRKAR2B,RAC2,RRAS,SHC1,STAT1,STAT3,VRK2
eNOS Signaling	2.96	0.132	-0.471	ADCY3,ADCY4,AQP1,BDKRB2,CAMK4,CASP8,CCNA2,CHRM4,CHRNA4,CHRNA7,CHRNB4,HSPA1A/HSPA1B,Hspa1b,ITPR1,KNG1,LPAR1,PGF,PIK3C2B,PIK3R5,PRKAR2B,VEGFD
VDR/RXR Activation	2.94	0.167	1.633	CD14,CDKN1A,CEBPA,CEBPB,CXCL10,GADD45A,IGFBP3,KLK6,SEMA3B,SPP1,TGFB2,THBD,TNFSF11
Corticotropin Releasing Hormone Signaling	2.94	0.134	-0.258	ADCY3,ADCY4,CACNA2D3,CAMK4,CNR1,CREB5,FOS,GAD1,GLI1,GLI3,GUCY2D,Gucy2g,ITPR1,JUN,NOS1,NOS2,NPR1,PRKAR2B,PTCH2,PTGS2
PPARα/RXRα Activation	2.93	0.124	-1.606	ACVR1C,ADCY3,ADCY4,BCL3,CD36,GPD1,HELZ2,IL18RAP,IL1R1,IL1R2,IL1RAPL2,IL6,JUN,MAP2K3,NFKB2,NFKBIA,NFKBIE,NOTUM,PLCB1,PRKAR2B,RRAS,SHC1,TGFB1,TGFB2
UVA-Induced MAPK Signaling	2.91	0.153	0	FOS,JUN,NOTUM,PARP10,PARP12,PARP14,PARP3,PARP9,PIK3C2B,PIK3R5,PLCB1,RRAS,SMPD3,STAT1,TIPARP
Role of IL-17A in Psoriasis	2.91	0.357	2.236	CCL20,CXCL3,CXCL6,S100A8,S100A9
B Cell Receptor Signaling	2.9	0.124	2.982	BCL2A1,BTK,CAMK4,CREB5,FCGR2A,FCGR2B,Ighg2b,JUN,LYN,MAP2K3,MAP3K6,MAP3K8,NFKB2,NFKBIA,NFKBIE,PAX5,PIK3C2B,PIK3R5,PTPRC,RAC2,RRAS,SHC1,SYK,VAV1
IL-2 Signaling	2.86	0.18	1.897	FOS,IL2RG,JAK3,JUN,PIK3C2B,PIK3R5,RRAS,SHC1,SOCS1,STAT5A,SYK
Renin-Angiotensin Signaling	2.84	0.142	1.155	ACE,ADCY3,ADCY4,CCL2,FOS,ITPR1,JUN,NFKB2,PIK3C2B,PIK3R5,PRKAR2B,PTGER2,RRAS,SHC1,SHC3,STAT1,STAT3
HER-2 Signaling in Breast Cancer	2.84	0.122	3.266	BIRC5,BLK,CASP7,CCND1,CDKN1A,ELF4,FCER1G,FGR,FOS,HBEGF,HCK,ITGB2,ITGB7,JUN,LYN,MYC,NFKB2,NFKBIA,NFKBIE,PIK3C2B,PIK3R5,PTGS2,RRAS,STAT3
MIF-mediated Glucocorticoid Regulation	2.81	0.222	2.828	CD14,CD74,NFKB2,NFKBIA,NFKBIE,PLA2G4A,PTGS2,TLR4
Growth Hormone Signaling	2.81	0.169	1.732	A2M,CEBPA,CSHL1,FOS,IGFBP3,PIK3C2B,PIK3R5,SOCS1,SOCS3,STAT1,STAT3,STAT5A
Coronavirus Replication Pathway	2.75	0.2	0.333	ACE,BAG3,Ifitm1,IFITM2,IFITM3,Ifitm6,TMPRSS2,TUBA1C,TUBB6
Sonic Hedgehog Signaling	2.74	0.241	-0.447	CCNB1,CDK1,GLI1,GLI3,HHIP,PRKAR2B,PTCH2
Complement System	2.73	0.216	1.342	C1R,C1S,C3,C3AR1,C5AR1,ITGAX,ITGB2,SERPING1
Cardiac Hypertrophy Signaling	2.71	0.112	1.961	ADCY3,ADCY4,ADRA1A,ADRA2B,CACNA2D3,CAMK4,GNG4,GNG5,HSPB1,IL6,IL6R,JUN,MAP2K3,MAP3K6,MAP3K8,MAPKAPK2,MAPKAPK3,MYL1,NOTUM,PIK3C2B,PIK3R5,PLCB1,PRKAR2B,RAC2,RHOC,RHOJ,RRAS,TGFB1,TGFB2
IL-1 Signaling	2.64	0.149	2.53	ADCY3,ADCY4,FOS,GNG4,GNG5,IL1R1,IRAK4,JUN,MAP2K3,MYD88,NFKB2,NFKBIA,NFKBIE,PRKAR2B
Prostanoid Biosynthesis	2.61	0.4	NaN	CYP2S1,PTGES,PTGS2,TBXAS1
Ferroptosis Signaling Pathway	2.61	0.135	2	ALOX12B,ALOX5,ANGPTL4,CDKN1A,EMP1,FTL,GCH1,HMOX1,HSPB1,NFE2L2,RRAS,SAT1,SLC1A5,SLC39A14,STAT3,TF,WWTR1
Apelin Cardiac Fibroblast Signaling Pathway	2.6	0.261	-2.449	ANGPT2,IL6,SERPINE1,SPHK1,TGFB1,TGFB2
Role of Tissue Factor in Cancer	2.58	0.138	NaN	BLK,CSF1,F10,F7,FGA,FGR,HBEGF,HCK,LYN,MMP13,PIK3C2B,PIK3R5,PLAUR,PLCB1,RRAS,STAT5A
Synaptogenesis Signaling Pathway	2.57	0.106	-0.174	ADCY3,ADCY4,AP1G2,ARPC1B,CAMK4,CDH3,CDH5,CDH8,CDH9,CREB5,EFNB3,EIF4EBP1,EPHA2,EPHB1,FGR,GRIN2C,GRM3,HCK,ITPR1,LYN,PIK3C2B,PIK3R5,PRKAR2B,RASGRP1,RELN,RRAS,SHC1,SHC3,SYT15,SYT9,THBS1,THBS2,WAS
Opioid Signaling Pathway	2.57	0.109	0.557	ADCY3,ADCY4,AP1G2,BLK,CACNA2D3,CAMK4,CREB5,FGR,FOS,GNG4,GNG5,GRIN2C,HCK,ITPR1,LYN,MAP2K3,MYC,NFKB2,NFKBIA,NOS1,OPRD1,PDE1C,PLCB1,PRKAR2B,RAC2,RGS1,RGS4,RGS8,RRAS,RYR1
Cellular Effects of Sildenafil (Viagra)	2.56	0.128	NaN	ADCY3,ADCY4,CACNA2D3,CAMK4,GPR37,GUCY2D,ITPR1,KCNN4,KCNQ3,MYH10,MYH6,MYL1,MYO1H,NOTUM,NPR1,PDE1C,PLCB1,PRKAR2B,SLC4A5
Neuroprotective Role of THOP1 in Alzheimer's Disease	2.51	0.136	1.897	ACE,C1R,ENDOU,F7,HLA-A,HLA-E,KLK6,KLK7,KLK8,KNG1,MME,MMP9,PRKAR2B,SERPINA3,TMPRSS11A,TMPRSS2
Tumoricidal Function of Hepatic Natural Killer Cells	2.5	0.25	NaN	CASP7,CASP8,FAS,ICAM1,ITGAL,LYVE1
fMLP Signaling in Neutrophils	2.43	0.13	0.535	ARPC1B,CAMK4,FPR2,GNG4,GNG5,ITPR1,NCF1,NCF2,NFKB2,NFKBIA,NFKBIE,PIK3C2B,PIK3R5,PLCB1,RAC2,RRAS,WAS
Senescence Pathway	2.37	0.104	1.826	ACVR1C,ATF3,CACNA2D3,CAMK4,CCNB1,CCND1,CDK1,CDK6,CDKN1A,CEBPB,E2F8,EIF4EBP1,ELF4,GADD45A,GADD45B,GADD45G,IL6,JUN,MAP2K3,MAPKAPK2,MAPKAPK3,NFKB2,PDK4,PIK3C2B,PIK3R5,RRAS,SAA1,SERPINE1,TGFB1,TGFB2,TLR2
Tight Junction Signaling	2.36	0.118	NaN	CEBPA,CLDN1,CLDN10,CLDN2,CLDN3,FOS,JUN,MYH10,MYH6,MYL1,MYO1H,NECTIN2,NFKB2,PRKAR2B,TGFB1,TGFB2,TJP3,TNFRSF1A,TNFRSF1B,VASP,YBX3
Role of JAK2 in Hormone-like Cytokine Signaling	2.32	0.206	NaN	SH2B2,SHC1,SOCS1,SOCS3,STAT1,STAT3,STAT5A
Estrogen-mediated S-phase Entry	2.31	0.231	1.633	CCNA2,CCND1,CDK1,CDKN1A,E2F8,MYC
Necroptosis Signaling Pathway	2.31	0.121	3.9	BIRC3,CASP1,CASP8,EIF2AK2,FAS,IRF9,MLKL,NLRP3,PLA2G4A,RIPK1,RIPK3,STAT1,STAT2,TLR4,TNFRSF10A,TNFRSF1A,TNFRSF1B,TSPO,ZBP1
Protein Kinase A Signaling	2.27	0.097	-1.961	ADCY3,ADCY4,AKAP12,CAMK4,CREB5,DCC,DUSP5,ENPP6,FLNA,FLNC,GLI3,GNG4,GNG5,HHAT,ITPR1,KDELR3,MYH10,MYL1,MYLK2,NFKB2,NFKBIA,NFKBIE,NOTUM,PDE10A,PDE1C,PDE7B,PLCB1,PPP1R14B,PRKAR2B,PTCH2,PTGS2,PTPN18,PTPN7,PTPRC,PTPRT,RYR1,TGFB1,TGFB2,VASP
Sperm Motility	2.24	0.106	-1	ALK,BLK,BMX,BTK,CAMK4,EPHA2,EPHB1,ERBB4,FES,FGFR4,FGR,GNG4,GNG5,HCK,ITPR1,JAK3,LYN,MAP2K3,MET,NOTUM,NPR1,PDE1C,PLA2G4A,PLB1,PLCB1,PRKAR2B,SYK
Apoptosis Signaling	2.23	0.135	0.535	BCL2A1,BIRC3,CASP7,CASP8,CDK1,FAS,MCL1,NAIP,NFKB2,NFKBIA,NFKBIE,RRAS,TNFRSF1A,TNFRSF1B
Glioblastoma Multiforme Signaling	2.23	0.117	0.5	CCND1,CDK6,CDKN1A,E2F8,FZD1,FZD2,ITPR1,MYC,NOTUM,PIK3C2B,PIK3R5,PLCB1,RAC2,RHOC,RHOJ,RRAS,SHC1,SHC3,WNT10B,WNT8B
Thrombopoietin Signaling	2.23	0.159	2.53	FOS,JUN,MYC,PIK3C2B,PIK3R5,RRAS,SHC1,STAT1,STAT3,STAT5A
FXR/RXR Activation	2.23	0.127	NaN	APOB,APOD,C3,FGA,FGFR4,HPX,IL33,KNG1,NR1H3,PON1,PON3,RBP4,SAA1,SDC1,TF,TTR
Glioma Invasiveness Signaling	2.23	0.151	1.897	CD44,MMP9,PIK3C2B,PIK3R5,PLAU,PLAUR,RAC2,RHOC,RHOJ,RRAS,TIMP1
Bladder Cancer Signaling	2.19	0.129	2	CCND1,CDKN1A,FGF2,MMP12,MMP13,MMP14,MMP19,MMP3,MMP8,MMP9,MYC,PGF,RRAS,THBS1,VEGFD
Role of IL-17F in Allergic Inflammatory Airway Diseases	2.18	0.178	1.633	CCL2,CREB5,CXCL10,CXCL6,IL11,IL6,MMP13,NFKB2
LPS-stimulated MAPK Signaling	2.15	0.141	2.714	CD14,FOS,JUN,LBP,MAP2K3,NFKB2,NFKBIA,NFKBIE,PIK3C2B,PIK3R5,RRAS,TLR4
ILK Signaling	6.04	0.162	2.6	CCND1,CREB5,DSP,FBLIM1,FLNA,FLNC,FN1,FOS,ITGB2,ITGB7,JUN,KRT18,MMP9,MYC,MYH10,MYH6,MYL1,MYO1H,NFKB2,NOS2,PGF,PIK3C2B,PIK3R5,PPP1R14B,PTGS2,RAC2,RHOC,RHOJ,SNAI1,TNFRSF1A,VEGFD,VIM
PFKFB4 Signaling Pathway	2.12	0.174	1.414	CREB5,FGF2,HK2,HK3,MAP2K3,PRKAR2B,TGFB1,TGFB2
PDGF Signaling	2.11	0.14	2.887	EIF2AK2,FOS,JAK3,JUN,MYC,PIK3C2B,PIK3R5,RRAS,SHC1,SPHK1,STAT1,STAT3
Integrin Signaling	2.07	0.108	3.273	ARPC1B,ITGA2B,ITGA5,ITGA7,ITGA9,ITGAD,ITGAL,ITGAX,ITGB2,ITGB7,MYLK2,PFN1,PIK3C2B,PIK3R5,RAC2,RHOC,RHOJ,RRAS,SHC1,TSPAN2,TSPAN4,VASP,WAS
p53 Signaling	2.06	0.133	0.707	BIRC5,CCND1,CDKN1A,DRAM1,FAS,GADD45A,GADD45B,GADD45G,JUN,PIK3C2B,PIK3R5,THBS1,TNFRSF10A
Salvage Pathways of Pyrimidine Ribonucleotides	2.06	0.133	2.887	APOBEC1,APOBEC3B,CDK1,CDK6,EIF2AK2,MAP2K3,MAP3K6,MAP3K8,NME4,PIM1,PLK1,UPP1,UPRT
IL-15 Signaling	2.05	0.143	2.714	IL2RG,JAK3,MYC,NFKB2,PIK3C2B,PIK3R5,RRAS,SHC1,STAT3,STAT5A,SYK
Antiproliferative Role of Somatostatin Receptor 2	2.05	0.143	0	CDKN1A,GAD1,GNG4,GNG5,GUCY2D,Gucy2g,NOS1,NPR1,PIK3C2B,PIK3R5,RRAS
CD27 Signaling in Lymphocytes	2.04	0.158	1.633	CASP8,FOS,JUN,MAP2K3,MAP3K6,MAP3K8,NFKB2,NFKBIA,NFKBIE
Clathrin-mediated Endocytosis Signaling	1.97	0.109	NaN	AP1G2,APOB,APOD,ARPC1B,DAB2,FGF2,ITGA5,ITGB2,ITGB7,LDLR,LYZ,MET,PGF,PIK3C2B,PIK3R5,PON1,RBP4,RPS27A,S100A8,TF,VEGFD
Endocannabinoid Developing Neuron Pathway	1.96	0.122	1.387	ADCY3,ADCY4,CCND1,CNR1,CNR2,CREB5,GNG4,GNG5,MAP2K3,PIK3C2B,PIK3R5,PRKAR2B,RAC2,RRAS,STAT3
Ceramide Signaling	1.96	0.133	2.714	FOS,JUN,NFKB2,PIK3C2B,PIK3R5,RRAS,S1PR2,S1PR3,SMPD3,SPHK1,TNFRSF1A,TNFRSF1B
Neuropathic Pain Signaling In Dorsal Horn Neurons	1.95	0.129	-1.941	CAMK4,FOS,GPR37,GRIN2C,GRM3,ITPR1,KCNN4,KCNQ3,NOTUM,PIK3C2B,PIK3R5,PLCB1,PRKAR2B
Gαq Signaling	1.95	0.112	0.535	ADRA1A,BTK,CAMK4,GNG4,GNG5,HMOX1,HTR2A,ITPR1,NFKB2,NFKBIA,NFKBIE,PIK3C2B,PIK3R5,PLCB1,PLD5,RAC2,RGS4,RHOC,RHOJ
Methionine Salvage II (Mammalian)	1.94	0.667	NaN	BHMT,BHMT2
RANK Signaling in Osteoclasts	1.92	0.132	1.897	BIRC3,CAMK4,FOS,JUN,MAP3K6,MAP3K8,NFKB2,NFKBIA,NFKBIE,PIK3C2B,PIK3R5,TNFSF11
Myc Mediated Apoptosis Signaling	1.9	0.16	0.707	CASP8,FAS,MCL1,MYC,NFKB2,PRKAR2B,TNFRSF1A,TNFRSF1B
T Cell Exhaustion Signaling Pathway	0	0.0478	2.357	ACVR1C,BTLA,CD274,CD86,FCER1G,FOS,HLA-A,HLA-DMB,HLA-DQA1,HLA-DQB1,HLA-DRB5,HLA-E,IL10RB,IL6,IL6R,IRF9,JAK3,JUN,LAG3,PIK3C2B,PIK3R5,RRAS,STAT1,STAT2,STAT3,TGFB1
SPINK1 Pancreatic Cancer Pathway	1.9	0.15	-3	CELA1,CPA4,KLK13,KLK6,KLK7,KLK8,KLK9,MMP12,TGFB1
Reelin Signaling in Neurons	1.87	0.119	1.807	ARPC1B,BLK,CNR1,CNR2,FGR,GRIN2C,HCK,ITGA5,LYN,MAP2K3,MAP4K1,PDK4,PIK3C2B,PIK3R5,RELN
Virus Entry via Endocytic Pathways	1.85	0.125	NaN	AP1G2,FLNA,FLNC,FOLR1,HLA-A,HLA-E,ITGA5,ITGB2,ITGB7,PIK3C2B,PIK3R5,RAC2,RRAS
IGF-1 Signaling	1.85	0.125	0.632	FOS,IGFBP2,IGFBP3,IGFBP7,JUN,PIK3C2B,PIK3R5,PRKAR2B,RRAS,SHC1,SOCS1,SOCS3,STAT3
PTEN Signaling	1.85	0.113	-2.333	CCND1,CDKN1A,FGFR4,ITGA2B,ITGA5,ITGA7,ITGA9,ITGAD,ITGAL,ITGAX,ITGB2,ITGB7,NFKB2,PIK3R5,RAC2,RRAS,SHC1
Basal Cell Carcinoma Signaling	1.83	0.139	0.447	BMP1,BMP3,FZD1,FZD2,GLI1,GLI3,HHIP,PTCH2,WNT10B,WNT8B
IL-22 Signaling	1.81	0.208	1.342	IL10RB,SOCS3,STAT1,STAT3,STAT5A
Pathogenesis of Multiple Sclerosis	1.8	0.333	NaN	CCR1,CCR5,CXCL10
Salvage Pathways of Pyrimidine Deoxyribonucleotides	1.8	0.333	NaN	APOBEC3B,TK1,UPP1
TR/RXR Activation	1.78	0.131	NaN	BCL3,CAMK4,F10,FGA,LDLR,NXPH2,PIK3C2B,PIK3R5,SLC16A3,UCP2,UCP3
FGF Signaling	1.78	0.131	1.508	CREB5,FGF2,FGFR4,FGFRL1,ITPR1,MAP2K3,MAPKAPK2,MET,PIK3C2B,PIK3R5,STAT3
BAG2 Signaling Pathway	1.78	0.131	1	ANXA2,CDKN1A,CHRNA7,HSPA1A/HSPA1B,Hspa1b,MAPKAPK2,MYC,NFKB2,PSMB8,PSMB9,PSME2
PAK Signaling	1.77	0.119	1.633	ITGA2B,ITGA5,ITGA7,ITGA9,ITGAD,ITGAL,ITGAX,ITGB2,ITGB7,MYL1,PIK3C2B,PIK3R5,RRAS,SHC1
Serotonin Receptor Signaling	1.76	0.163	NaN	ADCY3,ADCY4,GCH1,HTR1A,HTR2A,HTR4,SLC18A3
LPS/IL-1 Mediated Inhibition of RXR Function	1.76	0.0992	1.604	ACOX2,CD14,CYP2E1,CYP2S1,GSTP1,HS3ST2,HS3ST3A1,HS3ST3B1,HS3ST5,HS6ST3,IL18RAP,IL1R1,IL1R2,IL1RAPL2,IL33,JUN,LBP,MYD88,NR1H3,SLCO1A2,SOD3,SULT1C2,TLR4,TNFRSF1A,TNFRSF1B
Leptin Signaling in Obesity	1.75	0.135	0.447	ADCY3,ADCY4,LEPR,NOTUM,PIK3C2B,PIK3R5,PLCB1,PRKAR2B,SOCS3,STAT3
Human Embryonic Stem Cell Pluripotency	1.75	0.108	NaN	BMP1,BMP3,FGF2,FGFR4,FGFRL1,FZD1,FZD2,GNG4,GNG5,PIK3C2B,PIK3R5,S1PR2,S1PR3,SPHK1,TGFB1,TGFB2,WNT10B,WNT8B
Small Cell Lung Cancer Signaling	1.75	0.125	1.414	CCND1,CDK6,CKS1B,MYC,NFKB2,NFKBIA,NFKBIE,NOS1,PIK3C2B,PIK3R5,PTGS2,TRAF1
ErbB2-ErbB3 Signaling	2.13	0.154	2.333	CCND1,JAK3,JUN,MYC,PIK3C2B,PIK3R5,RRAS,SHC1,STAT3,STAT5A
FcγRIIB Signaling in B Lymphocytes	1.75	0.129	1.89	BTK,CACNA2D3,FCGR2B,Ighg2b,ITPR1,LYN,PIK3C2B,PIK3R5,RRAS,SHC1,SYK
Inhibition of Angiogenesis by TSP1	1.73	0.176	1.342	CD36,JUN,MMP9,SDC1,TGFB1,THBS1
CXCR4 Signaling	1.72	0.108	1.291	ADCY3,ADCY4,CXCL12,CXCR4,FOS,GNG4,GNG5,ITPR1,JUN,LYN,MYL1,PIK3C2B,PIK3R5,PLCB1,RAC2,RHOC,RHOJ,RRAS
Gα12/13 Signaling	1.68	0.113	1.387	BTK,CDH3,CDH5,CDH8,CDH9,JUN,LPAR1,MYL1,NFKB2,NFKBIA,NFKBIE,PIK3C2B,PIK3R5,RRAS,VAV1
Macropinocytosis Signaling	1.68	0.132	1.633	CD14,CSF1,ITGA5,ITGB2,ITGB7,MET,MRC1,PIK3C2B,PIK3R5,RRAS
Glycine Betaine Degradation	1.67	0.3	NaN	BHMT,BHMT2,DMGDH
EGF Signaling	1.67	0.145	1.414	FOS,ITPR1,JUN,PIK3C2B,PIK3R5,SHC1,STAT1,STAT3
Role of JAK1, JAK2 and TYK2 in Interferon Signaling	1.66	0.192	NaN	NFKB2,SOCS1,STAT1,STAT2,STAT3
Apelin Liver Signaling Pathway	1.66	0.192	1.342	COL11A2,COL2A1,COL5A3,EDN1,FAS
Regulation of the Epithelial-Mesenchymal Transition Pathway	1.65	0.103	NaN	CLDN3,FGF2,FGFR4,FGFRL1,FZD1,FZD2,JAK3,MAP2K3,MET,MMP9,NFKB2,PIK3C2B,PIK3R5,RRAS,SNAI1,STAT3,TGFB1,TGFB2,WNT10B,WNT8B
Angiopoietin Signaling	1.64	0.13	0.707	ANGPT2,BIRC5,DOK2,NFKB2,NFKBIA,NFKBIE,PIK3C2B,PIK3R5,RRAS,STAT5A
Germ Cell-Sertoli Cell Junction Signaling	1.63	0.105	NaN	A2M,IQGAP1,MAP2K3,MAP3K6,MAP3K8,NECTIN2,PIK3C2B,PIK3R5,PLS1,RAC2,RHOC,RHOJ,RRAS,TGFB1,TGFB2,TNFRSF1A,TUBA1C,TUBB6
Phagosome Maturation	1.63	0.107	NaN	ATP6V0D2,CTSC,CTSZ,DYNLT1,HLA-A,HLA-DRB5,HLA-E,NCF1,NCF2,NOS1,RAB7B,RAC2,RILP,TAP1,TCIRG1,TUBA1C,TUBB6
Adipogenesis pathway	1.63	0.111	NaN	AGPAT2,CEBPA,CEBPB,CEBPD,EGR2,FGF2,FGFR4,FGFRL1,FZD1,FZD2,SAP30,TGFB1,TNFRSF1A,TXNIP,WNT10B
Wnt/β-catenin Signaling	1.59	0.104	0.535	ACVR1C,CCND1,CD44,CDH3,CDH5,FZD1,FZD2,JUN,KREMEN2,MAP4K1,MYC,RPS27A,SOX7,SOX8,TGFB1,TGFB2,WNT10B,WNT8B
IL-3 Signaling	1.57	0.127	2.53	CSF2RB,FOS,JUN,PIK3C2B,PIK3R5,RRAS,SHC1,STAT1,STAT3,STAT5A
Thyroid Cancer Signaling	1.57	0.127	1.897	ALK,CCND1,CXCR4,FOS,JUN,MYC,PIK3C2B,PIK3R5,RRAS,SHC1
GDP-glucose Biosynthesis	1.55	0.273	NaN	HK2,HK3,PGM1
FLT3 Signaling in Hematopoietic Progenitor Cells	1.54	0.125	1.265	CREB5,EIF4EBP1,PIK3C2B,PIK3R5,RRAS,SHC1,STAT1,STAT2,STAT3,STAT5A
Chemokine Signaling	1.54	0.125	1.265	CAMK4,CCL11,CCL2,CCR5,CXCL12,CXCR4,FOS,JUN,PLCB1,RRAS
Autophagy	1.54	0.0986	0.655	CAMK4,CREB5,DRAM1,FGF2,FOS,JUN,MYC,MYD88,NFKB2,PIK3C2B,PIK3R5,PRKAR2B,RAB7B,RIPK1,SLC1A5,TGFB1,TGFB2,TLR4,TNFRSF1A,TNFRSF1B,VAMP8
SPINK1 General Cancer Pathway	1.53	0.13	1	IL6,IL6R,JAK3,Mt1,Mt2,PIK3C2B,PIK3R5,RRAS,STAT3
GNRH Signaling	1.53	0.101	1	ADCY3,ADCY4,CACNA2D3,CAMK4,CREB5,FOS,GNG4,GNG5,HBEGF,ITPR1,JUN,LHB,MAP2K3,MAP3K6,MAP3K8,NFKB2,PLCB1,PRKAR2B,RRAS
TGF-β Signaling	1.75	0.125	2.309	ACVR1C,FOS,IRF7,JUN,MAP2K3,MAP4K1,RRAS,RUNX3,SERPINE1,TGFB1,TGFB2,TGIF1
Factors Promoting Cardiogenesis in Vertebrates	1.53	0.106	-0.5	ACVR1C,BMP1,BMP3,CCND1,CREB5,FZD1,FZD2,MYC,MYH6,NOTUM,PLCB1,SCN5A,TGFB1,TGFB2,WNT10B,WNT8B
Apelin Endothelial Signaling Pathway	1.52	0.108	1.155	ADCY3,ADCY4,CAMK4,CCL2,FOS,GNG4,GNG5,ICAM1,JUN,KLF2,NFKB2,PIK3C2B,PIK3R5,PLCB1,RRAS
BEX2 Signaling Pathway	1.5	0.123	1.897	CCND1,CDKN1A,JUN,LGALS1,NFKB2,NFKBIA,PGF,SPP1,STAT3,VEGFD
JAK/Stat Signaling	4.92	0.207	2.183	CDKN1A,CEBPB,FOS,IL6,JAK3,JUN,NFKB2,PIK3C2B,PIK3R5,RRAS,SHC1,SOCS1,SOCS3,STAT1,STAT2,STAT3,STAT5A
FAK Signaling	1.47	0.111	NaN	ITGA2B,ITGA5,ITGA7,ITGA9,ITGAD,ITGAL,ITGAX,ITGB2,ITGB7,PIK3C2B,PIK3R5,RRAS,WAS
The Visual Cycle	1.47	0.2	NaN	AKR1B10,DHRS9,RDH5,RPE65
Regulation of eIF4 and p70S6K Signaling	1.46	0.101	1.342	EIF4EBP1,ITGA2B,ITGA5,ITGA7,ITGA9,ITGAD,ITGAL,ITGAX,ITGB2,ITGB7,PIK3C2B,PIK3R5,RPS12,RPS27A,RPS27L,RPS28,RRAS,SHC1
ErbB Signaling	1.46	0.117	2.111	BTC,ERBB4,EREG,FOS,HBEGF,JUN,MAP2K3,PIK3C2B,PIK3R5,RRAS,SHC1
Citrulline-Nitric Oxide Cycle	1.45	0.4	NaN	NOS1,NOS2
Glucose and Glucose-1-phosphate Degradation	1.44	0.25	NaN	HK2,HK3,PGM1
Cell Cycle: G2/M DNA Damage Checkpoint Regulation	1.43	0.14	-1.134	CCNB1,CDK1,CDKN1A,CKS1B,GADD45A,PLK1,TOP2A
Estrogen Receptor Signaling	1.43	0.0866	2.611	ADCY3,ADCY4,CACNA2D3,CCND1,CDKN1A,CREB5,EIF4EBP1,FBXO32,FOS,GNG4,GNG5,JAK3,JUN,LEPR,MMP12,MMP13,MMP14,MMP19,MMP3,MMP8,MMP9,MYC,MYL1,NFKB2,NOTUM,PGF,PIK3C2B,PIK3R5,PLCB1,PRKAR2B,RRAS,SHC1,SHC3,SNAI1,VEGFD
GABA Receptor Signaling	1.42	0.107	NaN	ADCY3,ADCY4,AP1G2,CACNA2D3,GABRA4,GABRB2,GAD1,GNG4,GNG5,GPR37,ITPR1,KCNN4,KCNQ3,RPS27A
Chronic Myeloid Leukemia Signaling	1.42	0.112	NaN	CCND1,CDK6,CDKN1A,E2F8,MYC,NFKB2,PIK3C2B,PIK3R5,RRAS,STAT5A,TGFB1,TGFB2
Nitric Oxide Signaling in the Cardiovascular System	1.42	0.109	-0.302	BDKRB2,CACNA2D3,CAMK4,GUCY2D,ITPR1,KNG1,NPR1,PDE1C,PGF,PIK3C2B,PIK3R5,PRKAR2B,VEGFD
Cyclins and Cell Cycle Regulation	1.41	0.119	0.632	CCNA2,CCNB1,CCND1,CDK1,CDK6,CDKN1A,CDKN2C,E2F8,TGFB1,TGFB2
PEDF Signaling	1.41	0.119	1.414	CASP7,CASP8,DOCK3,FAS,NFKB2,NFKBIA,NFKBIE,PIK3C2B,PIK3R5,RRAS
Role of NFAT in Cardiac Hypertrophy	1.41	0.0955	0.688	ADCY3,ADCY4,CACNA2D3,CAMK4,GNG4,GNG5,IL11,IL6,ITPR1,LIF,MAP2K3,NOTUM,PIK3C2B,PIK3R5,PLCB1,PRKAR2B,RRAS,SHC1,SHC3,TGFB1,TGFB2
Role of NANOG in Mammalian Embryonic Stem Cell Pluripotency	1.4	0.108	1.89	BMP1,BMP3,FZD1,FZD2,JAK3,LIF,PIK3C2B,PIK3R5,RRAS,SHC1,STAT3,WNT10B,WNT8B
Paxillin Signaling	1.4	0.111	1	ITGA2B,ITGA5,ITGA7,ITGA9,ITGAD,ITGAL,ITGAX,ITGB2,ITGB7,PIK3C2B,PIK3R5,RRAS
Ovarian Cancer Signaling	1.37	0.101	1.667	CCND1,CD44,EDN1,FZD1,FZD2,LHB,MMP9,PGF,PIK3C2B,PIK3R5,PRKAR2B,PTGS2,RRAS,VEGFD,WNT10B,WNT8B
Gαs Signaling	1.37	0.107	0	ADCY3,ADCY4,CNR1,CREB5,GNG4,GNG5,HCAR2,HCK,HTR4,PRKAR2B,PTGER2,PTGER4,RYR1
Aryl Hydrocarbon Receptor Signaling	1.35	0.101	1.069	CCNA2,CCND1,CDK6,CDKN1A,FAS,FOS,GSTP1,HSPB1,IL6,JUN,MYC,NFE2L2,NFKB2,TGFB1,TGFB2,TGM2
Apelin Adipocyte Signaling Pathway	1.35	0.116	0.378	ADCY3,ADCY4,GPX3,GPX8,GSTP1,NCF1,NCF2,PRKAR2B,PTGES,RAC2
UDP-N-acetyl-D-galactosamine Biosynthesis II	1.35	0.231	NaN	GALE,HK2,HK3
Gap Junction Signaling	1.34	0.096	NaN	ADCY3,ADCY4,GAD1,GJC2,GJC3,GUCY2D,Gucy2g,HTR2A,ITPR1,LPAR1,NOTUM,NPR1,PIK3C2B,PIK3R5,PLCB1,PRKAR2B,RRAS,TUBA1C,TUBB6
April Mediated Signaling	1.33	0.143	0.816	FOS,JUN,NFKB2,NFKBIA,NFKBIE,TRAF1
White Adipose Tissue Browning Pathway	1.31	0.103	1.155	ADCY3,ADCY4,ANGPT2,CACNA2D3,CEBPB,CREB5,FCER1G,FGFR4,FGFRL1,ITPR1,LDHC,NPR1,PRKAR2B,SLC16A1
GDNF Family Ligand-Receptor Interactions	1.3	0.118	2.121	DOK2,FOS,ITPR1,JUN,NRTN,PIK3C2B,PIK3R5,RRAS,SHC1
Neurotrophin/TRK Signaling	1.3	0.118	1	CREB5,FOS,JUN,MAP2K3,PIK3C2B,PIK3R5,RRAS,SHC1,SPRY1
Antioxidant Action of Vitamin C	1.29	0.107	-1.897	CSF2RB,HMOX1,NFKB2,NFKBIA,NFKBIE,NOTUM,PLA2G4A,PLB1,PLCB1,PLD5,SLC2A5,STAT5A
B Cell Activating Factor Signaling	1.28	0.14	NaN	FOS,JUN,NFKB2,NFKBIA,NFKBIE,TRAF1
Pyridoxal 5'-phosphate Salvage Pathway	1.25	0.121	2.646	CDK1,CDK6,EIF2AK2,MAP2K3,MAP3K6,MAP3K8,PIM1,PLK1
Lymphotoxin β Receptor Signaling	1.24	0.127	0.816	LTBR,NFKB2,NFKBIA,PIK3C2B,PIK3R5,TNFSF14,TRAF1
NF-κB Activation by Viruses	1.24	0.115	2.121	CCR5,EIF2AK2,NFKB2,NFKBIA,NFKBIE,PIK3C2B,PIK3R5,RIPK1,RRAS
Retinol Biosynthesis	1.24	0.136	0	AKR1B10,BCO1,CES1,DHRS9,LIPG,PLB1
Amyotrophic Lateral Sclerosis Signaling	1.22	0.104	0	BIRC3,CACNA2D3,CASP1,CASP7,GRIN2C,NAIP,NOS1,PGF,PIK3C2B,PIK3R5,PRPH,VEGFD
4-1BB Signaling in T Lymphocytes	1.22	0.147	NaN	JUN,NFKB2,NFKBIA,NFKBIE,TRAF1
Sumoylation Pathway	1.22	0.107	-0.378	CEBPA,FAS,FOS,ISG20,JUN,NFKB2,NFKBIA,RAC2,RHOC,RHOJ,ZNF217
Estrogen-Dependent Breast Cancer Signaling	1.21	0.114	1.667	CCND1,CREB5,FOS,JUN,NFKB2,PIK3C2B,PIK3R5,RRAS,STAT5A
Cell Cycle Control of Chromosomal Replication	1.21	0.125	2.646	CDC6,CDK1,CDK6,CDT1,MCM3,POLE,TOP2A
Histamine Biosynthesis	1.2	1	NaN	HDC
UDP-N-acetyl-D-galactosamine Biosynthesis I	1.2	1	NaN	GALE
Cell Cycle: G1/S Checkpoint Regulation	1.19	0.118	-0.816	CCND1,CDK6,CDKN1A,CDKN2C,E2F8,MYC,TGFB1,TGFB2
Superpathway of Citrulline Metabolism	1.19	0.2	NaN	ARG1,NOS1,NOS2
Fc Epsilon RI Signaling	1.18	0.103	2.887	BTK,FCER1G,LCP2,LYN,MAP2K3,PIK3C2B,PIK3R5,PLA2G4A,RAC2,RRAS,SYK,VAV1
Trehalose Degradation II (Trehalase)	1.17	0.286	NaN	HK2,HK3
Dermatan Sulfate Biosynthesis (Late Stages)	1.17	0.13	-0.816	HS3ST2,HS3ST3A1,HS3ST3B1,HS3ST5,HS6ST3,SULT1C2
Glutathione Redox Reactions I	1.16	0.16	NaN	GPX3,GPX8,GSTP1,PTGES
Cholecystokinin/Gastrin-mediated Signaling	1.13	0.101	2.111	FOS,IL33,ITPR1,JUN,MAP2K3,PLCB1,PTGS2,RAC2,RHOC,RHOJ,RRAS,SHC1
Epithelial Adherens Junction Signaling	1.12	0.0949	NaN	ACVR1C,ARPC1B,IQGAP1,MET,MYH10,MYH6,MYL1,MYO1H,NECTIN2,RRAS,SNAI1,TGFB2,TUBA1C,TUBB6,WAS
IL-17A Signaling in Gastric Cells	1.11	0.154	NaN	CCL20,CXCL10,FOS,JUN
Dilated Cardiomyopathy Signaling Pathway	1.1	0.0959	-0.577	ADCY3,ADCY4,BAG3,CACNA2D3,CAMK4,DES,ITPR1,MYH10,MYH6,MYL1,MYO1H,PRKAR2B,SCN5A,TNNC1
Chondroitin Sulfate Biosynthesis (Late Stages)	1.09	0.125	-0.816	HS3ST2,HS3ST3A1,HS3ST3B1,HS3ST5,HS6ST3,SULT1C2
PCP pathway	1.08	0.117	0.816	CELSR1,FZD1,FZD2,JUN,PFN1,WNT10B,WNT8B
Ephrin B Signaling	1.08	0.111	0	CXCL12,CXCR4,EFNB3,EPHB1,GNG4,GNG5,RAC2,VAV1
Insulin Secretion Signaling Pathway	1.07	0.0858	0	ADCY3,ADCY4,CACNA2D3,CREB5,CSHL1,EIF4EBP1,FGR,HCK,ITPR1,JAK3,LYN,NOTUM,PCSK1,PIK3C2B,PIK3R5,PLCB1,PRKAR2B,RYR1,SLC2A5,STAT1,STAT2,STAT3,STAT5A
Sphingomyelin Metabolism	1.06	0.25	NaN	SGMS2,SMPD3
Glutaryl-CoA Degradation	1.05	0.176	NaN	ACAT2,CYP2S1,TBXAS1
Heparan Sulfate Biosynthesis (Late Stages)	1.05	0.11	-1.414	HS3ST2,HS3ST3A1,HS3ST3B1,HS3ST5,HS6ST3,NOTUM,RPE65,SULT1C2
GPCR-Mediated Integration of Enteroendocrine Signaling Exemplified by an L Cell	1.05	0.11	0	ADCY3,ADCY4,ADCYAP1,GLP2R,ITPR1,NOTUM,PLCB1,PRKAR2B
Role of MAPK Signaling in Promoting the Pathogenesis of Influenza	1.01	0.0982	2.111	ATP6V0D2,JUN,MAP2K3,NFKB2,NFKBIA,NFKBIE,PLA2G4A,PLB1,PTGS2,RRAS,TCIRG1
BMP signaling pathway	1.01	0.103	-0.333	BMP1,BMP3,CAMK4,CHRD,JUN,NFKB2,PRKAR2B,RRAS,SOSTDC1
Regulation Of The Epithelial Mesenchymal Transition In Development Pathway	1.01	0.103	1	FZD1,FZD2,GLI1,GLI3,NFKB2,PTCH2,SNAI1,WNT10B,WNT8B
Type II Diabetes Mellitus Signaling	0.996	0.0921	1.667	CACNA2D3,CD36,CEBPB,ITPR1,NFKB2,NFKBIA,NFKBIE,PIK3C2B,PIK3R5,SMPD3,SOCS1,SOCS3,TNFRSF1A,TNFRSF1B
Xenobiotic Metabolism Signaling	0.979	0.083	NaN	CAMK4,CES1,FTL,GSTP1,HMOX1,HS3ST2,HS3ST3A1,HS3ST3B1,HS3ST5,HS6ST3,IL6,MAP2K3,MAP3K6,MAP3K8,NFE2L2,NFKB2,NOS2,PIK3C2B,PIK3R5,RRAS,SCAND1,SOD3,SULT1C2,UGT8
14-3-3-mediated Signaling	0.975	0.0945	1	FOS,GFAP,JUN,NOTUM,PIK3C2B,PIK3R5,PLCB1,RRAS,TNFRSF1A,TUBA1C,TUBB6,VIM
Gustation Pathway	0.967	0.0898	NaN	ADCY3,ADCY4,CACNA2D3,ENPP6,GNG4,GNG5,ITPR1,P2RY10,P2RY12,P2RY2,P2RY6,PDE10A,PDE1C,PDE7B,PRKAR2B
RAR Activation	0.936	0.0867	NaN	ADCY3,ADCY4,AKR1B10,CSF2RB,DHRS9,FOS,IGFBP3,JUN,MAPKAPK2,NFKB2,PRKAR2B,RBP4,RDH5,SCAND1,STAT5A,TGFB1,TGFB2
Xenobiotic Metabolism General Signaling Pathway	0.924	0.0909	1.941	ABCA4,FTL,GSTP1,HMOX1,MAP2K3,MAP3K6,MAP3K8,NFE2L2,NR1H3,PIK3C2B,PIK3R5,RRAS,UGT8
Role of PI3K/AKT Signaling in the Pathogenesis of Influenza	0.914	0.106	0	CCR5,NFKB2,NFKBIA,NFKBIE,PIK3C2B,PIK3R5,PLAC8
Asparagine Degradation I	0.914	0.5	NaN	ASPG
Phospholipases	0.914	0.106	0	HMOX1,LIPG,NOTUM,PLA2G4A,PLB1,PLCB1,PLD5
Xanthine and Xanthosine Salvage	0.914	0.5	NaN	PNP
Putrescine Biosynthesis III	0.914	0.5	NaN	ODC1
Glutamate Dependent Acid Resistance	0.914	0.5	NaN	GAD1
Glutamate Receptor Signaling	0.914	0.106	NaN	CAMK4,GNG4,GNG5,GRIN2C,GRM3,HOMER1,SLC17A8
p70S6K Signaling	0.883	0.0909	1.508	BTK,Ighg2b,IL2RG,IL4R,LYN,NOTUM,PIK3C2B,PIK3R5,PLCB1,RRAS,SHC1,SYK
Renal Cell Carcinoma Signaling	0.879	0.1	1.633	FOS,JUN,MET,PIK3C2B,PIK3R5,RPS27A,RRAS,TGFB1
Heparan Sulfate Biosynthesis	0.879	0.1	-1.414	HS3ST2,HS3ST3A1,HS3ST3B1,HS3ST5,HS6ST3,NOTUM,RPE65,SULT1C2
Endocannabinoid Neuronal Synapse Pathway	0.857	0.0884	-0.577	ADCY3,ADCY4,CACNA2D3,CNR1,CNR2,GNG4,GNG5,GRIN2C,ITPR1,NOTUM,PLCB1,PRKAR2B,PTGS2
Melanocyte Development and Pigmentation Signaling	0.854	0.0957	0	ADCY3,ADCY4,CREB5,PIK3C2B,PIK3R5,PRKAR2B,RRAS,SH2B2,SHC1
Chondroitin Sulfate Biosynthesis	0.851	0.107	-0.816	HS3ST2,HS3ST3A1,HS3ST3B1,HS3ST5,HS6ST3,SULT1C2
Pyrimidine Deoxyribonucleotides De Novo Biosynthesis I	0.799	0.136	NaN	NME4,RRM2,TYMS
ATM Signaling	0.796	0.0928	0.447	CCNB1,CDK1,CDKN1A,CREB5,GADD45A,GADD45B,GADD45G,JUN,NFKBIA
VEGF Family Ligand-Receptor Interactions	0.793	0.0952	2.121	FOS,PGF,PIK3C2B,PIK3R5,PLA2G4A,RRAS,SHC1,VEGFD
Synaptic Long Term Depression	0.775	0.0825	-0.775	CACNA2D3,GAD1,GRM3,GUCY2D,Gucy2g,ITPR1,LYN,NOS1,NOS2,NOTUM,NPR1,PLA2G4A,PLB1,PLCB1,RRAS,RYR1
Dermatan Sulfate Biosynthesis	0.775	0.102	-0.816	HS3ST2,HS3ST3A1,HS3ST3B1,HS3ST5,HS6ST3,SULT1C2
ERK5 Signaling	0.772	0.0972	1.89	CREB5,FOS,FOSL1,LIF,MAP3K8,MYC,RRAS
Prostate Cancer Signaling	0.767	0.0893	NaN	CCND1,CDKN1A,CREB5,GSTP1,NFKB2,NFKBIA,NFKBIE,PIK3C2B,PIK3R5,RRAS
Ubiquinol-10 Biosynthesis (Eukaryotic)	0.757	0.13	NaN	CYP2E1,CYP7B1,Urah
Thrombin Signaling	0.752	0.081	0.277	ADCY3,ADCY4,CAMK4,GNG4,GNG5,ITPR1,MYL1,NFKB2,NOTUM,PIK3C2B,PIK3R5,PLCB1,RAC2,RHOC,RHOJ,RRAS,SHC1
Guanine and Guanosine Salvage I	0.75	0.333	NaN	PNP
Tetrahydrobiopterin Biosynthesis I	0.75	0.333	NaN	GCH1
Glycerol-3-phosphate Shuttle	0.75	0.333	NaN	GPD1
Adenine and Adenosine Salvage I	0.75	0.333	NaN	PNP
Tetrahydrobiopterin Biosynthesis II	0.75	0.333	NaN	GCH1
nNOS Signaling in Skeletal Muscle Cells	0.733	0.104	NaN	CACNA2D3,CAMK4,ITPR1,NOS1,RYR1
Hypoxia Signaling in the Cardiovascular System	0.73	0.0946	1	CREB5,EDN1,JUN,NFKBIA,NFKBIE,UBE2C,UBE2L6
Hereditary Breast Cancer Signaling	0.726	0.0845	NaN	CCNB1,CCND1,CDK1,CDK6,CDKN1A,GADD45A,GADD45B,GADD45G,PIK3C2B,PIK3R5,RPS27A,RRAS
Tryptophan Degradation III (Eukaryotic)	0.719	0.125	NaN	ACAT2,CYP2S1,TBXAS1
Semaphorin Signaling in Neurons	0.706	0.0968	NaN	FES,MET,RAC2,RHOC,RHOJ,SEMA3A
Polyamine Regulation in Colon Cancer	0.706	0.0968	NaN	MYC,ODC1,PSMB8,PSMB9,PSME2,SAT1
Guanosine Nucleotides Degradation III	0.706	0.154	NaN	NT5C1A,PNP
Cell Cycle Regulation by BTG Family Proteins	0.69	0.108	1	BTG1,BTG2,CCND1,E2F8
HIF1α Signaling	10.2	0.197	4.111	ADM,CAMK4,CDKN1A,EDN1,EIF4EBP1,FGF2,HK2,HK3,HMOX1,HSPA1A/HSPA1B,Hspa1b,IL6,IL6R,JUN,LDHC,MAP2K3,MET,MMP12,MMP13,MMP14,MMP19,MMP3,MMP8,MMP9,NCF1,NCF2,NOS2,PGF,PIK3C2B,PIK3R5,RAC2,RRAS,SAT1,SERPINE1,SLC2A5,STAT3,TF,TGFB1,TGFB2,VEGFD,VIM
Melanoma Signaling	0.684	0.1	0.447	CCND1,CDKN1A,PIK3C2B,PIK3R5,RRAS
Calcium Signaling	0.682	0.0787	-2.111	CACNA2D3,CAMK4,CHRNA4,CHRNA7,CHRNB4,CREB5,GRIN2C,ITPR1,MYH10,MYH6,MYL1,MYO1H,PRKAR2B,RYR1,TNNC1,Tpm4,TRPC5
Mouse Embryonic Stem Cell Pluripotency	0.676	0.0865	1.667	FZD1,FZD2,JAK3,LIF,MYC,PIK3C2B,PIK3R5,RRAS,STAT3
NGF Signaling	0.672	0.0847	1	CREB5,MAP3K6,MAP3K8,NFKB2,PIK3C2B,PIK3R5,RRAS,SHC1,SHC3,SMPD3
Wnt/Ca+ pathway	0.664	0.0938	-0.816	CREB5,FZD1,FZD2,NFKB2,NOTUM,PLCB1
Triacylglycerol Degradation	0.66	0.098	-2	CES1,LIPG,NOTUM,PLB1,RPE65
Leukotriene Biosynthesis	0.656	0.143	NaN	ALOX5,DPEP1
Urate Biosynthesis/Inosine 5'-phosphate Degradation	0.656	0.143	NaN	NT5C1A,PNP
Maturity Onset Diabetes of Young (MODY) Signaling	0.652	0.0897	NaN	APOB,APOD,APOL6,BLK,CACNA2D3,NFKB2,UCP2
α-Adrenergic Signaling	0.644	0.0849	-1	ADCY3,ADCY4,ADRA1A,CAMK4,GNG4,GNG5,ITPR1,PRKAR2B,RRAS
Heme Degradation	0.638	0.25	NaN	HMOX1
Spermine and Spermidine Degradation I	0.638	0.25	NaN	SAT1
Arginine Degradation I (Arginase Pathway)	0.638	0.25	NaN	ARG1
UVB-Induced MAPK Signaling	0.636	0.0962	1.342	EIF4EBP1,FOS,JUN,PIK3C2B,PIK3R5
Huntington's Disease Signaling	0.613	0.0747	-0.832	CASP1,CASP4,CASP7,CASP8,CREB5,GNG4,GNG5,HSPA1A/HSPA1B,Hspa1b,ITPR1,JUN,PIK3C2B,PIK3R5,PLCB1,PSMB8,PSMB9,PSME2,RPS27A,SHC1,SHC3,TGM2
Choline Biosynthesis III	0.611	0.133	NaN	HMOX1,PLD5
Role of MAPK Signaling in the Pathogenesis of Influenza	0.6	0.0864	NaN	CCL2,CXCL10,MAP2K3,PLA2G4A,PLB1,PTGS2,RRAS
Role of Cytokines in Mediating Communication between Immune Cells	0.593	0.0926	NaN	IL21,IL23A,IL33,IL6,TGFB1
Dopamine-DARPP32 Feedback in cAMP Signaling	0.592	0.0773	-2.714	ADCY3,ADCY4,CACNA2D3,CAMK4,CREB5,GRIN2C,ITPR1,KCNJ15,KCNJ4,NOS1,NOTUM,PLCB1,PPP1R14B,PRKAR2B
Glioma Signaling	0.587	0.0806	0.447	CAMK4,CCND1,CDK6,CDKN1A,CDKN2C,E2F8,PIK3C2B,PIK3R5,RRAS,SHC1
RhoA Signaling	0.587	0.0806	1.265	ARHGAP9,ARPC1B,CDC42EP4,EZR,LPAR1,MSN,MYL1,MYLK2,PFN1,PIP5KL1
Adenosine Nucleotides Degradation II	0.57	0.125	NaN	NT5C1A,PNP
Parkinson's Signaling	0.57	0.125	NaN	GPR37,SNCAIP
AMPK Signaling	0.567	0.0744	-1.897	ADRA1A,ADRA2B,CCNA2,CCND1,CDKN1A,CHRM4,CHRNA4,CHRNA7,CHRNB4,CREB5,EIF4EBP1,GNG4,GNG5,MAP2K3,PHLPP1,PIK3C2B,PIK3R5,PRKAR2B
Role of p14/p19ARF in Tumor Suppression	0.558	0.103	NaN	NPM3,PIK3C2B,PIK3R5
Arsenate Detoxification I (Glutaredoxin)	0.554	0.2	NaN	PNP
Protein Citrullination	0.554	0.2	NaN	PADI2
α-tocopherol Degradation	0.554	0.2	NaN	CYP4F2
Trans, trans-farnesyl Diphosphate Biosynthesis	0.554	0.2	NaN	FDPS
Galactose Degradation I (Leloir Pathway)	0.554	0.2	NaN	GALE
dTMP De Novo Biosynthesis	0.554	0.2	NaN	TYMS
Glutamate Degradation III (via 4-aminobutyrate)	0.554	0.2	NaN	GAD1
CNTF Signaling	0.535	0.0877	1.342	PIK3C2B,PIK3R5,RRAS,STAT1,STAT3
Role of CHK Proteins in Cell Cycle Checkpoint Control	0.535	0.0877	-1	CDK1,CDKN1A,CLSPN,E2F8,PLK1
Dermatan Sulfate Degradation (Metazoa)	0.533	0.118	NaN	Chil3/Chil4,FGFRL1
Synaptic Long Term Potentiation	0.524	0.0775	-2.333	CAMK4,CREB5,GRIN2C,GRM3,ITPR1,NOTUM,PLCB1,PPP1R14B,PRKAR2B,RRAS
tRNA Splicing	0.52	0.0909	-2	ENPP6,PDE10A,PDE1C,PDE7B
Netrin Signaling	0.519	0.0833	-1.342	CACNA2D3,DCC,ITPR1,PRKAR2B,RAC2,RYR1
GPCR-Mediated Nutrient Sensing in Enteroendocrine Cells	0.506	0.0776	-1.667	ADCY3,ADCY4,CACNA2D3,GNG4,GNG5,ITPR1,NOTUM,PLCB1,PRKAR2B
Differential Regulation of Cytokine Production in Macrophages and T Helper Cells by IL-17A and IL-17F	0.499	0.111	NaN	CCL2,IL6
Pregnenolone Biosynthesis	0.499	0.111	NaN	CYP2E1,CYP7B1
Superpathway of Geranylgeranyldiphosphate Biosynthesis I (via Mevalonate)	0.499	0.111	NaN	ACAT2,FDPS
Inhibition of ARE-Mediated mRNA Degradation Pathway	0.495	0.0745	1.265	MAPKAPK2,PRKAR2B,PSMB8,PSMB9,PSME2,TNFRSF1A,TNFRSF1B,TNFSF11,TNFSF14,TNFSF8,ZFP36,ZFP36L2
Pyruvate Fermentation to Lactate	0.489	0.167	NaN	LDHC
Urea Cycle	0.489	0.167	NaN	ARG1
Arginine Degradation VI (Arginase 2 Pathway)	0.489	0.167	NaN	ARG1
Glycerol Degradation I	0.489	0.167	NaN	GPD1
Glycine Cleavage Complex	0.489	0.167	NaN	OCA2
Endometrial Cancer Signaling	0.481	0.0833	1.342	CCND1,MYC,PIK3C2B,PIK3R5,RRAS
NRF2-mediated Oxidative Stress Response	0.48	0.0717	1.897	CYP2E1,CYP2S1,FOS,FOSL1,FTL,GSTP1,HMOX1,HSPB8,JUN,MAFF,MAFK,MAP2K3,NFE2L2,PIK3C2B,PIK3R5,RRAS,SOD3
Apelin Pancreas Signaling Pathway	0.479	0.087	0	NFKB2,PIK3C2B,PIK3R5,PRKAR2B
Purine Nucleotides Degradation II (Aerobic)	0.469	0.105	NaN	NT5C1A,PNP
DNA damage-induced 14-3-3σ Signaling	0.469	0.105	NaN	CCNB1,CDK1
Ephrin A Signaling	0.461	0.0851	NaN	EPHA2,PIK3C2B,PIK3R5,VAV1
Circadian Rhythm Signaling	0.46	0.0909	NaN	ADCYAP1,CREB5,GRIN2C
Glutathione-mediated Detoxification	0.46	0.0909	NaN	GSTP1,NAT8,PTGES
CCR3 Signaling in Eosinophils	0.456	0.0741	0.816	CAMK4,CCL11,GNG4,GNG5,ITPR1,PIK3C2B,PIK3R5,PLA2G4A,PLCB1,RRAS
Dopamine Receptor Signaling	0.444	0.0779	-1	ADCY3,ADCY4,GCH1,PPP1R14B,PRKAR2B,SLC18A3
mTOR Signaling	0.439	0.0708	1.89	EIF4EBP1,HMOX1,PGF,PIK3C2B,PIK3R5,PLD5,RAC2,RHOC,RHOJ,RPS12,RPS27A,RPS27L,RPS28,RRAS,VEGFD
Methylglyoxal Degradation III	0.439	0.1	NaN	AKR1B10,CYP2E1
Histidine Degradation VI	0.439	0.1	NaN	CYP2E1,CYP7B1
Fatty Acid α-oxidation	0.439	0.1	NaN	ALOX12B,PTGS2
Telomerase Signaling	0.438	0.0748	1.89	CDKN1A,ELF4,IL2RG,MYC,PIK3C2B,PIK3R5,RRAS,SHC1
Phosphatidylcholine Biosynthesis I	0.435	0.143	NaN	CHKB
Adenine and Adenosine Salvage III	0.435	0.143	NaN	PNP
Ceramide Degradation	0.435	0.143	NaN	ACER2
Systemic Lupus Erythematosus In T Cell Signaling Pathway	0.406	0.0665	2.655	CAMK4,CASP1,CASP4,CASP7,CASP8,CD44,CD86,CREB5,EZR,FAS,FCER1G,FOS,GADD45A,H2-K2/H2-Q9,HLA-A,HLA-DMB,HLA-DQA1,HLA-DQB1,HLA-DRB5,HLA-E,IL21,IL23A,IL6,ITGAL,ITPR1,JUN,LEPR,MAP2K3,MSN,NOS1,NOS2,PIK3C2B,PIK3R5,RAC2,RHOC,RHOJ,RRAS,S1PR3,STAT3,SYK,VAV1
Retinoate Biosynthesis I	0.398	0.0833	NaN	AKR1B10,DHRS9,RDH5
UVC-Induced MAPK Signaling	0.393	0.0784	1	FOS,JUN,RRAS,SMPD3
Mitotic Roles of Polo-Like Kinase	0.391	0.0758	1.342	CCNB1,CDK1,KIF23,PLK1,TGFB1
Inositol Pyrophosphates Biosynthesis	0.39	0.125	NaN	IP6K3
Superoxide Radicals Degradation	0.39	0.125	NaN	SOD3
Purine Ribonucleosides Degradation to Ribose-1-phosphate	0.39	0.125	NaN	PNP
Superpathway of Methionine Degradation	0.38	0.0811	NaN	BHMT,BHMT2,PRMT8
Cardiac β-adrenergic Signaling	0.376	0.069	-2.121	ADCY3,ADCY4,AKAP12,CACNA2D3,ENPP6,GNG4,GNG5,PDE10A,PDE1C,PDE7B,PPP1R14B,PRKAR2B
G Beta Gamma Signaling	0.367	0.0698	0.707	BTK,CACNA2D3,GNG4,GNG5,HBEGF,ITPR1,PRKAR2B,RRAS,SHC1
ErbB4 Signaling	0.366	0.0735	0.447	ERBB4,PIK3C2B,PIK3R5,RRAS,SHC1
Remodeling of Epithelial Adherens Junctions	0.366	0.0735	NaN	ARPC1B,IQGAP1,MET,TUBA1C,TUBB6
Role of Lipids/Lipid Rafts in the Pathogenesis of Influenza	0.365	0.087	NaN	FDPS,RSAD2
Differential Regulation of Cytokine Production in Intestinal Epithelial Cells by IL-17A and IL-17F	0.365	0.087	NaN	CCL2,LCN2
Docosahexaenoic Acid (DHA) Signaling	0.362	0.0789	NaN	BCL2A1,PIK3C2B,PIK3R5
Apelin Cardiomyocyte Signaling Pathway	0.36	0.0707	-1.134	ITPR1,MYL1,NOTUM,PIK3C2B,PIK3R5,PLCB1,TGFB1
Xenobiotic Metabolism PXR Signaling Pathway	0.356	0.0677	-0.832	CES1,GSTP1,HS3ST2,HS3ST3A1,HS3ST3B1,HS3ST5,HS6ST3,NOS2,PPP1R14B,PRKAR2B,SCAND1,SULT1C2,UGT8
Sphingosine and Sphingosine-1-phosphate Metabolism	0.352	0.111	NaN	ACER2
Phosphatidylethanolamine Biosynthesis II	0.352	0.111	NaN	CHKB
Citrulline Biosynthesis	0.352	0.111	NaN	ARG1
EIF2 Signaling	0.349	0.067	1.508	ATF3,CCND1,EIF2AK2,MYC,PIK3C2B,PIK3R5,RPL18,RPL21,RPL39,RPS12,RPS27A,RPS27L,RPS28,RRAS,SHC1
Phototransduction Pathway	0.349	0.0741	NaN	GNGT2,GUCY2D,NPR1,PRKAR2B
HIPPO signaling	0.345	0.0706	-1.342	CD44,PPP1R14B,TEAD1,TEAD3,TEAD4,WWTR1
Bupropion Degradation	0.323	0.08	NaN	CYP2E1,CYP2S1
Calcium Transport I	0.319	0.1	NaN	ATP2C2
Ketolysis	0.319	0.1	NaN	ACAT2
Melatonin Signaling	0.318	0.0694	-1.342	CAMK4,MAP2K3,NOTUM,PLCB1,PRKAR2B
D-myo-inositol (1,4,5)-Trisphosphate Biosynthesis	0.305	0.0769	NaN	PIP5KL1,PLCB1
Unfolded protein response	0.294	0.0667	2.449	CEBPA,CEBPB,CEBPD,HSPA1A/HSPA1B,Hspa1b,NFE2L2
Ketogenesis	0.29	0.0909	NaN	ACAT2
NAD Salvage Pathway II	0.287	0.0741	NaN	Acp5,NT5C1A
Insulin Receptor Signaling	0.277	0.0643	1.134	EIF4EBP1,PIK3C2B,PIK3R5,PPP1R14B,PRKAR2B,RRAS,SHC1,SOCS3,TRIP10
G Protein Signaling Mediated by Tubby	0.273	0.0682	NaN	GNG4,GNG5,PLCB1
Xenobiotic Metabolism CAR Signaling Pathway	0.27	0.0635	-0.577	GSTP1,HS3ST2,HS3ST3A1,HS3ST3B1,HS3ST5,HS6ST3,MAP2K3,NOS2,SCAND1,SOD3,SULT1C2,UGT8
Hematopoiesis from Multipotent Stem Cells	0.265	0.0833	NaN	CSF1
Glycogen Degradation II	0.265	0.0833	NaN	PGM1
BER pathway	0.265	0.0833	NaN	POLE
Non-Small Cell Lung Cancer Signaling	0.259	0.0638	0.447	CCND1,CDK6,ITPR1,PIK3C2B,PIK3R5,RRAS
Superpathway of Cholesterol Biosynthesis	0.256	0.069	NaN	ACAT2,FDPS
Oleate Biosynthesis II (Animals)	0.243	0.0769	NaN	PTPRT
NAD Phosphorylation and Dephosphorylation	0.243	0.0769	NaN	Acp5
nNOS Signaling in Neurons	0.238	0.0638	NaN	CAMK4,GRIN2C,NOS1
Triacylglycerol Biosynthesis	0.238	0.0638	NaN	AGPAT2,ASPG,LPIN3
Glycogen Degradation III	0.223	0.0714	NaN	PGM1
Mevalonate Pathway I	0.223	0.0714	NaN	ACAT2
Colanic Acid Building Blocks Biosynthesis	0.223	0.0714	NaN	GALE
Mitochondrial Dysfunction	0	0.0176	NaN	CASP8,LRRK2,UCP2
PXR/RXR Activation	0	0.0308	NaN	IL6,PRKAR2B
Role of BRCA1 in DNA Damage Response	0	0.0625	1	CDKN1A,E2F8,GADD45A,PLK1,STAT1
Role of NFAT in Regulation of the Immune Response	0	0.0511	3.545	BTK,CAMK4,CD86,FCER1G,FCGR1A,FCGR2A,FCGR2B,FCGR3A/FCGR3B,FOS,GNG4,GNG5,HLA-A,HLA-DMB,HLA-DQA1,HLA-DQB1,HLA-DRB5,Ighg2b,ITPR1,JUN,LCP2,LYN,NFKB2,NFKBIA,NFKBIE,PIK3C2B,PIK3R5,PLCB1,RRAS,SYK
CCR5 Signaling in Macrophages	0	0.021	1	CACNA2D3,CAMK4,CCR5,FAS,FCER1G,FOS,GNG4,GNG5,ITPR1,JUN
Calcium-induced T Lymphocyte Apoptosis	0	0.0183	1.134	CAMK4,FCER1G,HLA-A,HLA-DMB,HLA-DQA1,HLA-DQB1,HLA-DRB5,ITPR1
Cytotoxic T Lymphocyte-mediated Apoptosis of Target Cells	0	0.0149	2	CASP7,CASP8,FAS,FCER1G,HLA-A,HLA-E
CTLA4 Signaling in Cytotoxic T Lymphocytes	0	0.0197	NaN	AP1G2,CD86,FCER1G,HLA-A,HLA-E,LCP2,PIK3C2B,PIK3R5,SYK
T Helper Cell Differentiation	0	0.0468	NaN	CD40,CD86,FCER1G,HLA-A,HLA-DMB,HLA-DQA1,HLA-DQB1,HLA-DRB5,IL10RB,IL18R1,IL21,IL21R,IL2RG,IL4R,IL6,IL6R,STAT1,STAT3,TGFB1,TNFRSF1A,TNFRSF1B
CD28 Signaling in T Helper Cells	0	0.0444	2.138	ARPC1B,CAMK4,CD86,FCER1G,FOS,HLA-A,HLA-DMB,HLA-DQA1,HLA-DQB1,HLA-DRB5,ITPR1,JUN,LCP2,NFKB2,NFKBIA,NFKBIE,PIK3C2B,PIK3R5,PTPRC,SYK,VAV1,WAS
Agrin Interactions at Neuromuscular Junction	0	0.0571	1	ERBB4,JUN,RAC2,RRAS
CDK5 Signaling	0	0.0536	-0.447	ADCY3,ADCY4,LAMA3,PPP1R14B,PRKAR2B,RRAS
iCOS-iCOSL Signaling in T Helper Cells	0	0.0433	2.673	CAMK4,CD40,CD86,FCER1G,HLA-A,HLA-DMB,HLA-DQA1,HLA-DQB1,HLA-DRB5,IL2RG,ITPR1,LCP2,NFKB2,NFKBIA,NFKBIE,PIK3C2B,PIK3R5,PLEKHA4,PTPRC,SHC1,VAV1
Lipid Antigen Presentation by CD1	0	0.00508	NaN	AP1G2,FCER1G
DNA Methylation and Transcriptional Repression Signaling	0	0.0571	NaN	DNMT3B,SAP30
Androgen Signaling	0	0.0592	-0.378	CACNA2D3,CAMK4,CCND1,GNG4,GNG5,ITPR1,JUN,NFKB2,PRKAR2B,SHC1
Role of Oct4 in Mammalian Embryonic Stem Cell Pluripotency	0	0.0217	NaN	SPP1
Aldosterone Signaling in Epithelial Cells	0	0.061	-0.816	HSPA1A/HSPA1B,HSPB1,HSPB6,HSPB8,ITPR1,NOTUM,PIK3C2B,PIK3R5,PIP5KL1,PLCB1
Type I Diabetes Mellitus Signaling	0	0.0513	3	CASP8,CD86,FAS,FCER1G,GAD1,HLA-A,HLA-DMB,HLA-DQA1,HLA-DQB1,HLA-DRB5,HLA-E,IL1R1,IRF1,MAP2K3,MYD88,NFKB2,NFKBIA,NFKBIE,NOS2,RIPK1,SOCS1,SOCS3,STAT1,TNFRSF1A,TNFRSF1B
Allograft Rejection Signaling	0	0.026	NaN	CD40,CD86,FAS,FCER1G,H2-K2/H2-Q9,HLA-A,HLA-DMB,HLA-DQA1,HLA-DQB1,HLA-DRB5,HLA-E,Ighg2b
Autoimmune Thyroid Disease Signaling	0	0.0255	NaN	CD40,CD86,FAS,FCER1G,HLA-A,HLA-DMB,HLA-DQA1,HLA-DQB1,HLA-DRB5,HLA-E,Ighg2b
Graft-versus-Host Disease Signaling	0	0.0259	NaN	CD86,FAS,FCER1G,HLA-A,HLA-DMB,HLA-DQA1,HLA-DQB1,HLA-DRB5,HLA-E,IL33,IL6
Communication between Innate and Adaptive Immune Cells	0	0.0423	NaN	Ccl9,CCR7,CD40,CD86,CXCL10,FCER1G,HLA-A,HLA-DRB5,HLA-E,Igha,Ighg2b,IL33,IL6,TLR1,Tlr13,TLR2,TLR4,TLR6,TLR7,TLR8
Systemic Lupus Erythematosus Signaling	0	0.0417	NaN	BDKRB2,CAMK4,CD40,CD86,FCER1G,FCGR1A,FCGR2A,FCGR2B,FCGR3A/FCGR3B,FOS,HLA-A,HLA-E,Ighg2b,IL33,IL6,IL6R,JUN,KNG1,LSM5,LYN,PIK3C2B,PIK3R5,PTPRC,RRAS,TLR7
Cdc42 Signaling	0	0.0452	3.162	ARPC1B,FCER1G,FOS,H2-K2/H2-Q9,HLA-A,HLA-DMB,HLA-DQA1,HLA-DQB1,HLA-DRB5,HLA-E,IQGAP1,IQGAP3,ITGA2B,ITGA5,ITGA7,ITGA9,ITGAD,ITGAL,ITGAX,ITGB2,ITGB7,JUN,MYL1,VAV1,WAS
Phospholipase C Signaling	0	0.0552	2.683	ADCY3,ADCY4,BTK,CAMK4,CREB5,FCER1G,FCGR2A,FCGR2B,GNG4,GNG5,HMOX1,Ighg2b,ITGA2B,ITGA5,ITGA7,ITGA9,ITGAD,ITGAL,ITGAX,ITGB2,ITGB7,ITPR1,LCP2,LYN,MYL1,NFKB2,PLA2G4A,PLCB1,PLD5,RAC2,RHOC,RHOJ,RRAS,SHC1,SYK,TGM2
Altered T Cell and B Cell Signaling in Rheumatoid Arthritis	0	0.0553	NaN	CD40,CD86,CSF1,FAS,FCER1G,HLA-A,HLA-DMB,HLA-DQA1,HLA-DQB1,HLA-DRB5,Ighg2b,IL21,IL23A,IL33,IL6,NFKB2,SPP1,TGFB1,TLR1,Tlr13,TLR2,TLR4,TLR6,TLR7,TLR8,TNFSF11
Granzyme B Signaling	0	0.0625	NaN	CASP8
Regulation of IL-2 Expression in Activated and Anergic T Lymphocytes	0	0.0239	1.508	CAMK4,FCER1G,FOS,JUN,NFKB2,NFKBIA,NFKBIE,RRAS,TGFB1,TGFB2,VAV1
Granzyme A Signaling	0	0.0526	NaN	HMGB2
Role of Wnt/GSK-3β Signaling in the Pathogenesis of Influenza	0	0.0513	0	FZD1,FZD2,WNT10B,WNT8B
Nur77 Signaling in T Lymphocytes	0	0.0204	NaN	CAMK4,CD86,FCER1G,H2-K2/H2-Q9,HLA-A,HLA-DMB,HLA-DQA1,HLA-DQB1,HLA-DRB5,HLA-E
Dendritic Cell Maturation	0.686	0.0723	4.111	CCR7,CD40,CD86,COL11A2,COL2A1,COL5A3,CREB5,FCER1G,FCGR1A,FCGR2A,FCGR2B,FCGR3A/FCGR3B,HLA-A,HLA-DMB,HLA-DQA1,HLA-DQB1,HLA-DRB5,HLA-E,ICAM1,Ighg2b,IL23A,IL33,IL6,IRF8,LEPR,LTBR,MYD88,NFKB2,NFKBIA,NFKBIE,NOTUM,PIK3C2B,PIK3R5,PLCB1,STAT1,STAT2,TLR2,TLR4,TNFRSF1A,TNFRSF1B,TYROBP
Antiproliferative Role of TOB in T Cell Signaling	0	0.0099	NaN	CCNA2,FCER1G,TGFB1,TGFB2
OX40 Signaling Pathway	0	0.0263	0.447	FCER1G,H2-K2/H2-Q9,HLA-A,HLA-DMB,HLA-DQA1,HLA-DQB1,HLA-DRB5,HLA-E,JUN,NFKB2,NFKBIA,NFKBIE
Hematopoiesis from Pluripotent Stem Cells	0	0.0167	NaN	CSF1,FCER1G,Igha,Ighg2b,IL11,IL6,LIF
Transcriptional Regulatory Network in Embryonic Stem Cells	0	0.0185	NaN	STAT3
Nicotine Degradation III	0	0.0345	NaN	CYP2E1,CYP2S1
Chondroitin Sulfate Degradation (Metazoa)	0	0.0625	NaN	Chil3/Chil4
Pyrimidine Ribonucleotides De Novo Biosynthesis	0	0.0556	NaN	ENTPD4,NME4
Isoleucine Degradation I	0	0.0588	NaN	ACAT2
CDP-diacylglycerol Biosynthesis I	0	0.0455	NaN	AGPAT2
D-myo-inositol-5-phosphate Metabolism	0	0.0363	0.378	DUSP5,PLCB1,PPP1R14B,PPTC7,PTPN7,PTPRC,SOCS3
Melatonin Degradation I	0	0.0328	NaN	CYP2E1,CYP2S1
Estrogen Biosynthesis	0	0.0455	NaN	CYP2E1,CYP2S1
Tryptophan Degradation X (Mammalian, via Tryptamine)	0	0.04	NaN	AKR1B10
Phosphatidylglycerol Biosynthesis II (Non-plastidic)	0	0.0417	NaN	AGPAT2
D-myo-inositol (1,4,5,6)-Tetrakisphosphate Biosynthesis	0	0.0339	0.816	DUSP5,PPP1R14B,PPTC7,PTPN7,PTPRC,SOCS3
Nicotine Degradation II	0	0.0303	NaN	CYP2E1,CYP2S1
Superpathway of Inositol Phosphate Compounds	0	0.0472	0.905	DUSP5,IP6K3,PIK3C2B,PIK3R5,PIP5KL1,PLCB1,PPP1R14B,PPTC7,PTPN7,PTPRC,SOCS3
Serotonin Degradation	0	0.0147	NaN	DHRS9
D-myo-inositol (3,4,5,6)-tetrakisphosphate Biosynthesis	0	0.0339	0.816	DUSP5,PPP1R14B,PPTC7,PTPN7,PTPRC,SOCS3
3-phosphoinositide Degradation	0	0.0317	0.816	DUSP5,PPP1R14B,PPTC7,PTPN7,PTPRC,SOCS3
3-phosphoinositide Biosynthesis	0	0.0443	1	DUSP5,PIK3C2B,PIK3R5,PIP5KL1,PPP1R14B,PPTC7,PTPN7,PTPRC,SOCS3
Pyrimidine Ribonucleotides Interconversion	0	0.0588	NaN	ENTPD4,NME4
Superpathway of Melatonin Degradation	0	0.0303	NaN	CYP2E1,CYP2S1
Stearate Biosynthesis I (Animals)	0	0.0566	NaN	ASPG,CYP2E1,TBXAS1
Noradrenaline and Adrenaline Degradation	0	0.0286	NaN	DHRS9
Acetone Degradation I (to Methylglyoxal)	0	0.0625	NaN	CYP2E1,CYP2S1
Putrescine Degradation III	0	0.0476	NaN	SAT1
Oxidative Ethanol Degradation III	0	0.0364	NaN	CYP2E1,CYP2S1
Ethanol Degradation II	0	0.0312	NaN	DHRS9
Methionine Degradation I (to Homocysteine)	0	0.0455	NaN	PRMT8
Cysteine Biosynthesis III (mammalia)	0	0.0417	NaN	PRMT8
Osteoarthritis Pathway	17	0.235	4.11	ANXA2,CASP1,CASP4,CASP7,CASP8,CEBPB,COL2A1,CREB5,CXCR2,DCN,DLX5,FGF2,FN1,FZD1,FZD2,GLI1,GLI3,IL18RAP,IL1R1,IL1R2,IL1RAPL2,ITGA2B,ITGA5,ITGA7,ITGA9,ITGAD,ITGAL,ITGAX,ITGB2,ITGB7,MMP12,MMP13,MMP3,MMP9,NFKB2,NOS2,PGF,PTCH2,PTGS2,PTHLH,RBP4,S100A8,S100A9,S1PR2,S1PR3,SDC4,SPHK1,SPP1,TGFB1,TLR2,TLR4,TNFRSF1A,TNFRSF1B,VEGFD,WNT8B
Vitamin-C Transport	0	0.0417	NaN	LRRC8A
SAPK/JNK Signaling	0	0.025	2.111	FCER1G,GADD45A,GNG4,GNG5,JUN,MAP4K1,PIK3C2B,PIK3R5,RAC2,RIPK1,RRAS,SHC1
Protein Ubiquitination Pathway	0	0.0582	NaN	BIRC3,HLA-A,HLA-E,HSPA1A/HSPA1B,HSPB1,HSPB6,HSPB8,PSMB8,PSMB9,PSME2,RPS27A,TAP1,TAP2,UBE2C,UBE2L6,USP18
Amyloid Processing	0	0.0196	NaN	PRKAR2B
Endoplasmic Reticulum Stress Pathway	0	0.0476	NaN	CASP7
Notch Signaling	0	0.0263	NaN	DLL4
PKCθ Signaling in T Lymphocytes	0	0.041	4.025	CACNA2D3,CD86,FCER1G,FOS,HLA-A,HLA-DMB,HLA-DQA1,HLA-DQB1,HLA-DRB5,ITPR1,JUN,LCP2,MAP3K6,MAP3K8,NFKB2,NFKBIA,NFKBIE,PIK3C2B,PIK3R5,RAC2,RRAS,VAV1
VEGF Signaling	0	0.0606	1.633	PGF,PIK3C2B,PIK3R5,RRAS,SHC1,VEGFD
T Cell Receptor Signaling	0	0.049	3.657	CAMK4,CD86,DUSP5,FCER1G,FOS,H2-K2/H2-Q9,HLA-A,HLA-DMB,HLA-DQA1,HLA-DQB1,HLA-DRB5,HLA-E,ICAM1,ITGAL,ITGB2,JUN,LCP2,MAP2K3,NFKB2,NFKBIA,NFKBIE,PIK3C2B,PIK3R5,PTPN7,PTPRC,RASGRP1,RRAS,SHC3,VAV1
Cancer Drug Resistance By Drug Efflux	0	0.0345	NaN	PTGS2,RRAS
Sirtuin Signaling Pathway	0	0.0514	0	GADD45A,GADD45B,GADD45G,JUN,LDHC,MYC,NFE2L2,NFKB2,NOS2,NR1H3,SOD3,STAT3,TSPO,TUBA1C,UCP2
Th17 Activation Pathway	0	0.0368	3	CCL20,FCER1G,IL1R1,IL21,IL21R,IL23A,IL6,IL6R,IRAK4,JAK3,MYD88,NFKB2,PTGER2,PTGER4,RUNX1,SOCS3,STAT3
NER (Nucleotide Excision Repair, Enhanced Pathway)	0	0.0388	NaN	CHAF1B,POLE,POLE2,TOP2A
Apelin Muscle Signaling Pathway	0	0.0417	NaN	GNG4,GNG5
FAT10 Signaling Pathway	0	0.0536	NaN	PSMB8,PSMB9,PSME2
NAD Signaling Pathway	1.53	0.106	2	BST1,CEBPB,FGF2,LDHC,NFKB2,PARP10,PARP12,PARP14,PARP3,PARP9,PIK3C2B,PIK3R5,RYR1,TGFB1,TGFB2,TIPARP
Xenobiotic Metabolism AHR Signaling Pathway	0	0.046	1	GSTP1,IL6,NFKB2,PON1

## Sheet: Sheet3
KEGG results of DEGs with greater magnitude in aged ICH vs sham
Category	Term	Count	%	PValue	Genes	List Total	Pop Hits	Pop Total	Fold Enrichment	Bonferroni	Benjamini	FDR
KEGG_PATHWAY	mmu05164:Influenza A	11	11.828	5.77431e-08	ENSMUSG00000034855, ENSMUSG00000040296, ENSMUSG00000025746, ENSMUSG00000032690, ENSMUSG00000035352, ENSMUSG00000035385, ENSMUSG00000052776, ENSMUSG00000029605, ENSMUSG00000024810, ENSMUSG00000025888, ENSMUSG00000020641	48	171	7691	10.3071	4.67718e-06	4.67719e-06	4.09976e-06
KEGG_PATHWAY	mmu04060:Cytokine-cytokine receptor interaction	12	12.9032	1.5263e-07	ENSMUSG00000058755, ENSMUSG00000034855, ENSMUSG00000025746, ENSMUSG00000018927, ENSMUSG00000019122, ENSMUSG00000035373, ENSMUSG00000034394, ENSMUSG00000035352, ENSMUSG00000035385, ENSMUSG00000003882, ENSMUSG00000040663, ENSMUSG00000071713	48	242	7691	7.94525	1.23629e-05	6.1815e-06	5.41835e-06
KEGG_PATHWAY	mmu05168:Herpes simplex infection	10	10.7527	3.63581e-06	ENSMUSG00000040296, ENSMUSG00000025746, ENSMUSG00000073409, ENSMUSG00000032690, ENSMUSG00000035352, ENSMUSG00000035385, ENSMUSG00000052776, ENSMUSG00000060550, ENSMUSG00000037321, ENSMUSG00000029605	48	208	7691	7.70333	0.000294458	7.55571e-05	6.6229e-05
KEGG_PATHWAY	mmu04668:TNF signaling pathway	8	8.60215	3.73121e-06	ENSMUSG00000034855, ENSMUSG00000025746, ENSMUSG00000012519, ENSMUSG00000034394, ENSMUSG00000035352, ENSMUSG00000035385, ENSMUSG00000078920, ENSMUSG00000029379	48	109	7691	11.7599	0.000302183	7.55571e-05	6.6229e-05
KEGG_PATHWAY	mmu05144:Malaria	5	5.37634	0.000195647	ENSMUSG00000040152, ENSMUSG00000026580, ENSMUSG00000025746, ENSMUSG00000035352, ENSMUSG00000035385	48	48	7691	16.6905	0.015724	0.00316948	0.00277819
KEGG_PATHWAY	mmu04623:Cytosolic DNA-sensing pathway	5	5.37634	0.00059481	ENSMUSG00000034855, ENSMUSG00000040296, ENSMUSG00000025746, ENSMUSG00000024810, ENSMUSG00000025888	48	64	7691	12.5179	0.047051	0.00802993	0.00703858
KEGG_PATHWAY	mmu04062:Chemokine signaling pathway	7	7.52688	0.00114094	ENSMUSG00000034855, ENSMUSG00000018927, ENSMUSG00000019122, ENSMUSG00000035373, ENSMUSG00000035352, ENSMUSG00000035385, ENSMUSG00000029379	48	196	7691	5.72247	0.0883226	0.0132023	0.0115724
KEGG_PATHWAY	mmu04621:NOD-like receptor signaling pathway	4	4.30108	0.00496812	ENSMUSG00000025746, ENSMUSG00000035352, ENSMUSG00000035385, ENSMUSG00000025888	48	57	7691	11.2442	0.331969	0.0503022	0.0440921
KEGG_PATHWAY	mmu05162:Measles	5	5.37634	0.00926744	ENSMUSG00000040296, ENSMUSG00000025746, ENSMUSG00000032690, ENSMUSG00000052776, ENSMUSG00000029605	48	136	7691	5.89078	0.529596	0.0834069	0.0731098
KEGG_PATHWAY	mmu04630:Jak-STAT signaling pathway	5	5.37634	0.0115395	ENSMUSG00000058755, ENSMUSG00000025746, ENSMUSG00000034394, ENSMUSG00000003882, ENSMUSG00000071713	48	145	7691	5.52514	0.609425	0.0870002	0.0762595

## Sheet: Sheet4
IPA results of “more up aged ICH”
Ingenuity Canonical Pathways	-log(p-value)	Ratio	z-score	Molecules
Role of Hypercytokinemia/hyperchemokinemia in the Pathogenesis of Influenza	7.09	0.093	NaN	CCL2,CXCL10,IFIT2,IFIT3,IRF7,ISG15,RSAD2,STAT1
Activation of IRF by Cytosolic Pattern Recognition Receptors	6.71	0.108	NaN	CD40,DHX58,IFIT2,IRF7,ISG15,STAT1,ZBP1
Systemic Lupus Erythematosus In B Cell Signaling Pathway	4.19	0.0207	NaN	CD40,CD5,FOS,IFIT2,IFIT3,Igha,Ighg2b,Ighv1-80,Igkv1-110,Igkv1-117,Igkv16-104,Iglv1,IRF7,ISG15,STAT1
Interferon Signaling	4.09	0.111	NaN	IFIT3,IRF1,ISG15,STAT1
Neuroinflammation Signaling Pathway	3.69	0.0286	NaN	CCL2,CD200R1,CD40,CXCL10,FOS,HLA-E,IRF7,STAT1,TICAM2
IL-7 Signaling Pathway	2.8	0.0513	NaN	Igha,Ighg2b,PAX5,STAT1
IL-12 Signaling and Production in Macrophages	2.73	0.0368	NaN	APOB,CD40,FOS,IRF1,STAT1
Role of PKR in Interferon Induction and Antiviral Response	2.73	0.0368	NaN	FOS,HSPA1A/HSPA1B,Hspa1b,IRF1,STAT1
Coronavirus Pathogenesis Pathway	2.7	0.0296	NaN	CCL2,E2F8,FOS,IRF7,RPS27A,STAT1
Intrinsic Prothrombin Activation Pathway	2.61	0.0714	NaN	F5,KLK13,KLK7
iNOS Signaling	2.47	0.0638	NaN	FOS,IRF1,STAT1
UVA-Induced MAPK Signaling	2.44	0.0408	NaN	FOS,PARP10,PARP14,STAT1
Primary Immunodeficiency Signaling	2.28	0.0545	NaN	CD40,Igha,Ighg2b
Tumor Microenvironment Pathway	2.22	0.0279	NaN	CCL2,CD274,FOS,HLA-E,PLAU
MSP-RON Signaling Pathway	2.21	0.0517	NaN	CCL2,KLK13,KLK7
Retinoic acid Mediated Apoptosis Signaling	2.17	0.05	NaN	IRF1,PARP10,PARP14
SPINK1 Pancreatic Cancer Pathway	2.17	0.05	NaN	CPA4,KLK13,KLK7
MSP-RON Signaling In Macrophages Pathway	2.17	0.0342	NaN	FOS,KLK13,KLK7,STAT1
Th1 Pathway	2.1	0.0328	NaN	CD274,CD40,IRF1,STAT1
Growth Hormone Signaling	1.97	0.0423	NaN	CSHL1,FOS,STAT1
IL-17A Signaling in Gastric Cells	1.92	0.0769	NaN	CXCL10,FOS
Glucocorticoid Receptor Signaling	1.9	0.0155	NaN	CCL2,FOS,HLA-E,HSPA1A/HSPA1B,Hspa1b,KRT18,PLAU,SLPI,STAT1
TREM1 Signaling	1.88	0.039	NaN	CCL2,CD40,NLRC5
PI3K Signaling in B Lymphocytes	1.87	0.028	NaN	BLK,CD40,FOS,Ighg2b
Toll-like Receptor Signaling	1.86	0.0385	NaN	FOS,RPS27A,TICAM2
Prolactin Signaling	1.75	0.0349	NaN	FOS,IRF1,STAT1
Coagulation System	1.68	0.0571	NaN	F5,PLAU
IL-17A Signaling in Fibroblasts	1.61	0.0526	NaN	CCL2,FOS
Th1 and Th2 Activation Pathway	1.61	0.0233	NaN	CD274,CD40,IRF1,STAT1
Antigen Presentation Pathway	1.59	0.0513	NaN	HLA-E,NLRC5
Oncostatin M Signaling	1.51	0.0465	NaN	PLAU,STAT1
B Cell Development	1.51	0.0465	NaN	CD40,Ighg2b
Protein Ubiquitination Pathway	1.49	0.0182	NaN	HLA-E,HSPA1A/HSPA1B,RPS27A,UBE2C,USP18
Retinol Biosynthesis	1.49	0.0455	NaN	BCO1,DHRS9
Granulocyte Adhesion and Diapedesis	1.47	0.0212	NaN	CCL2,CCL22,CLDN2,CXCL10
Role of IL-17F in Allergic Inflammatory Airway Diseases	1.47	0.0444	NaN	CCL2,CXCL10
Production of Nitric Oxide and Reactive Oxygen Species in Macrophages	1.46	0.0209	NaN	APOB,FOS,IRF1,STAT1
Role of RIG1-like Receptors in Antiviral Innate Immunity	1.46	0.0435	NaN	DHX58,IRF7
Hepatic Fibrosis / Hepatic Stellate Cell Activation	1.44	0.0206	NaN	CCL2,CD40,COL8A1,STAT1
Pyruvate Fermentation to Lactate	1.42	0.167	NaN	LDHC
Glycine Cleavage Complex	1.42	0.167	NaN	OCA2
Neuroprotective Role of THOP1 in Alzheimer's Disease	1.4	0.0254	NaN	HLA-E,KLK7,TMPRSS11A
Renin-Angiotensin Signaling	1.38	0.025	NaN	CCL2,FOS,STAT1
LXR/RXR Activation	1.35	0.0244	NaN	APOB,CCL2,TTR
IL-15 Production	1.35	0.0244	NaN	BLK,IRF1,STAT1
EGF Signaling	1.32	0.0364	NaN	FOS,STAT1
Agranulocyte Adhesion and Diapedesis	1.31	0.0187	NaN	CCL2,CCL22,CLDN2,CXCL10
B Cell Receptor Signaling	1.3	0.0127	NaN	Igha,Ighg2b,Ighv1-80,Igkv1-110,Igkv1-117,Igkv16-104,Iglv1,PAX5
CSDE1 Signaling Pathway	1.3	0.0357	NaN	CCL2,FOS
Atherosclerosis Signaling	1.29	0.0231	NaN	APOB,CCL2,CD40
IL-15 Signaling	1.27	0.0133	NaN	Igha,Ighg2b,Ighv1-80,Igkv1-110,Igkv1-117,Igkv16-104,Iglv1
Pathogenesis of Multiple Sclerosis	1.25	0.111	NaN	CXCL10
MSP-RON Signaling In Cancer Cells Pathway	1.23	0.0217	NaN	FOS,KLK13,KLK7
Thrombopoietin Signaling	1.21	0.0317	NaN	FOS,STAT1
CD40 Signaling	1.16	0.0299	NaN	CD40,FOS
Eicosanoid Signaling	1.16	0.0299	NaN	CYSLTR1,LTB4R2
NAD Signaling Pathway	1.14	0.0199	NaN	LDHC,PARP10,PARP14
Communication between Innate and Adaptive Immune Cells	1.12	0.0108	NaN	CD40,CXCL10,HLA-E,Igha,Ighg2b,Ighv1-80,Igkv1-110,Igkv1-117,Igkv16-104,Iglv1
Necroptosis Signaling Pathway	1.1	0.0191	NaN	MLKL,STAT1,ZBP1
eNOS Signaling	1.08	0.0189	NaN	AQP1,HSPA1A/HSPA1B,Hspa1b
GDNF Family Ligand-Receptor Interactions	1.07	0.0263	NaN	FOS,NRTN
Role of MAPK Signaling in Inhibiting the Pathogenesis of Influenza	1.07	0.0263	NaN	CCL2,CXCL10
Maturity Onset Diabetes of Young (MODY) Signaling	1.05	0.0256	NaN	APOB,BLK
IL-3 Signaling	1.04	0.0253	NaN	FOS,STAT1
Role of BRCA1 in DNA Damage Response	1.03	0.025	NaN	E2F8,STAT1
Renal Cell Carcinoma Signaling	1.03	0.025	NaN	FOS,RPS27A
Chemokine Signaling	1.03	0.025	NaN	CCL2,FOS
Role of MAPK Signaling in the Pathogenesis of Influenza	1.02	0.0247	NaN	CCL2,CXCL10
JAK/STAT Signaling	1.01	0.0244	NaN	FOS,STAT1
Extrinsic Prothrombin Activation Pathway	1.01	0.0625	NaN	F5
Cyclins and Cell Cycle Regulation	0.996	0.0238	NaN	CCNB1,E2F8
BAG2 Signaling Pathway	0.996	0.0238	NaN	HSPA1A/HSPA1B,Hspa1b
PDGF Signaling	0.979	0.0233	NaN	FOS,STAT1
Differential Regulation of Cytokine Production in Macrophages and T Helper Cells by IL-17A and IL-17F	0.963	0.0556	NaN	CCL2
Unfolded protein response	0.947	0.0222	NaN	HSPA1A/HSPA1B,Hspa1b
Crosstalk between Dendritic Cells and Natural Killer Cells	0.939	0.022	NaN	CD40,HLA-E
DNA damage-induced 14-3-3σ Signaling	0.939	0.0526	NaN	CCNB1
IL-17 Signaling	0.924	0.016	NaN	CCL2,CCL22,FOS
GADD45 Signaling	0.917	0.05	NaN	CCNB1
The Visual Cycle	0.917	0.05	NaN	DHRS9
Death Receptor Signaling	0.9	0.0208	NaN	PARP10,PARP14
TGF-β Signaling	0.9	0.0208	NaN	FOS,IRF7
RAR Activation	0.883	0.0153	NaN	DHRS9,FOS,SCAND1
Pyrimidine Deoxyribonucleotides De Novo Biosynthesis I	0.879	0.0455	NaN	RRM2
Natural Killer Cell Signaling	0.866	0.0151	NaN	HLA-E,HSPA1A/HSPA1B,Hspa1b
Role of Lipids/Lipid Rafts in the Pathogenesis of Influenza	0.863	0.0435	NaN	RSAD2
Differential Regulation of Cytokine Production in Intestinal Epithelial Cells by IL-17A and IL-17F	0.863	0.0435	NaN	CCL2
Ubiquinol-10 Biosynthesis (Eukaryotic)	0.863	0.0435	NaN	Urah
IL-22 Signaling	0.845	0.0417	NaN	STAT1
Virus Entry via Endocytic Pathways	0.845	0.0192	NaN	FOLR1,HLA-E
Kinetochore Metaphase Signaling Pathway	0.839	0.019	NaN	CCNB1,NDC80
Role of JAK family kinases in IL-6-type Cytokine Signaling	0.83	0.04	NaN	STAT1
PD-1, PD-L1 cancer immunotherapy pathway	0.83	0.0189	NaN	CD274,HLA-E
HIF1α Signaling	0.827	0.0144	NaN	HSPA1A/HSPA1B,Hspa1b,LDHC
PPAR Signaling	0.824	0.0187	NaN	FOS,SCAND1
Role of JAK1, JAK2 and TYK2 in Interferon Signaling	0.812	0.0385	NaN	STAT1
Estrogen-mediated S-phase Entry	0.812	0.0385	NaN	E2F8
Sonic Hedgehog Signaling	0.77	0.0345	NaN	CCNB1
TNFR2 Signaling	0.73	0.0312	NaN	FOS
Ethanol Degradation II	0.73	0.0312	NaN	DHRS9
Airway Inflammation in Asthma	0.719	0.0303	NaN	CCL2
FXR/RXR Activation	0.714	0.0159	NaN	APOB,TTR
Pancreatic Adenocarcinoma Signaling	0.714	0.0159	NaN	E2F8,STAT1
Role of JAK2 in Hormone-like Cytokine Signaling	0.708	0.0294	NaN	STAT1
Pyrimidine Ribonucleotides Interconversion	0.708	0.0294	NaN	ENTPD4
IL-9 Signaling	0.697	0.0286	NaN	STAT1
Noradrenaline and Adrenaline Degradation	0.697	0.0286	NaN	DHRS9
Retinoate Biosynthesis I	0.686	0.0278	NaN	DHRS9
Pyrimidine Ribonucleotides De Novo Biosynthesis	0.686	0.0278	NaN	ENTPD4
Cell Cycle Regulation by BTG Family Proteins	0.674	0.027	NaN	E2F8
Apelin Endothelial Signaling Pathway	0.652	0.0144	NaN	CCL2,FOS
Hereditary Breast Cancer Signaling	0.638	0.0141	NaN	CCNB1,RPS27A
April Mediated Signaling	0.625	0.0238	NaN	FOS
B Cell Activating Factor Signaling	0.618	0.0233	NaN	FOS
MIF Regulation of Innate Immunity	0.609	0.0227	NaN	FOS
Huntington's Disease Signaling	0.572	0.0107	NaN	HSPA1A/HSPA1B,Hspa1b,RPS27A
Cell Cycle: G2/M DNA Damage Checkpoint Regulation	0.561	0.02	NaN	CCNB1
UVC-Induced MAPK Signaling	0.554	0.0196	NaN	FOS
Phagosome Formation	0.553	0.00871	NaN	ADGRF1,ADGRG3,CYSLTR1,Igha,Ighg2b,LTB4R2
TNFR1 Signaling	0.547	0.0192	NaN	FOS
UVB-Induced MAPK Signaling	0.547	0.0192	NaN	FOS
HMGB1 Signaling	0.538	0.012	NaN	CCL2,FOS
WNT/β-catenin Signaling	0.517	0.0116	NaN	CDH3,RPS27A
CD27 Signaling in Lymphocytes	0.513	0.0175	NaN	FOS
CNTF Signaling	0.513	0.0175	NaN	STAT1
Role of CHK Proteins in Cell Cycle Checkpoint Control	0.513	0.0175	NaN	E2F8
Role of IL-17A in Arthritis	0.513	0.0175	NaN	CCL2
Tight Junction Signaling	0.5	0.0112	NaN	CLDN2,FOS
IL-2 Signaling	0.489	0.0164	NaN	FOS
Breast Cancer Regulation by Stathmin1	0.483	0.00845	NaN	ADGRF1,ADGRG3,CYSLTR1,E2F8,LTB4R2
Acute Phase Response Signaling	0.479	0.0108	NaN	FOS,TTR
Role of Macrophages, Fibroblasts and Endothelial Cells in Rheumatoid Arthritis	0.462	0.00923	NaN	CCL2,FOS,Ighg2b
Mitotic Roles of Polo-Like Kinase	0.461	0.0152	NaN	CCNB1
Serotonin Degradation	0.456	0.0149	NaN	DHRS9
Clathrin-mediated Endocytosis Signaling	0.455	0.0104	NaN	APOB,RPS27A
Cell Cycle: G1/S Checkpoint Regulation	0.451	0.0147	NaN	E2F8
Role of JAK1 and JAK3 in γc Cytokine Signaling	0.446	0.0145	NaN	STAT1
ILK Signaling	0.441	0.0101	NaN	FOS,KRT18
GM-CSF Signaling	0.441	0.0143	NaN	STAT1
Systemic Lupus Erythematosus Signaling	0.437	0.00805	NaN	CD40,FOS,HLA-E,Ighg2b,LSM5
IL-10 Signaling	0.431	0.0139	NaN	FOS
ERK5 Signaling	0.431	0.0139	NaN	FOS
Glioma Invasiveness Signaling	0.426	0.0137	NaN	PLAU
Hypoxia Signaling in the Cardiovascular System	0.421	0.0135	NaN	UBE2C
Caveolar-mediated Endocytosis Signaling	0.417	0.0133	NaN	HLA-E
Neurotrophin/TRK Signaling	0.412	0.0132	NaN	FOS
VDR/RXR Activation	0.405	0.0128	NaN	CXCL10
Thyroid Cancer Signaling	0.4	0.0127	NaN	FOS
Estrogen-Dependent Breast Cancer Signaling	0.4	0.0127	NaN	FOS
ERK/MAPK Signaling	0.399	0.00935	NaN	FOS,STAT1
FLT3 Signaling in Hematopoietic Progenitor Cells	0.396	0.0125	NaN	STAT1
VEGF Family Ligand-Receptor Interactions	0.38	0.0119	NaN	FOS
FcγRIIB Signaling in B Lymphocytes	0.376	0.0118	NaN	Ighg2b
LPS-stimulated MAPK Signaling	0.376	0.0118	NaN	FOS
HER-2 Signaling in Breast Cancer	0.37	0.00881	NaN	BLK,FOS
BMP signaling pathway	0.368	0.0115	NaN	SOSTDC1
Ceramide Signaling	0.358	0.0111	NaN	FOS
RANK Signaling in Osteoclasts	0.354	0.011	NaN	FOS
IL-1 Signaling	0.343	0.0106	NaN	FOS
ERBB Signaling	0.343	0.0106	NaN	FOS
ATM Signaling	0.333	0.0103	NaN	CCNB1
Neuropathic Pain Signaling In Dorsal Horn Neurons	0.321	0.0099	NaN	FOS
Sumoylation Pathway	0.314	0.00971	NaN	FOS
IGF-1 Signaling	0.312	0.00962	NaN	FOS
T Cell Exhaustion Signaling Pathway	0.309	0.00707	NaN	CD274,FOS,HLA-E,STAT1
Chronic Myeloid Leukemia Signaling	0.303	0.00935	NaN	E2F8
Hepatic Fibrosis Signaling Pathway	0.298	0.00716	NaN	CCL2,CD40,FOS
Signaling by Rho Family GTPases	0.29	0.00746	NaN	CDH3,FOS
Insulin Secretion Signaling Pathway	0.29	0.00746	NaN	CSHL1,STAT1
Colorectal Cancer Metastasis Signaling	0.288	0.00743	NaN	FOS,STAT1
Dendritic Cell Maturation	0.281	0.00679	NaN	CD40,HLA-E,Ighg2b,STAT1
Role of Tissue Factor in Cancer	0.279	0.00862	NaN	BLK
Opioid Signaling Pathway	0.277	0.00725	NaN	BLK,FOS
Airway Pathology in Chronic Obstructive Pulmonary Disease	0.274	0.00847	NaN	CCL2
p38 MAPK Signaling	0.274	0.00847	NaN	STAT1
Cholecystokinin/Gastrin-mediated Signaling	0.272	0.0084	NaN	FOS
CREB Signaling in Neurons	0.268	0.00664	NaN	ADGRF1,ADGRG3,CYSLTR1,LTB4R2
Glioma Signaling	0.26	0.00806	NaN	E2F8
Reelin Signaling in Neurons	0.255	0.00794	NaN	BLK
Autoimmune Thyroid Disease Signaling	0.255	0.00662	NaN	CD40,HLA-E,Ighg2b
14-3-3-mediated Signaling	0.253	0.00787	NaN	FOS
GP6 Signaling Pathway	0.253	0.00787	NaN	COL8A1
IL-6 Signaling	0.251	0.00781	NaN	FOS
P2Y Purigenic Receptor Signaling Pathway	0.249	0.00775	NaN	FOS
Senescence Pathway	0.245	0.00673	NaN	CCNB1,E2F8
GABA Receptor Signaling	0.244	0.00763	NaN	RPS27A
HGF Signaling	0.243	0.00758	NaN	FOS
p70S6K Signaling	0.243	0.00758	NaN	Ighg2b
Gα12/13 Signaling	0.24	0.00752	NaN	CDH3
Adipogenesis pathway	0.236	0.00741	NaN	EGR2
White Adipose Tissue Browning Pathway	0.234	0.00735	NaN	LDHC
Th2 Pathway	0.232	0.0073	NaN	CD40
Dilated Cardiomyopathy Signaling Pathway	0.215	0.00685	NaN	TNNC1
Cellular Effects of Sildenafil (Viagra)	0.21	0.00671	NaN	SLC4A5
Corticotropin Releasing Hormone Signaling	0.21	0.00671	NaN	FOS
Relaxin Signaling	0.203	0.00654	NaN	FOS
Role of Pattern Recognition Receptors in Recognition of Bacteria and Viruses	0.198	0.00641	NaN	IRF7
Leukocyte Extravasation Signaling	0	0.00518	NaN	CLDN2
Axonal Guidance Signaling	0	0.00198	NaN	Adam4/Gm4787
NRF2-mediated Oxidative Stress Response	0	0.00422	NaN	FOS
Aryl Hydrocarbon Receptor Signaling	0	0.00629	NaN	FOS
LPS/IL-1 Mediated Inhibition of RXR Function	0	0.00398	NaN	SLCO1A2
Hepatic Cholestasis	0	0.00529	NaN	SLCO1A2
Erythropoietin Signaling Pathway	0	0.00565	NaN	FOS
IL-8 Signaling	0	0.00474	NaN	FOS
Role of NFAT in Regulation of the Immune Response	0	0.0034	NaN	FOS,Ighg2b
CCR5 Signaling in Macrophages	0	0.002	NaN	FOS
Cytotoxic T Lymphocyte-mediated Apoptosis of Target Cells	0	0.00235	NaN	HLA-E
CXCR4 Signaling	0	0.00599	NaN	FOS
CTLA4 Signaling in Cytotoxic T Lymphocytes	0	0.00209	NaN	HLA-E
T Helper Cell Differentiation	0	0.00425	NaN	CD40,STAT1
CD28 Signaling in T Helper Cells	0	0.00193	NaN	FOS
Endothelin-1 Signaling	0	0.00524	NaN	FOS
ICOS-ICOSL Signaling in T Helper Cells	0	0.00197	NaN	CD40
Molecular Mechanisms of Cancer	0	0.00449	NaN	E2F8,FOS
GNRH Signaling	0	0.00532	NaN	FOS
Aldosterone Signaling in Epithelial Cells	0	0.0061	NaN	HSPA1A/HSPA1B
Type I Diabetes Mellitus Signaling	0	0.00589	NaN	HLA-E,IRF1,STAT1
Allograft Rejection Signaling	0	0.00621	NaN	CD40,HLA-E,Ighg2b
Graft-versus-Host Disease Signaling	0	0.00224	NaN	HLA-E
mTOR Signaling	0	0.00472	NaN	RPS27A
CDC42 Signaling	0	0.00348	NaN	FOS,HLA-E
EIF2 Signaling	0	0.00446	NaN	RPS27A
Role of Osteoblasts, Osteoclasts and Chondrocytes in Rheumatoid Arthritis	0	0.00446	NaN	FOS
Phospholipase C Signaling	0	0.00148	NaN	Ighg2b
Altered T Cell and B Cell Signaling in Rheumatoid Arthritis	0	0.00407	NaN	CD40,Ighg2b
Regulation of eIF4 and p70S6K Signaling	0	0.00559	NaN	RPS27A
Glioblastoma Multiforme Signaling	0	0.00585	NaN	E2F8
Regulation of IL-2 Expression in Activated and Anergic T Lymphocytes	0	0.00217	NaN	FOS
NUR77 Signaling in T Lymphocytes	0	0.00195	NaN	HLA-E
PKCθ Signaling in T Lymphocytes	0	0.00179	NaN	FOS
OX40 Signaling Pathway	0	0.00209	NaN	HLA-E
RHOGDI Signaling	0	0.00465	NaN	CDH3
Sertoli Cell-Sertoli Cell Junction Signaling	0	0.00485	NaN	CLDN2
Hematopoiesis from Pluripotent Stem Cells	0	0.00454	NaN	Igha,Ighg2b
Sperm Motility	0	0.00394	NaN	BLK
TEC Kinase Signaling	0	0.00518	NaN	BLK,FOS,STAT1
Estrogen Receptor Signaling	0	0.00248	NaN	FOS
Xenobiotic Metabolism Signaling	0	0.00347	NaN	SCAND1
NF-κB Signaling	0	0.00175	NaN	CD40
T Cell Receptor Signaling	0	0.00326	NaN	FOS,HLA-E
Phagosome Maturation	0	0.00629	NaN	HLA-E
Autophagy	0	0.00469	NaN	FOS
Sirtuin Signaling Pathway	0	0.00342	NaN	LDHC
Adrenomedullin signaling pathway	0	0.00503	NaN	FOS
Synaptogenesis Signaling Pathway	0	0.00321	NaN	CDH3
Systemic Lupus Erythematosus In T Cell Signaling Pathway	0	0.00313	NaN	FOS,HLA-E
HOTAIR Regulatory Pathway	0	0.00613	NaN	IRF1
Xenobiotic Metabolism CAR Signaling Pathway	0	0.00532	NaN	SCAND1
Xenobiotic Metabolism PXR Signaling Pathway	0	0.00524	NaN	SCAND1
Regulation Of The Epithelial Mesenchymal Transition By Growth Factors Pathway	0	0.00521	NaN	FOS
Calcium Signaling	0	0.00463	NaN	TNNC1
