# Supplementary material for: Analysis of Age-Dependent Transcriptomic Changes in Response to Intracerebral Hemorrhage in Mice
Source: Front Mol Neurosci. 2022 May 23;15:908683. doi: 10.3389/fnmol.2022.908683 (PMC9169040; doi:10.3389/fnmol.2022.908683)
Supplement: Supplementary file 6 [file Data_Sheet_4.xlsx]

## Sheet: Sheet1
Functional modules information.
Cluster	Score	Nodes	Edges	Gene name
1	15.333	19	138	Ifi44, Rtp4, Oas2, Cd274, Cxcl10, Psmb8, Psmb9, Ifi203, Trim30a, Ddx58, Ifi204, Iigp1, Rsad2, Tap1, Irgm1, Ifi47, Igtp, Parp12, Oas1g
2	4	4	6	Arg1, Ccl2, Ccl7, Il33
3	3.429	8	12	Serpine1, Mmp12, Ccl12, Cxcl3, Ccl9, Ccl6, Thbs1, Mmp13
4	3	3	3	Lif, Osm, Csf2rb

## Sheet: Sheet2
Enrichment functional analysis for modules of protein-protein interaction (PPI) network in Figure 5G.
Module	Term	Count	Genes	P-Value	FDR
1	GO:0035458~cellular response to interferon-beta	6	IFI204, IFI203, IGTP, IRGM1, IFI47, IIGP1	2e-10	2.32e-08
1	GO:0002376~immune system process	8	RSAD2, DDX58, OAS2, IRGM1, TAP1, PSMB8, IIGP1, PSMB9	1.76e-08	1.02e-06
1	GO:0051607~defense response to virus	5	CXCL10, RSAD2, DDX58, OAS2, OAS1G	1.17e-05	0.000453
1	GO:0009615~response to virus	4	CXCL10, RSAD2, DDX58, OAS2	5.18e-05	0.001504
1	GO:0006952~defense response	4	IGTP, IRGM1, TAP1, IFI47	0.000136	0.003145
1	GO:0045087~innate immune response	5	RSAD2, DDX58, OAS2, IRGM1, IIGP1	0.000348	0.006722
1	GO:0006955~immune response	4	CD274, CXCL10, OAS2, OAS1G	0.001631	0.027021
2	GO:0050729~positive regulation of inflammatory response	3	IL33, CCL7, CCL2	3.58e-05	0.004005
3	GO:0070098~chemokine-mediated signaling pathway	4	CCL9, CCL12, CCL6, CXCL3	9.24e-07	5.62e-05
3	GO:0050729~positive regulation of inflammatory response	4	CCL9, CCL12, CCL6, SERPINE1	1.4e-06	5.62e-05
3	GO:0006955~immune response	5	CCL9, CCL12, CCL6, CXCL3, THBS1	1.69e-06	5.62e-05
3	GO:0030593~neutrophil chemotaxis	4	CCL9, CCL12, CCL6, CXCL3	1.84e-06	5.62e-05
3	GO:0071347~cellular response to interleukin-1	4	CCL9, CCL12, CCL6, SERPINE1	2.88e-06	7.03e-05
3	GO:0006954~inflammatory response	5	CCL9, CCL12, CCL6, CXCL3, THBS1	4.31e-06	8.76e-05
3	GO:0071356~cellular response to tumor necrosis factor	4	CCL9, CCL12, CCL6, THBS1	7.53e-06	0.000131
3	GO:0006935~chemotaxis	4	CCL9, CCL12, CCL6, CXCL3	9.3e-06	0.000142
3	GO:0048247~lymphocyte chemotaxis	3	CCL9, CCL12, CCL6	6.74e-05	0.000914
3	GO:0002548~monocyte chemotaxis	3	CCL9, CCL12, CCL6	9.95e-05	0.001214
3	GO:0071346~cellular response to interferon-gamma	3	CCL9, CCL12, CCL6	0.000289	0.003206
3	GO:0060326~cell chemotaxis	3	CCL9, CCL12, CCL6	0.00038	0.003867
3	GO:0043547~positive regulation of GTPase activity	3	CCL9, CCL12, CCL6	0.001324	0.012426
3	GO:0010757~negative regulation of plasminogen activation	2	SERPINE1, THBS1	0.001934	0.016856
3	GO:0070374~positive regulation of ERK1 and ERK2 cascade	3	CCL9, CCL12, CCL6	0.002182	0.017746
3	GO:0051918~negative regulation of fibrinolysis	2	SERPINE1, THBS1	0.002707	0.020642
3	GO:0003417~growth plate cartilage development	2	MMP13, THBS1	0.00348	0.024971
3	GO:0030194~positive regulation of blood coagulation	2	SERPINE1, THBS1	0.005408	0.036655
4	GO:0042503~tyrosine phosphorylation of Stat3 protein	2	OSM, LIF	0.000664	0.025379
4	GO:0045835~negative regulation of meiotic nuclear division	2	OSM, LIF	0.000995	0.025379
4	GO:0046888~negative regulation of hormone secretion	2	OSM, LIF	0.001548	0.026315
4	GO:0042517~positive regulation of tyrosine phosphorylation of Stat3 protein	2	OSM, LIF	0.003316	0.042273

## Sheet: Sheet3
The modules information of Supplementary Figure 2A.
Cluster	Score	Nodes	Edges	Gene name
1	26.444	28	357	Dhx58, Rsad2, Irf7, Ifi44, Oasl2, Usp18, Gbp6, Ddx60, Ifit1, Ifit3, Bst2, Cd274, Zbp1, Oasl1, Trim21, Parp14, Igtp, Cxcl10, Irf1, Rnf213, Ifit2, Mx1, Stat1, Isg15, Iigp1, Gbp7, Phf11d, Samd9l
2	6	9	24	Mki67, Fos, Ccnb1, Rrm2, Sgol1, Ndc80, E2f8, Rps27a, Ube2c

## Sheet: Sheet4
Functional analysis.
Module	Term	Count	Genes	P-Value	FDR
1	GO:0051607~defense response to virus	14	ZBP1, RSAD2, MX1, ISG15, DDX60, IFIT1, IFIT3, IFIT2, BST2, CXCL10, IRF1, DHX58, OASL1, OASL2	2.06e-20	3.77e-18
1	GO:0009615~response to virus	11	BST2, CXCL10, RSAD2, MX1, DHX58, DDX60, IFIT1, OASL1, IFIT3, IFIT2, OASL2	1.34e-17	1.22e-15
1	GO:0045087~innate immune response	14	ZBP1, RSAD2, MX1, IFIT1, IFIT3, IIGP1, IFIT2, BST2, IRF1, DHX58, IRF7, TRIM21, OASL1, OASL2	1.97e-15	1.2e-13
1	GO:0002376~immune system process	13	ZBP1, RSAD2, MX1, IFIT1, IFIT3, IIGP1, IFIT2, BST2, IRF1, DHX58, IRF7, OASL1, OASL2	5.08e-14	2.32e-12
1	GO:0035458~cellular response to interferon-beta	7	GBP6, STAT1, IRF1, IGTP, IFIT1, IFIT3, IIGP1	2.06e-11	7.56e-10
1	GO:0045071~negative regulation of viral genome replication	4	BST2, RSAD2, ISG15, OASL1	1.27e-05	0.000388
1	GO:0045088~regulation of innate immune response	3	IRF1, DHX58, IRF7	0.00013	0.00297513
1	GO:0035457~cellular response to interferon-alpha	3	IFIT1, IFIT3, IFIT2	0.00013	0.00297513
1	GO:0032481~positive regulation of type I interferon production	3	IRF1, DHX58, IRF7	0.000206	0.0041961
1	GO:0042832~defense response to protozoan	3	GBP6, GBP7, IIGP1	0.000844	0.0154393
1	GO:0034124~regulation of MyD88-dependent toll-like receptor signaling pathway	2	IRF1, IRF7	0.0028738	0.0478096
2	GO:0007049~cell cycle	6	CCNB1, SGOL1, UBE2C, MKI67, NDC80, E2F8	2.28e-06	0.00026
2	GO:0007067~mitotic nuclear division	4	CCNB1, SGOL1, UBE2C, NDC80	0.000188	0.0107233
2	GO:0051301~cell division	4	CCNB1, SGOL1, UBE2C, NDC80	0.000455	0.0172908

## Sheet: Sheet5
The modules information of Supplementary Figure 2B.
Cluster	Score	Nodes	Edges	Gene name
1	3.333	4	5	Gjc2, Plp1, Mog, Mal
2	3	3	3	Ces1d, Cyp2e1, Nat1

## Sheet: Sheet6
Functional analysis.
Module	Term	Count	Genes	PValue	FDR
1	GO:0042552~myelination	2	PLP1, MAL	0.0099222	0.169
2	mmu00983:Drug metabolism - other enzymes	2	NAT1, CES1D	0.0132191	0.0907
